# Supplementary material for: Surveillance of single nucleotide polymorphisms correlated to macrocyclic lactone resistance in Dirofilaria immitis from client-owned dogs across the United States
Source: Int J Parasitol Drugs Drug Resist. 2025 Aug 5;29:100604. doi: 10.1016/j.ijpddr.2025.100604 (PMC12355919; doi:10.1016/j.ijpddr.2025.100604)
Supplement: Multimedia component 1 [file mmc1.zip]

Archive with 1 entries (1 files):
- ZoetisrHW_SuppFile1_V4.vcf
