# Supplementary material for: Surveillance of single nucleotide polymorphisms correlated to macrocyclic lactone resistance in Dirofilaria immitis from client-owned dogs across the United States
Source: Int J Parasitol Drugs Drug Resist. 2025 Aug 5;29:100604. doi: 10.1016/j.ijpddr.2025.100604 (PMC12355919; doi:10.1016/j.ijpddr.2025.100604)
Supplement: Multimedia component 1 [file mmc1.zip › ZoetisrHW_SuppFile1_V4.vcf]

##fileformat=VCFv4.2
##FILTER=<ID=PASS,Description="All filters passed">
##bcftoolsVersion=1.9+htslib-1.9
##bcftoolsCommand=mpileup -f Dirofilaria_immitis_2.2.fna --regions-file admin/locations.txt -o vcf/MI.M03737_0047.001.TSP0001---TSP200X.DOG-0633.vcf -a AD -O v -d 40000 -A aligned/MI.M03737_0047.001.TSP0001---TSP200X.DOG-0633_sorted.bam
##reference=file://Dirofilaria_immitis_2.2.fna
##contig=<ID=nDi.2.2.scaf00001,length=1085577>
##contig=<ID=nDi.2.2.scaf00002,length=1069194>
##contig=<ID=nDi.2.2.scaf00003,length=995087>
##contig=<ID=nDi.2.2.scaf00004,length=962379>
##contig=<ID=nDi.2.2.scaf00005,length=838174>
##contig=<ID=nDi.2.2.scaf00006,length=744937>
##contig=<ID=nDi.2.2.scaf00007,length=702156>
##contig=<ID=nDi.2.2.scaf00008,length=662182>
##contig=<ID=nDi.2.2.scaf00009,length=601870>
##contig=<ID=nDi.2.2.scaf00010,length=588480>
##contig=<ID=nDi.2.2.scaf00011,length=526566>
##contig=<ID=nDi.2.2.scaf00012,length=492990>
##contig=<ID=nDi.2.2.scaf00013,length=486191>
##contig=<ID=nDi.2.2.scaf00014,length=477549>
##contig=<ID=nDi.2.2.scaf00015,length=464095>
##contig=<ID=nDi.2.2.scaf00016,length=461420>
##contig=<ID=nDi.2.2.scaf00017,length=459258>
##contig=<ID=nDi.2.2.scaf00018,length=459098>
##contig=<ID=nDi.2.2.scaf00019,length=454232>
##contig=<ID=nDi.2.2.scaf00020,length=442835>
##contig=<ID=nDi.2.2.scaf00021,length=435776>
##contig=<ID=nDi.2.2.scaf00022,length=431339>
##contig=<ID=nDi.2.2.scaf00023,length=423346>
##contig=<ID=nDi.2.2.scaf00024,length=409621>
##contig=<ID=nDi.2.2.scaf00025,length=397850>
##contig=<ID=nDi.2.2.scaf00026,length=383028>
##contig=<ID=nDi.2.2.scaf00027,length=359787>
##contig=<ID=nDi.2.2.scaf00028,length=357011>
##contig=<ID=nDi.2.2.scaf00029,length=350824>
##contig=<ID=nDi.2.2.scaf00030,length=345831>
##contig=<ID=nDi.2.2.scaf00031,length=338708>
##contig=<ID=nDi.2.2.scaf00032,length=331507>
##contig=<ID=nDi.2.2.scaf00033,length=324988>
##contig=<ID=nDi.2.2.scaf00034,length=320998>
##contig=<ID=nDi.2.2.scaf00035,length=320563>
##contig=<ID=nDi.2.2.scaf00036,length=320381>
##contig=<ID=nDi.2.2.scaf00037,length=308518>
##contig=<ID=nDi.2.2.scaf00038,length=307617>
##contig=<ID=nDi.2.2.scaf00039,length=306589>
##contig=<ID=nDi.2.2.scaf00040,length=301455>
##contig=<ID=nDi.2.2.scaf00041,length=288960>
##contig=<ID=nDi.2.2.scaf00042,length=277509>
##contig=<ID=nDi.2.2.scaf00043,length=274624>
##contig=<ID=nDi.2.2.scaf00044,length=270935>
##contig=<ID=nDi.2.2.scaf00045,length=261557>
##contig=<ID=nDi.2.2.scaf00046,length=261016>
##contig=<ID=nDi.2.2.scaf00047,length=256633>
##contig=<ID=nDi.2.2.scaf00048,length=255530>
##contig=<ID=nDi.2.2.scaf00049,length=255341>
##contig=<ID=nDi.2.2.scaf00050,length=252953>
##contig=<ID=nDi.2.2.scaf00051,length=246690>
##contig=<ID=nDi.2.2.scaf00052,length=239877>
##contig=<ID=nDi.2.2.scaf00053,length=238930>
##contig=<ID=nDi.2.2.scaf00054,length=232458>
##contig=<ID=nDi.2.2.scaf00055,length=228449>
##contig=<ID=nDi.2.2.scaf00056,length=226858>
##contig=<ID=nDi.2.2.scaf00057,length=226630>
##contig=<ID=nDi.2.2.scaf00058,length=225565>
##contig=<ID=nDi.2.2.scaf00059,length=225407>
##contig=<ID=nDi.2.2.scaf00060,length=224838>
##contig=<ID=nDi.2.2.scaf00061,length=224336>
##contig=<ID=nDi.2.2.scaf00062,length=223117>
##contig=<ID=nDi.2.2.scaf00063,length=221276>
##contig=<ID=nDi.2.2.scaf00064,length=219750>
##contig=<ID=nDi.2.2.scaf00065,length=218228>
##contig=<ID=nDi.2.2.scaf00066,length=218134>
##contig=<ID=nDi.2.2.scaf00067,length=217099>
##contig=<ID=nDi.2.2.scaf00068,length=215243>
##contig=<ID=nDi.2.2.scaf00069,length=214755>
##contig=<ID=nDi.2.2.scaf00070,length=210354>
##contig=<ID=nDi.2.2.scaf00071,length=205631>
##contig=<ID=nDi.2.2.scaf00072,length=201210>
##contig=<ID=nDi.2.2.scaf00073,length=199199>
##contig=<ID=nDi.2.2.scaf00074,length=197755>
##contig=<ID=nDi.2.2.scaf00075,length=197476>
##contig=<ID=nDi.2.2.scaf00076,length=193403>
##contig=<ID=nDi.2.2.scaf00077,length=192692>
##contig=<ID=nDi.2.2.scaf00078,length=187137>
##contig=<ID=nDi.2.2.scaf00079,length=183320>
##contig=<ID=nDi.2.2.scaf00080,length=183210>
##contig=<ID=nDi.2.2.scaf00081,length=181319>
##contig=<ID=nDi.2.2.scaf00082,length=180540>
##contig=<ID=nDi.2.2.scaf00083,length=177225>
##contig=<ID=nDi.2.2.scaf00084,length=175894>
##contig=<ID=nDi.2.2.scaf00085,length=174278>
##contig=<ID=nDi.2.2.scaf00086,length=173609>
##contig=<ID=nDi.2.2.scaf00087,length=168346>
##contig=<ID=nDi.2.2.scaf00088,length=166166>
##contig=<ID=nDi.2.2.scaf00089,length=163915>
##contig=<ID=nDi.2.2.scaf00090,length=163801>
##contig=<ID=nDi.2.2.scaf00091,length=162731>
##contig=<ID=nDi.2.2.scaf00092,length=161832>
##contig=<ID=nDi.2.2.scaf00093,length=160753>
##contig=<ID=nDi.2.2.scaf00094,length=158238>
##contig=<ID=nDi.2.2.scaf00095,length=158060>
##contig=<ID=nDi.2.2.scaf00096,length=156221>
##contig=<ID=nDi.2.2.scaf00097,length=152477>
##contig=<ID=nDi.2.2.scaf00098,length=152220>
##contig=<ID=nDi.2.2.scaf00099,length=151071>
##contig=<ID=nDi.2.2.scaf00100,length=150732>
##contig=<ID=nDi.2.2.scaf00101,length=147972>
##contig=<ID=nDi.2.2.scaf00102,length=145932>
##contig=<ID=nDi.2.2.scaf00103,length=144142>
##contig=<ID=nDi.2.2.scaf00104,length=141485>
##contig=<ID=nDi.2.2.scaf00105,length=138823>
##contig=<ID=nDi.2.2.scaf00106,length=138741>
##contig=<ID=nDi.2.2.scaf00107,length=138525>
##contig=<ID=nDi.2.2.scaf00108,length=136309>
##contig=<ID=nDi.2.2.scaf00109,length=135781>
##contig=<ID=nDi.2.2.scaf00110,length=135491>
##contig=<ID=nDi.2.2.scaf00111,length=133949>
##contig=<ID=nDi.2.2.scaf00112,length=133863>
##contig=<ID=nDi.2.2.scaf00113,length=133289>
##contig=<ID=nDi.2.2.scaf00114,length=130989>
##contig=<ID=nDi.2.2.scaf00115,length=128766>
##contig=<ID=nDi.2.2.scaf00116,length=126292>
##contig=<ID=nDi.2.2.scaf00117,length=125312>
##contig=<ID=nDi.2.2.scaf00118,length=124677>
##contig=<ID=nDi.2.2.scaf00119,length=124116>
##contig=<ID=nDi.2.2.scaf00120,length=122601>
##contig=<ID=nDi.2.2.scaf00121,length=121810>
##contig=<ID=nDi.2.2.scaf00122,length=121760>
##contig=<ID=nDi.2.2.scaf00123,length=121220>
##contig=<ID=nDi.2.2.scaf00124,length=119697>
##contig=<ID=nDi.2.2.scaf00125,length=119167>
##contig=<ID=nDi.2.2.scaf00126,length=118307>
##contig=<ID=nDi.2.2.scaf00127,length=118215>
##contig=<ID=nDi.2.2.scaf00128,length=115173>
##contig=<ID=nDi.2.2.scaf00129,length=114762>
##contig=<ID=nDi.2.2.scaf00130,length=114249>
##contig=<ID=nDi.2.2.scaf00131,length=113057>
##contig=<ID=nDi.2.2.scaf00132,length=112975>
##contig=<ID=nDi.2.2.scaf00133,length=112103>
##contig=<ID=nDi.2.2.scaf00134,length=111862>
##contig=<ID=nDi.2.2.scaf00135,length=107524>
##contig=<ID=nDi.2.2.scaf00136,length=105565>
##contig=<ID=nDi.2.2.scaf00137,length=104563>
##contig=<ID=nDi.2.2.scaf00138,length=103428>
##contig=<ID=nDi.2.2.scaf00139,length=103369>
##contig=<ID=nDi.2.2.scaf00140,length=103063>
##contig=<ID=nDi.2.2.scaf00141,length=102267>
##contig=<ID=nDi.2.2.scaf00142,length=102047>
##contig=<ID=nDi.2.2.scaf00143,length=101834>
##contig=<ID=nDi.2.2.scaf00144,length=101830>
##contig=<ID=nDi.2.2.scaf00145,length=101346>
##contig=<ID=nDi.2.2.scaf00146,length=100472>
##contig=<ID=nDi.2.2.scaf00147,length=100220>
##contig=<ID=nDi.2.2.scaf00148,length=100080>
##contig=<ID=nDi.2.2.scaf00149,length=99557>
##contig=<ID=nDi.2.2.scaf00150,length=99549>
##contig=<ID=nDi.2.2.scaf00151,length=98765>
##contig=<ID=nDi.2.2.scaf00152,length=98561>
##contig=<ID=nDi.2.2.scaf00153,length=98063>
##contig=<ID=nDi.2.2.scaf00154,length=97340>
##contig=<ID=nDi.2.2.scaf00155,length=96451>
##contig=<ID=nDi.2.2.scaf00156,length=95554>
##contig=<ID=nDi.2.2.scaf00157,length=95197>
##contig=<ID=nDi.2.2.scaf00158,length=95017>
##contig=<ID=nDi.2.2.scaf00159,length=94563>
##contig=<ID=nDi.2.2.scaf00160,length=94554>
##contig=<ID=nDi.2.2.scaf00161,length=94321>
##contig=<ID=nDi.2.2.scaf00162,length=94310>
##contig=<ID=nDi.2.2.scaf00163,length=93494>
##contig=<ID=nDi.2.2.scaf00164,length=92762>
##contig=<ID=nDi.2.2.scaf00165,length=92708>
##contig=<ID=nDi.2.2.scaf00166,length=92492>
##contig=<ID=nDi.2.2.scaf00167,length=92061>
##contig=<ID=nDi.2.2.scaf00168,length=91993>
##contig=<ID=nDi.2.2.scaf00169,length=90085>
##contig=<ID=nDi.2.2.scaf00170,length=89268>
##contig=<ID=nDi.2.2.scaf00171,length=89258>
##contig=<ID=nDi.2.2.scaf00172,length=89121>
##contig=<ID=nDi.2.2.scaf00173,length=89031>
##contig=<ID=nDi.2.2.scaf00174,length=87957>
##contig=<ID=nDi.2.2.scaf00175,length=87898>
##contig=<ID=nDi.2.2.scaf00176,length=87308>
##contig=<ID=nDi.2.2.scaf00177,length=86397>
##contig=<ID=nDi.2.2.scaf00178,length=85559>
##contig=<ID=nDi.2.2.scaf00179,length=85478>
##contig=<ID=nDi.2.2.scaf00180,length=85098>
##contig=<ID=nDi.2.2.scaf00181,length=85033>
##contig=<ID=nDi.2.2.scaf00182,length=84893>
##contig=<ID=nDi.2.2.scaf00183,length=84568>
##contig=<ID=nDi.2.2.scaf00184,length=84185>
##contig=<ID=nDi.2.2.scaf00185,length=84030>
##contig=<ID=nDi.2.2.scaf00186,length=83483>
##contig=<ID=nDi.2.2.scaf00187,length=82618>
##contig=<ID=nDi.2.2.scaf00188,length=82463>
##contig=<ID=nDi.2.2.scaf00189,length=82306>
##contig=<ID=nDi.2.2.scaf00190,length=81963>
##contig=<ID=nDi.2.2.scaf00191,length=80536>
##contig=<ID=nDi.2.2.scaf00192,length=79876>
##contig=<ID=nDi.2.2.scaf00193,length=79776>
##contig=<ID=nDi.2.2.scaf00194,length=79771>
##contig=<ID=nDi.2.2.scaf00195,length=79528>
##contig=<ID=nDi.2.2.scaf00196,length=78401>
##contig=<ID=nDi.2.2.scaf00197,length=78274>
##contig=<ID=nDi.2.2.scaf00198,length=78243>
##contig=<ID=nDi.2.2.scaf00199,length=78071>
##contig=<ID=nDi.2.2.scaf00200,length=78066>
##contig=<ID=nDi.2.2.scaf00201,length=76167>
##contig=<ID=nDi.2.2.scaf00202,length=75884>
##contig=<ID=nDi.2.2.scaf00203,length=75517>
##contig=<ID=nDi.2.2.scaf00204,length=75215>
##contig=<ID=nDi.2.2.scaf00205,length=74896>
##contig=<ID=nDi.2.2.scaf00206,length=74619>
##contig=<ID=nDi.2.2.scaf00207,length=74472>
##contig=<ID=nDi.2.2.scaf00208,length=73361>
##contig=<ID=nDi.2.2.scaf00209,length=73032>
##contig=<ID=nDi.2.2.scaf00210,length=73019>
##contig=<ID=nDi.2.2.scaf00211,length=72900>
##contig=<ID=nDi.2.2.scaf00212,length=72732>
##contig=<ID=nDi.2.2.scaf00213,length=72360>
##contig=<ID=nDi.2.2.scaf00214,length=72324>
##contig=<ID=nDi.2.2.scaf00215,length=71590>
##contig=<ID=nDi.2.2.scaf00216,length=71519>
##contig=<ID=nDi.2.2.scaf00217,length=71467>
##contig=<ID=nDi.2.2.scaf00218,length=71287>
##contig=<ID=nDi.2.2.scaf00219,length=71281>
##contig=<ID=nDi.2.2.scaf00220,length=71050>
##contig=<ID=nDi.2.2.scaf00221,length=70229>
##contig=<ID=nDi.2.2.scaf00222,length=70013>
##contig=<ID=nDi.2.2.scaf00223,length=69976>
##contig=<ID=nDi.2.2.scaf00224,length=69865>
##contig=<ID=nDi.2.2.scaf00225,length=69791>
##contig=<ID=nDi.2.2.scaf00226,length=69084>
##contig=<ID=nDi.2.2.scaf00227,length=69055>
##contig=<ID=nDi.2.2.scaf00228,length=68817>
##contig=<ID=nDi.2.2.scaf00229,length=68578>
##contig=<ID=nDi.2.2.scaf00230,length=68499>
##contig=<ID=nDi.2.2.scaf00231,length=67864>
##contig=<ID=nDi.2.2.scaf00232,length=67832>
##contig=<ID=nDi.2.2.scaf00233,length=67812>
##contig=<ID=nDi.2.2.scaf00234,length=67473>
##contig=<ID=nDi.2.2.scaf00235,length=67386>
##contig=<ID=nDi.2.2.scaf00236,length=67378>
##contig=<ID=nDi.2.2.scaf00237,length=67043>
##contig=<ID=nDi.2.2.scaf00238,length=67035>
##contig=<ID=nDi.2.2.scaf00239,length=66998>
##contig=<ID=nDi.2.2.scaf00240,length=66953>
##contig=<ID=nDi.2.2.scaf00241,length=66946>
##contig=<ID=nDi.2.2.scaf00242,length=66912>
##contig=<ID=nDi.2.2.scaf00243,length=66909>
##contig=<ID=nDi.2.2.scaf00244,length=66831>
##contig=<ID=nDi.2.2.scaf00245,length=66785>
##contig=<ID=nDi.2.2.scaf00246,length=66381>
##contig=<ID=nDi.2.2.scaf00247,length=66320>
##contig=<ID=nDi.2.2.scaf00248,length=66006>
##contig=<ID=nDi.2.2.scaf00249,length=65717>
##contig=<ID=nDi.2.2.scaf00250,length=65234>
##contig=<ID=nDi.2.2.scaf00251,length=65004>
##contig=<ID=nDi.2.2.scaf00252,length=64608>
##contig=<ID=nDi.2.2.scaf00253,length=64390>
##contig=<ID=nDi.2.2.scaf00254,length=63992>
##contig=<ID=nDi.2.2.scaf00255,length=63271>
##contig=<ID=nDi.2.2.scaf00256,length=63264>
##contig=<ID=nDi.2.2.scaf00257,length=63212>
##contig=<ID=nDi.2.2.scaf00258,length=62620>
##contig=<ID=nDi.2.2.scaf00259,length=62451>
##contig=<ID=nDi.2.2.scaf00260,length=62325>
##contig=<ID=nDi.2.2.scaf00261,length=62209>
##contig=<ID=nDi.2.2.scaf00262,length=62065>
##contig=<ID=nDi.2.2.scaf00263,length=61473>
##contig=<ID=nDi.2.2.scaf00264,length=61246>
##contig=<ID=nDi.2.2.scaf00265,length=61041>
##contig=<ID=nDi.2.2.scaf00266,length=60491>
##contig=<ID=nDi.2.2.scaf00267,length=60320>
##contig=<ID=nDi.2.2.scaf00268,length=59852>
##contig=<ID=nDi.2.2.scaf00269,length=59520>
##contig=<ID=nDi.2.2.scaf00270,length=59223>
##contig=<ID=nDi.2.2.scaf00271,length=59139>
##contig=<ID=nDi.2.2.scaf00272,length=59123>
##contig=<ID=nDi.2.2.scaf00273,length=59015>
##contig=<ID=nDi.2.2.scaf00274,length=59014>
##contig=<ID=nDi.2.2.scaf00275,length=58941>
##contig=<ID=nDi.2.2.scaf00276,length=58730>
##contig=<ID=nDi.2.2.scaf00277,length=58579>
##contig=<ID=nDi.2.2.scaf00278,length=58172>
##contig=<ID=nDi.2.2.scaf00279,length=58082>
##contig=<ID=nDi.2.2.scaf00280,length=57965>
##contig=<ID=nDi.2.2.scaf00281,length=57887>
##contig=<ID=nDi.2.2.scaf00282,length=57800>
##contig=<ID=nDi.2.2.scaf00283,length=57519>
##contig=<ID=nDi.2.2.scaf00284,length=57512>
##contig=<ID=nDi.2.2.scaf00285,length=57401>
##contig=<ID=nDi.2.2.scaf00286,length=57342>
##contig=<ID=nDi.2.2.scaf00287,length=57145>
##contig=<ID=nDi.2.2.scaf00288,length=56898>
##contig=<ID=nDi.2.2.scaf00289,length=56808>
##contig=<ID=nDi.2.2.scaf00290,length=56452>
##contig=<ID=nDi.2.2.scaf00291,length=56380>
##contig=<ID=nDi.2.2.scaf00292,length=56326>
##contig=<ID=nDi.2.2.scaf00293,length=56212>
##contig=<ID=nDi.2.2.scaf00294,length=56202>
##contig=<ID=nDi.2.2.scaf00295,length=56188>
##contig=<ID=nDi.2.2.scaf00296,length=56161>
##contig=<ID=nDi.2.2.scaf00297,length=56123>
##contig=<ID=nDi.2.2.scaf00298,length=55840>
##contig=<ID=nDi.2.2.scaf00299,length=55548>
##contig=<ID=nDi.2.2.scaf00300,length=55526>
##contig=<ID=nDi.2.2.scaf00301,length=55315>
##contig=<ID=nDi.2.2.scaf00302,length=55272>
##contig=<ID=nDi.2.2.scaf00303,length=55086>
##contig=<ID=nDi.2.2.scaf00304,length=54927>
##contig=<ID=nDi.2.2.scaf00305,length=54636>
##contig=<ID=nDi.2.2.scaf00306,length=54435>
##contig=<ID=nDi.2.2.scaf00307,length=54205>
##contig=<ID=nDi.2.2.scaf00308,length=53924>
##contig=<ID=nDi.2.2.scaf00309,length=53848>
##contig=<ID=nDi.2.2.scaf00310,length=53667>
##contig=<ID=nDi.2.2.scaf00311,length=53466>
##contig=<ID=nDi.2.2.scaf00312,length=53263>
##contig=<ID=nDi.2.2.scaf00313,length=53224>
##contig=<ID=nDi.2.2.scaf00314,length=53210>
##contig=<ID=nDi.2.2.scaf00315,length=53102>
##contig=<ID=nDi.2.2.scaf00316,length=52914>
##contig=<ID=nDi.2.2.scaf00317,length=52773>
##contig=<ID=nDi.2.2.scaf00318,length=52696>
##contig=<ID=nDi.2.2.scaf00319,length=52628>
##contig=<ID=nDi.2.2.scaf00320,length=52571>
##contig=<ID=nDi.2.2.scaf00321,length=52419>
##contig=<ID=nDi.2.2.scaf00322,length=52401>
##contig=<ID=nDi.2.2.scaf00323,length=52145>
##contig=<ID=nDi.2.2.scaf00324,length=52100>
##contig=<ID=nDi.2.2.scaf00325,length=52079>
##contig=<ID=nDi.2.2.scaf00326,length=52019>
##contig=<ID=nDi.2.2.scaf00327,length=51978>
##contig=<ID=nDi.2.2.scaf00328,length=51631>
##contig=<ID=nDi.2.2.scaf00329,length=51610>
##contig=<ID=nDi.2.2.scaf00330,length=51554>
##contig=<ID=nDi.2.2.scaf00331,length=51527>
##contig=<ID=nDi.2.2.scaf00332,length=51259>
##contig=<ID=nDi.2.2.scaf00333,length=51202>
##contig=<ID=nDi.2.2.scaf00334,length=51186>
##contig=<ID=nDi.2.2.scaf00335,length=50805>
##contig=<ID=nDi.2.2.scaf00336,length=50678>
##contig=<ID=nDi.2.2.scaf00337,length=50585>
##contig=<ID=nDi.2.2.scaf00338,length=50554>
##contig=<ID=nDi.2.2.scaf00339,length=50459>
##contig=<ID=nDi.2.2.scaf00340,length=50452>
##contig=<ID=nDi.2.2.scaf00341,length=50341>
##contig=<ID=nDi.2.2.scaf00342,length=50231>
##contig=<ID=nDi.2.2.scaf00343,length=50158>
##contig=<ID=nDi.2.2.scaf00344,length=49926>
##contig=<ID=nDi.2.2.scaf00345,length=49869>
##contig=<ID=nDi.2.2.scaf00346,length=49838>
##contig=<ID=nDi.2.2.scaf00347,length=49790>
##contig=<ID=nDi.2.2.scaf00348,length=49741>
##contig=<ID=nDi.2.2.scaf00349,length=49659>
##contig=<ID=nDi.2.2.scaf00350,length=49450>
##contig=<ID=nDi.2.2.scaf00351,length=48907>
##contig=<ID=nDi.2.2.scaf00352,length=48451>
##contig=<ID=nDi.2.2.scaf00353,length=48252>
##contig=<ID=nDi.2.2.scaf00354,length=48208>
##contig=<ID=nDi.2.2.scaf00355,length=48097>
##contig=<ID=nDi.2.2.scaf00356,length=48057>
##contig=<ID=nDi.2.2.scaf00357,length=48002>
##contig=<ID=nDi.2.2.scaf00358,length=47993>
##contig=<ID=nDi.2.2.scaf00359,length=47930>
##contig=<ID=nDi.2.2.scaf00360,length=47871>
##contig=<ID=nDi.2.2.scaf00361,length=47795>
##contig=<ID=nDi.2.2.scaf00362,length=47442>
##contig=<ID=nDi.2.2.scaf00363,length=47356>
##contig=<ID=nDi.2.2.scaf00364,length=47341>
##contig=<ID=nDi.2.2.scaf00365,length=47206>
##contig=<ID=nDi.2.2.scaf00366,length=47120>
##contig=<ID=nDi.2.2.scaf00367,length=47064>
##contig=<ID=nDi.2.2.scaf00368,length=46654>
##contig=<ID=nDi.2.2.scaf00369,length=46649>
##contig=<ID=nDi.2.2.scaf00370,length=46599>
##contig=<ID=nDi.2.2.scaf00371,length=46555>
##contig=<ID=nDi.2.2.scaf00372,length=46320>
##contig=<ID=nDi.2.2.scaf00373,length=46320>
##contig=<ID=nDi.2.2.scaf00374,length=46181>
##contig=<ID=nDi.2.2.scaf00375,length=46136>
##contig=<ID=nDi.2.2.scaf00376,length=45931>
##contig=<ID=nDi.2.2.scaf00377,length=45831>
##contig=<ID=nDi.2.2.scaf00378,length=45771>
##contig=<ID=nDi.2.2.scaf00379,length=45580>
##contig=<ID=nDi.2.2.scaf00380,length=45528>
##contig=<ID=nDi.2.2.scaf00381,length=45371>
##contig=<ID=nDi.2.2.scaf00382,length=45312>
##contig=<ID=nDi.2.2.scaf00383,length=45258>
##contig=<ID=nDi.2.2.scaf00384,length=45238>
##contig=<ID=nDi.2.2.scaf00385,length=45204>
##contig=<ID=nDi.2.2.scaf00386,length=45203>
##contig=<ID=nDi.2.2.scaf00387,length=45067>
##contig=<ID=nDi.2.2.scaf00388,length=45029>
##contig=<ID=nDi.2.2.scaf00389,length=44867>
##contig=<ID=nDi.2.2.scaf00390,length=44661>
##contig=<ID=nDi.2.2.scaf00391,length=44655>
##contig=<ID=nDi.2.2.scaf00392,length=44652>
##contig=<ID=nDi.2.2.scaf00393,length=44430>
##contig=<ID=nDi.2.2.scaf00394,length=44368>
##contig=<ID=nDi.2.2.scaf00395,length=44363>
##contig=<ID=nDi.2.2.scaf00396,length=44329>
##contig=<ID=nDi.2.2.scaf00397,length=44263>
##contig=<ID=nDi.2.2.scaf00398,length=44197>
##contig=<ID=nDi.2.2.scaf00399,length=44170>
##contig=<ID=nDi.2.2.scaf00400,length=44096>
##contig=<ID=nDi.2.2.scaf00401,length=43881>
##contig=<ID=nDi.2.2.scaf00402,length=43880>
##contig=<ID=nDi.2.2.scaf00403,length=43818>
##contig=<ID=nDi.2.2.scaf00404,length=43790>
##contig=<ID=nDi.2.2.scaf00405,length=43790>
##contig=<ID=nDi.2.2.scaf00406,length=43751>
##contig=<ID=nDi.2.2.scaf00407,length=43700>
##contig=<ID=nDi.2.2.scaf00408,length=43655>
##contig=<ID=nDi.2.2.scaf00409,length=43580>
##contig=<ID=nDi.2.2.scaf00410,length=43551>
##contig=<ID=nDi.2.2.scaf00411,length=43489>
##contig=<ID=nDi.2.2.scaf00412,length=43328>
##contig=<ID=nDi.2.2.scaf00413,length=43249>
##contig=<ID=nDi.2.2.scaf00414,length=43208>
##contig=<ID=nDi.2.2.scaf00415,length=43194>
##contig=<ID=nDi.2.2.scaf00416,length=42999>
##contig=<ID=nDi.2.2.scaf00417,length=42906>
##contig=<ID=nDi.2.2.scaf00418,length=42591>
##contig=<ID=nDi.2.2.scaf00419,length=42566>
##contig=<ID=nDi.2.2.scaf00420,length=42499>
##contig=<ID=nDi.2.2.scaf00421,length=42197>
##contig=<ID=nDi.2.2.scaf00422,length=41835>
##contig=<ID=nDi.2.2.scaf00423,length=41790>
##contig=<ID=nDi.2.2.scaf00424,length=41673>
##contig=<ID=nDi.2.2.scaf00425,length=41198>
##contig=<ID=nDi.2.2.scaf00426,length=41041>
##contig=<ID=nDi.2.2.scaf00427,length=40717>
##contig=<ID=nDi.2.2.scaf00428,length=40520>
##contig=<ID=nDi.2.2.scaf00429,length=40177>
##contig=<ID=nDi.2.2.scaf00430,length=40057>
##contig=<ID=nDi.2.2.scaf00431,length=39834>
##contig=<ID=nDi.2.2.scaf00432,length=39823>
##contig=<ID=nDi.2.2.scaf00433,length=39673>
##contig=<ID=nDi.2.2.scaf00434,length=39622>
##contig=<ID=nDi.2.2.scaf00435,length=39308>
##contig=<ID=nDi.2.2.scaf00436,length=39208>
##contig=<ID=nDi.2.2.scaf00437,length=39207>
##contig=<ID=nDi.2.2.scaf00438,length=39153>
##contig=<ID=nDi.2.2.scaf00439,length=39105>
##contig=<ID=nDi.2.2.scaf00440,length=39101>
##contig=<ID=nDi.2.2.scaf00441,length=39094>
##contig=<ID=nDi.2.2.scaf00442,length=38920>
##contig=<ID=nDi.2.2.scaf00443,length=38919>
##contig=<ID=nDi.2.2.scaf00444,length=38730>
##contig=<ID=nDi.2.2.scaf00445,length=38646>
##contig=<ID=nDi.2.2.scaf00446,length=38634>
##contig=<ID=nDi.2.2.scaf00447,length=38615>
##contig=<ID=nDi.2.2.scaf00448,length=38597>
##contig=<ID=nDi.2.2.scaf00449,length=38562>
##contig=<ID=nDi.2.2.scaf00450,length=38517>
##contig=<ID=nDi.2.2.scaf00451,length=38435>
##contig=<ID=nDi.2.2.scaf00452,length=38431>
##contig=<ID=nDi.2.2.scaf00453,length=38398>
##contig=<ID=nDi.2.2.scaf00454,length=38372>
##contig=<ID=nDi.2.2.scaf00455,length=38347>
##contig=<ID=nDi.2.2.scaf00456,length=38339>
##contig=<ID=nDi.2.2.scaf00457,length=38255>
##contig=<ID=nDi.2.2.scaf00458,length=38197>
##contig=<ID=nDi.2.2.scaf00459,length=38159>
##contig=<ID=nDi.2.2.scaf00460,length=38003>
##contig=<ID=nDi.2.2.scaf00461,length=37998>
##contig=<ID=nDi.2.2.scaf00462,length=37947>
##contig=<ID=nDi.2.2.scaf00463,length=37878>
##contig=<ID=nDi.2.2.scaf00464,length=37844>
##contig=<ID=nDi.2.2.scaf00465,length=37803>
##contig=<ID=nDi.2.2.scaf00466,length=37752>
##contig=<ID=nDi.2.2.scaf00467,length=37602>
##contig=<ID=nDi.2.2.scaf00468,length=37585>
##contig=<ID=nDi.2.2.scaf00469,length=37574>
##contig=<ID=nDi.2.2.scaf00470,length=37559>
##contig=<ID=nDi.2.2.scaf00471,length=37534>
##contig=<ID=nDi.2.2.scaf00472,length=37437>
##contig=<ID=nDi.2.2.scaf00473,length=37386>
##contig=<ID=nDi.2.2.scaf00474,length=37370>
##contig=<ID=nDi.2.2.scaf00475,length=37247>
##contig=<ID=nDi.2.2.scaf00476,length=37241>
##contig=<ID=nDi.2.2.scaf00477,length=37240>
##contig=<ID=nDi.2.2.scaf00478,length=37213>
##contig=<ID=nDi.2.2.scaf00479,length=37211>
##contig=<ID=nDi.2.2.scaf00480,length=37004>
##contig=<ID=nDi.2.2.scaf00481,length=36844>
##contig=<ID=nDi.2.2.scaf00482,length=36788>
##contig=<ID=nDi.2.2.scaf00483,length=36750>
##contig=<ID=nDi.2.2.scaf00484,length=36541>
##contig=<ID=nDi.2.2.scaf00485,length=36437>
##contig=<ID=nDi.2.2.scaf00486,length=36025>
##contig=<ID=nDi.2.2.scaf00487,length=35923>
##contig=<ID=nDi.2.2.scaf00488,length=35733>
##contig=<ID=nDi.2.2.scaf00489,length=35710>
##contig=<ID=nDi.2.2.scaf00490,length=35608>
##contig=<ID=nDi.2.2.scaf00491,length=35474>
##contig=<ID=nDi.2.2.scaf00492,length=35407>
##contig=<ID=nDi.2.2.scaf00493,length=35360>
##contig=<ID=nDi.2.2.scaf00494,length=35340>
##contig=<ID=nDi.2.2.scaf00495,length=35239>
##contig=<ID=nDi.2.2.scaf00496,length=35207>
##contig=<ID=nDi.2.2.scaf00497,length=35158>
##contig=<ID=nDi.2.2.scaf00498,length=34980>
##contig=<ID=nDi.2.2.scaf00499,length=34852>
##contig=<ID=nDi.2.2.scaf00500,length=34725>
##contig=<ID=nDi.2.2.scaf00501,length=34625>
##contig=<ID=nDi.2.2.scaf00502,length=34390>
##contig=<ID=nDi.2.2.scaf00503,length=34390>
##contig=<ID=nDi.2.2.scaf00504,length=34343>
##contig=<ID=nDi.2.2.scaf00505,length=34270>
##contig=<ID=nDi.2.2.scaf00506,length=34243>
##contig=<ID=nDi.2.2.scaf00507,length=33846>
##contig=<ID=nDi.2.2.scaf00508,length=33840>
##contig=<ID=nDi.2.2.scaf00509,length=33755>
##contig=<ID=nDi.2.2.scaf00510,length=33656>
##contig=<ID=nDi.2.2.scaf00511,length=33654>
##contig=<ID=nDi.2.2.scaf00512,length=33461>
##contig=<ID=nDi.2.2.scaf00513,length=33407>
##contig=<ID=nDi.2.2.scaf00514,length=33338>
##contig=<ID=nDi.2.2.scaf00515,length=33210>
##contig=<ID=nDi.2.2.scaf00516,length=33209>
##contig=<ID=nDi.2.2.scaf00517,length=33171>
##contig=<ID=nDi.2.2.scaf00518,length=33101>
##contig=<ID=nDi.2.2.scaf00519,length=33031>
##contig=<ID=nDi.2.2.scaf00520,length=33015>
##contig=<ID=nDi.2.2.scaf00521,length=33013>
##contig=<ID=nDi.2.2.scaf00522,length=33003>
##contig=<ID=nDi.2.2.scaf00523,length=32999>
##contig=<ID=nDi.2.2.scaf00524,length=32980>
##contig=<ID=nDi.2.2.scaf00525,length=32890>
##contig=<ID=nDi.2.2.scaf00526,length=32866>
##contig=<ID=nDi.2.2.scaf00527,length=32808>
##contig=<ID=nDi.2.2.scaf00528,length=32807>
##contig=<ID=nDi.2.2.scaf00529,length=32510>
##contig=<ID=nDi.2.2.scaf00530,length=32505>
##contig=<ID=nDi.2.2.scaf00531,length=32394>
##contig=<ID=nDi.2.2.scaf00532,length=32368>
##contig=<ID=nDi.2.2.scaf00533,length=32358>
##contig=<ID=nDi.2.2.scaf00534,length=32339>
##contig=<ID=nDi.2.2.scaf00535,length=32192>
##contig=<ID=nDi.2.2.scaf00536,length=31873>
##contig=<ID=nDi.2.2.scaf00537,length=31871>
##contig=<ID=nDi.2.2.scaf00538,length=31849>
##contig=<ID=nDi.2.2.scaf00539,length=31806>
##contig=<ID=nDi.2.2.scaf00540,length=31702>
##contig=<ID=nDi.2.2.scaf00541,length=31640>
##contig=<ID=nDi.2.2.scaf00542,length=31634>
##contig=<ID=nDi.2.2.scaf00543,length=31595>
##contig=<ID=nDi.2.2.scaf00544,length=31538>
##contig=<ID=nDi.2.2.scaf00545,length=31467>
##contig=<ID=nDi.2.2.scaf00546,length=31454>
##contig=<ID=nDi.2.2.scaf00547,length=31410>
##contig=<ID=nDi.2.2.scaf00548,length=31362>
##contig=<ID=nDi.2.2.scaf00549,length=31328>
##contig=<ID=nDi.2.2.scaf00550,length=31245>
##contig=<ID=nDi.2.2.scaf00551,length=31245>
##contig=<ID=nDi.2.2.scaf00552,length=31180>
##contig=<ID=nDi.2.2.scaf00553,length=31139>
##contig=<ID=nDi.2.2.scaf00554,length=31115>
##contig=<ID=nDi.2.2.scaf00555,length=31104>
##contig=<ID=nDi.2.2.scaf00556,length=31008>
##contig=<ID=nDi.2.2.scaf00557,length=30970>
##contig=<ID=nDi.2.2.scaf00558,length=30919>
##contig=<ID=nDi.2.2.scaf00559,length=30902>
##contig=<ID=nDi.2.2.scaf00560,length=30865>
##contig=<ID=nDi.2.2.scaf00561,length=30811>
##contig=<ID=nDi.2.2.scaf00562,length=30802>
##contig=<ID=nDi.2.2.scaf00563,length=30771>
##contig=<ID=nDi.2.2.scaf00564,length=30726>
##contig=<ID=nDi.2.2.scaf00565,length=30707>
##contig=<ID=nDi.2.2.scaf00566,length=30649>
##contig=<ID=nDi.2.2.scaf00567,length=30539>
##contig=<ID=nDi.2.2.scaf00568,length=30486>
##contig=<ID=nDi.2.2.scaf00569,length=30348>
##contig=<ID=nDi.2.2.scaf00570,length=30338>
##contig=<ID=nDi.2.2.scaf00571,length=30327>
##contig=<ID=nDi.2.2.scaf00572,length=30298>
##contig=<ID=nDi.2.2.scaf00573,length=30179>
##contig=<ID=nDi.2.2.scaf00574,length=30178>
##contig=<ID=nDi.2.2.scaf00575,length=30125>
##contig=<ID=nDi.2.2.scaf00576,length=29942>
##contig=<ID=nDi.2.2.scaf00577,length=29826>
##contig=<ID=nDi.2.2.scaf00578,length=29772>
##contig=<ID=nDi.2.2.scaf00579,length=29764>
##contig=<ID=nDi.2.2.scaf00580,length=29717>
##contig=<ID=nDi.2.2.scaf00581,length=29692>
##contig=<ID=nDi.2.2.scaf00582,length=29587>
##contig=<ID=nDi.2.2.scaf00583,length=29490>
##contig=<ID=nDi.2.2.scaf00584,length=29324>
##contig=<ID=nDi.2.2.scaf00585,length=29320>
##contig=<ID=nDi.2.2.scaf00586,length=29303>
##contig=<ID=nDi.2.2.scaf00587,length=29292>
##contig=<ID=nDi.2.2.scaf00588,length=29213>
##contig=<ID=nDi.2.2.scaf00589,length=29211>
##contig=<ID=nDi.2.2.scaf00590,length=29207>
##contig=<ID=nDi.2.2.scaf00591,length=29173>
##contig=<ID=nDi.2.2.scaf00592,length=29172>
##contig=<ID=nDi.2.2.scaf00593,length=29170>
##contig=<ID=nDi.2.2.scaf00594,length=29170>
##contig=<ID=nDi.2.2.scaf00595,length=29168>
##contig=<ID=nDi.2.2.scaf00596,length=29131>
##contig=<ID=nDi.2.2.scaf00597,length=29128>
##contig=<ID=nDi.2.2.scaf00598,length=29031>
##contig=<ID=nDi.2.2.scaf00599,length=28835>
##contig=<ID=nDi.2.2.scaf00600,length=28695>
##contig=<ID=nDi.2.2.scaf00601,length=28683>
##contig=<ID=nDi.2.2.scaf00602,length=28662>
##contig=<ID=nDi.2.2.scaf00603,length=28657>
##contig=<ID=nDi.2.2.scaf00604,length=28588>
##contig=<ID=nDi.2.2.scaf00605,length=28530>
##contig=<ID=nDi.2.2.scaf00606,length=28506>
##contig=<ID=nDi.2.2.scaf00607,length=28487>
##contig=<ID=nDi.2.2.scaf00608,length=28479>
##contig=<ID=nDi.2.2.scaf00609,length=28446>
##contig=<ID=nDi.2.2.scaf00610,length=28426>
##contig=<ID=nDi.2.2.scaf00611,length=28399>
##contig=<ID=nDi.2.2.scaf00612,length=28398>
##contig=<ID=nDi.2.2.scaf00613,length=28373>
##contig=<ID=nDi.2.2.scaf00614,length=28349>
##contig=<ID=nDi.2.2.scaf00615,length=28283>
##contig=<ID=nDi.2.2.scaf00616,length=28223>
##contig=<ID=nDi.2.2.scaf00617,length=28163>
##contig=<ID=nDi.2.2.scaf00618,length=28124>
##contig=<ID=nDi.2.2.scaf00619,length=28039>
##contig=<ID=nDi.2.2.scaf00620,length=28005>
##contig=<ID=nDi.2.2.scaf00621,length=27968>
##contig=<ID=nDi.2.2.scaf00622,length=27857>
##contig=<ID=nDi.2.2.scaf00623,length=27738>
##contig=<ID=nDi.2.2.scaf00624,length=27737>
##contig=<ID=nDi.2.2.scaf00625,length=27707>
##contig=<ID=nDi.2.2.scaf00626,length=27671>
##contig=<ID=nDi.2.2.scaf00627,length=27621>
##contig=<ID=nDi.2.2.scaf00628,length=27581>
##contig=<ID=nDi.2.2.scaf00629,length=27578>
##contig=<ID=nDi.2.2.scaf00630,length=27560>
##contig=<ID=nDi.2.2.scaf00631,length=27434>
##contig=<ID=nDi.2.2.scaf00632,length=27349>
##contig=<ID=nDi.2.2.scaf00633,length=27326>
##contig=<ID=nDi.2.2.scaf00634,length=27286>
##contig=<ID=nDi.2.2.scaf00635,length=27191>
##contig=<ID=nDi.2.2.scaf00636,length=27157>
##contig=<ID=nDi.2.2.scaf00637,length=27122>
##contig=<ID=nDi.2.2.scaf00638,length=27122>
##contig=<ID=nDi.2.2.scaf00639,length=27087>
##contig=<ID=nDi.2.2.scaf00640,length=27058>
##contig=<ID=nDi.2.2.scaf00641,length=27028>
##contig=<ID=nDi.2.2.scaf00642,length=27025>
##contig=<ID=nDi.2.2.scaf00643,length=26982>
##contig=<ID=nDi.2.2.scaf00644,length=26952>
##contig=<ID=nDi.2.2.scaf00645,length=26930>
##contig=<ID=nDi.2.2.scaf00646,length=26833>
##contig=<ID=nDi.2.2.scaf00647,length=26805>
##contig=<ID=nDi.2.2.scaf00648,length=26801>
##contig=<ID=nDi.2.2.scaf00649,length=26751>
##contig=<ID=nDi.2.2.scaf00650,length=26741>
##contig=<ID=nDi.2.2.scaf00651,length=26664>
##contig=<ID=nDi.2.2.scaf00652,length=26644>
##contig=<ID=nDi.2.2.scaf00653,length=26610>
##contig=<ID=nDi.2.2.scaf00654,length=26608>
##contig=<ID=nDi.2.2.scaf00655,length=26602>
##contig=<ID=nDi.2.2.scaf00656,length=26520>
##contig=<ID=nDi.2.2.scaf00657,length=26438>
##contig=<ID=nDi.2.2.scaf00658,length=26401>
##contig=<ID=nDi.2.2.scaf00659,length=26381>
##contig=<ID=nDi.2.2.scaf00660,length=26331>
##contig=<ID=nDi.2.2.scaf00661,length=26285>
##contig=<ID=nDi.2.2.scaf00662,length=26278>
##contig=<ID=nDi.2.2.scaf00663,length=26234>
##contig=<ID=nDi.2.2.scaf00664,length=26218>
##contig=<ID=nDi.2.2.scaf00665,length=26161>
##contig=<ID=nDi.2.2.scaf00666,length=26120>
##contig=<ID=nDi.2.2.scaf00667,length=26068>
##contig=<ID=nDi.2.2.scaf00668,length=25757>
##contig=<ID=nDi.2.2.scaf00669,length=25746>
##contig=<ID=nDi.2.2.scaf00670,length=25731>
##contig=<ID=nDi.2.2.scaf00671,length=25703>
##contig=<ID=nDi.2.2.scaf00672,length=25672>
##contig=<ID=nDi.2.2.scaf00673,length=25642>
##contig=<ID=nDi.2.2.scaf00674,length=25509>
##contig=<ID=nDi.2.2.scaf00675,length=25459>
##contig=<ID=nDi.2.2.scaf00676,length=25451>
##contig=<ID=nDi.2.2.scaf00677,length=25435>
##contig=<ID=nDi.2.2.scaf00678,length=25429>
##contig=<ID=nDi.2.2.scaf00679,length=25418>
##contig=<ID=nDi.2.2.scaf00680,length=25327>
##contig=<ID=nDi.2.2.scaf00681,length=25282>
##contig=<ID=nDi.2.2.scaf00682,length=25211>
##contig=<ID=nDi.2.2.scaf00683,length=25099>
##contig=<ID=nDi.2.2.scaf00684,length=25043>
##contig=<ID=nDi.2.2.scaf00685,length=24951>
##contig=<ID=nDi.2.2.scaf00686,length=24911>
##contig=<ID=nDi.2.2.scaf00687,length=24826>
##contig=<ID=nDi.2.2.scaf00688,length=24793>
##contig=<ID=nDi.2.2.scaf00689,length=24773>
##contig=<ID=nDi.2.2.scaf00690,length=24670>
##contig=<ID=nDi.2.2.scaf00691,length=24571>
##contig=<ID=nDi.2.2.scaf00692,length=24568>
##contig=<ID=nDi.2.2.scaf00693,length=24468>
##contig=<ID=nDi.2.2.scaf00694,length=24467>
##contig=<ID=nDi.2.2.scaf00695,length=24420>
##contig=<ID=nDi.2.2.scaf00696,length=24352>
##contig=<ID=nDi.2.2.scaf00697,length=24313>
##contig=<ID=nDi.2.2.scaf00698,length=24306>
##contig=<ID=nDi.2.2.scaf00699,length=24171>
##contig=<ID=nDi.2.2.scaf00700,length=24079>
##contig=<ID=nDi.2.2.scaf00701,length=24062>
##contig=<ID=nDi.2.2.scaf00702,length=24031>
##contig=<ID=nDi.2.2.scaf00703,length=24024>
##contig=<ID=nDi.2.2.scaf00704,length=24024>
##contig=<ID=nDi.2.2.scaf00705,length=23878>
##contig=<ID=nDi.2.2.scaf00706,length=23854>
##contig=<ID=nDi.2.2.scaf00707,length=23699>
##contig=<ID=nDi.2.2.scaf00708,length=23690>
##contig=<ID=nDi.2.2.scaf00709,length=23623>
##contig=<ID=nDi.2.2.scaf00710,length=23557>
##contig=<ID=nDi.2.2.scaf00711,length=23540>
##contig=<ID=nDi.2.2.scaf00712,length=23536>
##contig=<ID=nDi.2.2.scaf00713,length=23499>
##contig=<ID=nDi.2.2.scaf00714,length=23489>
##contig=<ID=nDi.2.2.scaf00715,length=23466>
##contig=<ID=nDi.2.2.scaf00716,length=23457>
##contig=<ID=nDi.2.2.scaf00717,length=23439>
##contig=<ID=nDi.2.2.scaf00718,length=23166>
##contig=<ID=nDi.2.2.scaf00719,length=23133>
##contig=<ID=nDi.2.2.scaf00720,length=23123>
##contig=<ID=nDi.2.2.scaf00721,length=23121>
##contig=<ID=nDi.2.2.scaf00722,length=23112>
##contig=<ID=nDi.2.2.scaf00723,length=23077>
##contig=<ID=nDi.2.2.scaf00724,length=23033>
##contig=<ID=nDi.2.2.scaf00725,length=22993>
##contig=<ID=nDi.2.2.scaf00726,length=22935>
##contig=<ID=nDi.2.2.scaf00727,length=22924>
##contig=<ID=nDi.2.2.scaf00728,length=22913>
##contig=<ID=nDi.2.2.scaf00729,length=22888>
##contig=<ID=nDi.2.2.scaf00730,length=22858>
##contig=<ID=nDi.2.2.scaf00731,length=22847>
##contig=<ID=nDi.2.2.scaf00732,length=22805>
##contig=<ID=nDi.2.2.scaf00733,length=22800>
##contig=<ID=nDi.2.2.scaf00734,length=22687>
##contig=<ID=nDi.2.2.scaf00735,length=22647>
##contig=<ID=nDi.2.2.scaf00736,length=22534>
##contig=<ID=nDi.2.2.scaf00737,length=22448>
##contig=<ID=nDi.2.2.scaf00738,length=22247>
##contig=<ID=nDi.2.2.scaf00739,length=22180>
##contig=<ID=nDi.2.2.scaf00740,length=22180>
##contig=<ID=nDi.2.2.scaf00741,length=22106>
##contig=<ID=nDi.2.2.scaf00742,length=22089>
##contig=<ID=nDi.2.2.scaf00743,length=21948>
##contig=<ID=nDi.2.2.scaf00744,length=21948>
##contig=<ID=nDi.2.2.scaf00745,length=21937>
##contig=<ID=nDi.2.2.scaf00746,length=21896>
##contig=<ID=nDi.2.2.scaf00747,length=21871>
##contig=<ID=nDi.2.2.scaf00748,length=21844>
##contig=<ID=nDi.2.2.scaf00749,length=21821>
##contig=<ID=nDi.2.2.scaf00750,length=21796>
##contig=<ID=nDi.2.2.scaf00751,length=21785>
##contig=<ID=nDi.2.2.scaf00752,length=21700>
##contig=<ID=nDi.2.2.scaf00753,length=21680>
##contig=<ID=nDi.2.2.scaf00754,length=21674>
##contig=<ID=nDi.2.2.scaf00755,length=21605>
##contig=<ID=nDi.2.2.scaf00756,length=21564>
##contig=<ID=nDi.2.2.scaf00757,length=21508>
##contig=<ID=nDi.2.2.scaf00758,length=21447>
##contig=<ID=nDi.2.2.scaf00759,length=21393>
##contig=<ID=nDi.2.2.scaf00760,length=21369>
##contig=<ID=nDi.2.2.scaf00761,length=21305>
##contig=<ID=nDi.2.2.scaf00762,length=21288>
##contig=<ID=nDi.2.2.scaf00763,length=21229>
##contig=<ID=nDi.2.2.scaf00764,length=21216>
##contig=<ID=nDi.2.2.scaf00765,length=21181>
##contig=<ID=nDi.2.2.scaf00766,length=21166>
##contig=<ID=nDi.2.2.scaf00767,length=21164>
##contig=<ID=nDi.2.2.scaf00768,length=21149>
##contig=<ID=nDi.2.2.scaf00769,length=21123>
##contig=<ID=nDi.2.2.scaf00770,length=21115>
##contig=<ID=nDi.2.2.scaf00771,length=21114>
##contig=<ID=nDi.2.2.scaf00772,length=21089>
##contig=<ID=nDi.2.2.scaf00773,length=21036>
##contig=<ID=nDi.2.2.scaf00774,length=21018>
##contig=<ID=nDi.2.2.scaf00775,length=20950>
##contig=<ID=nDi.2.2.scaf00776,length=20942>
##contig=<ID=nDi.2.2.scaf00777,length=20932>
##contig=<ID=nDi.2.2.scaf00778,length=20919>
##contig=<ID=nDi.2.2.scaf00779,length=20915>
##contig=<ID=nDi.2.2.scaf00780,length=20894>
##contig=<ID=nDi.2.2.scaf00781,length=20886>
##contig=<ID=nDi.2.2.scaf00782,length=20853>
##contig=<ID=nDi.2.2.scaf00783,length=20809>
##contig=<ID=nDi.2.2.scaf00784,length=20791>
##contig=<ID=nDi.2.2.scaf00785,length=20788>
##contig=<ID=nDi.2.2.scaf00786,length=20769>
##contig=<ID=nDi.2.2.scaf00787,length=20743>
##contig=<ID=nDi.2.2.scaf00788,length=20727>
##contig=<ID=nDi.2.2.scaf00789,length=20710>
##contig=<ID=nDi.2.2.scaf00790,length=20620>
##contig=<ID=nDi.2.2.scaf00791,length=20561>
##contig=<ID=nDi.2.2.scaf00792,length=20516>
##contig=<ID=nDi.2.2.scaf00793,length=20510>
##contig=<ID=nDi.2.2.scaf00794,length=20465>
##contig=<ID=nDi.2.2.scaf00795,length=20445>
##contig=<ID=nDi.2.2.scaf00796,length=20439>
##contig=<ID=nDi.2.2.scaf00797,length=20439>
##contig=<ID=nDi.2.2.scaf00798,length=20413>
##contig=<ID=nDi.2.2.scaf00799,length=20404>
##contig=<ID=nDi.2.2.scaf00800,length=20319>
##contig=<ID=nDi.2.2.scaf00801,length=20293>
##contig=<ID=nDi.2.2.scaf00802,length=20205>
##contig=<ID=nDi.2.2.scaf00803,length=20201>
##contig=<ID=nDi.2.2.scaf00804,length=20151>
##contig=<ID=nDi.2.2.scaf00805,length=20025>
##contig=<ID=nDi.2.2.scaf00806,length=20024>
##contig=<ID=nDi.2.2.scaf00807,length=20021>
##contig=<ID=nDi.2.2.scaf00808,length=20021>
##contig=<ID=nDi.2.2.scaf00809,length=20015>
##contig=<ID=nDi.2.2.scaf00810,length=19938>
##contig=<ID=nDi.2.2.scaf00811,length=19929>
##contig=<ID=nDi.2.2.scaf00812,length=19918>
##contig=<ID=nDi.2.2.scaf00813,length=19902>
##contig=<ID=nDi.2.2.scaf00814,length=19858>
##contig=<ID=nDi.2.2.scaf00815,length=19853>
##contig=<ID=nDi.2.2.scaf00816,length=19803>
##contig=<ID=nDi.2.2.scaf00817,length=19784>
##contig=<ID=nDi.2.2.scaf00818,length=19764>
##contig=<ID=nDi.2.2.scaf00819,length=19750>
##contig=<ID=nDi.2.2.scaf00820,length=19715>
##contig=<ID=nDi.2.2.scaf00821,length=19650>
##contig=<ID=nDi.2.2.scaf00822,length=19613>
##contig=<ID=nDi.2.2.scaf00823,length=19597>
##contig=<ID=nDi.2.2.scaf00824,length=19572>
##contig=<ID=nDi.2.2.scaf00825,length=19550>
##contig=<ID=nDi.2.2.scaf00826,length=19541>
##contig=<ID=nDi.2.2.scaf00827,length=19525>
##contig=<ID=nDi.2.2.scaf00828,length=19516>
##contig=<ID=nDi.2.2.scaf00829,length=19492>
##contig=<ID=nDi.2.2.scaf00830,length=19466>
##contig=<ID=nDi.2.2.scaf00831,length=19406>
##contig=<ID=nDi.2.2.scaf00832,length=19404>
##contig=<ID=nDi.2.2.scaf00833,length=19397>
##contig=<ID=nDi.2.2.scaf00834,length=19375>
##contig=<ID=nDi.2.2.scaf00835,length=19333>
##contig=<ID=nDi.2.2.scaf00836,length=19322>
##contig=<ID=nDi.2.2.scaf00837,length=19261>
##contig=<ID=nDi.2.2.scaf00838,length=19238>
##contig=<ID=nDi.2.2.scaf00839,length=19225>
##contig=<ID=nDi.2.2.scaf00840,length=19181>
##contig=<ID=nDi.2.2.scaf00841,length=19178>
##contig=<ID=nDi.2.2.scaf00842,length=19175>
##contig=<ID=nDi.2.2.scaf00843,length=19169>
##contig=<ID=nDi.2.2.scaf00844,length=19164>
##contig=<ID=nDi.2.2.scaf00845,length=19121>
##contig=<ID=nDi.2.2.scaf00846,length=19028>
##contig=<ID=nDi.2.2.scaf00847,length=18933>
##contig=<ID=nDi.2.2.scaf00848,length=18892>
##contig=<ID=nDi.2.2.scaf00849,length=18882>
##contig=<ID=nDi.2.2.scaf00850,length=18836>
##contig=<ID=nDi.2.2.scaf00851,length=18834>
##contig=<ID=nDi.2.2.scaf00852,length=18813>
##contig=<ID=nDi.2.2.scaf00853,length=18790>
##contig=<ID=nDi.2.2.scaf00854,length=18738>
##contig=<ID=nDi.2.2.scaf00855,length=18712>
##contig=<ID=nDi.2.2.scaf00856,length=18705>
##contig=<ID=nDi.2.2.scaf00857,length=18643>
##contig=<ID=nDi.2.2.scaf00858,length=18626>
##contig=<ID=nDi.2.2.scaf00859,length=18618>
##contig=<ID=nDi.2.2.scaf00860,length=18604>
##contig=<ID=nDi.2.2.scaf00861,length=18557>
##contig=<ID=nDi.2.2.scaf00862,length=18545>
##contig=<ID=nDi.2.2.scaf00863,length=18530>
##contig=<ID=nDi.2.2.scaf00864,length=18490>
##contig=<ID=nDi.2.2.scaf00865,length=18426>
##contig=<ID=nDi.2.2.scaf00866,length=18414>
##contig=<ID=nDi.2.2.scaf00867,length=18411>
##contig=<ID=nDi.2.2.scaf00868,length=18407>
##contig=<ID=nDi.2.2.scaf00869,length=18378>
##contig=<ID=nDi.2.2.scaf00870,length=18358>
##contig=<ID=nDi.2.2.scaf00871,length=18260>
##contig=<ID=nDi.2.2.scaf00872,length=18254>
##contig=<ID=nDi.2.2.scaf00873,length=18202>
##contig=<ID=nDi.2.2.scaf00874,length=18186>
##contig=<ID=nDi.2.2.scaf00875,length=18182>
##contig=<ID=nDi.2.2.scaf00876,length=18161>
##contig=<ID=nDi.2.2.scaf00877,length=18131>
##contig=<ID=nDi.2.2.scaf00878,length=18125>
##contig=<ID=nDi.2.2.scaf00879,length=18055>
##contig=<ID=nDi.2.2.scaf00880,length=18032>
##contig=<ID=nDi.2.2.scaf00881,length=17995>
##contig=<ID=nDi.2.2.scaf00882,length=17988>
##contig=<ID=nDi.2.2.scaf00883,length=17970>
##contig=<ID=nDi.2.2.scaf00884,length=17946>
##contig=<ID=nDi.2.2.scaf00885,length=17935>
##contig=<ID=nDi.2.2.scaf00886,length=17903>
##contig=<ID=nDi.2.2.scaf00887,length=17881>
##contig=<ID=nDi.2.2.scaf00888,length=17814>
##contig=<ID=nDi.2.2.scaf00889,length=17809>
##contig=<ID=nDi.2.2.scaf00890,length=17803>
##contig=<ID=nDi.2.2.scaf00891,length=17768>
##contig=<ID=nDi.2.2.scaf00892,length=17766>
##contig=<ID=nDi.2.2.scaf00893,length=17755>
##contig=<ID=nDi.2.2.scaf00894,length=17739>
##contig=<ID=nDi.2.2.scaf00895,length=17638>
##contig=<ID=nDi.2.2.scaf00896,length=17610>
##contig=<ID=nDi.2.2.scaf00897,length=17595>
##contig=<ID=nDi.2.2.scaf00898,length=17591>
##contig=<ID=nDi.2.2.scaf00899,length=17539>
##contig=<ID=nDi.2.2.scaf00900,length=17538>
##contig=<ID=nDi.2.2.scaf00901,length=17509>
##contig=<ID=nDi.2.2.scaf00902,length=17495>
##contig=<ID=nDi.2.2.scaf00903,length=17454>
##contig=<ID=nDi.2.2.scaf00904,length=17441>
##contig=<ID=nDi.2.2.scaf00905,length=17362>
##contig=<ID=nDi.2.2.scaf00906,length=17320>
##contig=<ID=nDi.2.2.scaf00907,length=17316>
##contig=<ID=nDi.2.2.scaf00908,length=17298>
##contig=<ID=nDi.2.2.scaf00909,length=17283>
##contig=<ID=nDi.2.2.scaf00910,length=17275>
##contig=<ID=nDi.2.2.scaf00911,length=17229>
##contig=<ID=nDi.2.2.scaf00912,length=17228>
##contig=<ID=nDi.2.2.scaf00913,length=17225>
##contig=<ID=nDi.2.2.scaf00914,length=17217>
##contig=<ID=nDi.2.2.scaf00915,length=17179>
##contig=<ID=nDi.2.2.scaf00916,length=17166>
##contig=<ID=nDi.2.2.scaf00917,length=17141>
##contig=<ID=nDi.2.2.scaf00918,length=17139>
##contig=<ID=nDi.2.2.scaf00919,length=17111>
##contig=<ID=nDi.2.2.scaf00920,length=17109>
##contig=<ID=nDi.2.2.scaf00921,length=17086>
##contig=<ID=nDi.2.2.scaf00922,length=17024>
##contig=<ID=nDi.2.2.scaf00923,length=17024>
##contig=<ID=nDi.2.2.scaf00924,length=17022>
##contig=<ID=nDi.2.2.scaf00925,length=17006>
##contig=<ID=nDi.2.2.scaf00926,length=17001>
##contig=<ID=nDi.2.2.scaf00927,length=16930>
##contig=<ID=nDi.2.2.scaf00928,length=16930>
##contig=<ID=nDi.2.2.scaf00929,length=16925>
##contig=<ID=nDi.2.2.scaf00930,length=16869>
##contig=<ID=nDi.2.2.scaf00931,length=16862>
##contig=<ID=nDi.2.2.scaf00932,length=16852>
##contig=<ID=nDi.2.2.scaf00933,length=16799>
##contig=<ID=nDi.2.2.scaf00934,length=16789>
##contig=<ID=nDi.2.2.scaf00935,length=16727>
##contig=<ID=nDi.2.2.scaf00936,length=16723>
##contig=<ID=nDi.2.2.scaf00937,length=16709>
##contig=<ID=nDi.2.2.scaf00938,length=16579>
##contig=<ID=nDi.2.2.scaf00939,length=16564>
##contig=<ID=nDi.2.2.scaf00940,length=16537>
##contig=<ID=nDi.2.2.scaf00941,length=16535>
##contig=<ID=nDi.2.2.scaf00942,length=16487>
##contig=<ID=nDi.2.2.scaf00943,length=16476>
##contig=<ID=nDi.2.2.scaf00944,length=16463>
##contig=<ID=nDi.2.2.scaf00945,length=16459>
##contig=<ID=nDi.2.2.scaf00946,length=16447>
##contig=<ID=nDi.2.2.scaf00947,length=16440>
##contig=<ID=nDi.2.2.scaf00948,length=16371>
##contig=<ID=nDi.2.2.scaf00949,length=16344>
##contig=<ID=nDi.2.2.scaf00950,length=16276>
##contig=<ID=nDi.2.2.scaf00951,length=16248>
##contig=<ID=nDi.2.2.scaf00952,length=16243>
##contig=<ID=nDi.2.2.scaf00953,length=16181>
##contig=<ID=nDi.2.2.scaf00954,length=16099>
##contig=<ID=nDi.2.2.scaf00955,length=16077>
##contig=<ID=nDi.2.2.scaf00956,length=16051>
##contig=<ID=nDi.2.2.scaf00957,length=16046>
##contig=<ID=nDi.2.2.scaf00958,length=16035>
##contig=<ID=nDi.2.2.scaf00959,length=16018>
##contig=<ID=nDi.2.2.scaf00960,length=15969>
##contig=<ID=nDi.2.2.scaf00961,length=15967>
##contig=<ID=nDi.2.2.scaf00962,length=15961>
##contig=<ID=nDi.2.2.scaf00963,length=15941>
##contig=<ID=nDi.2.2.scaf00964,length=15877>
##contig=<ID=nDi.2.2.scaf00965,length=15865>
##contig=<ID=nDi.2.2.scaf00966,length=15847>
##contig=<ID=nDi.2.2.scaf00967,length=15847>
##contig=<ID=nDi.2.2.scaf00968,length=15809>
##contig=<ID=nDi.2.2.scaf00969,length=15785>
##contig=<ID=nDi.2.2.scaf00970,length=15782>
##contig=<ID=nDi.2.2.scaf00971,length=15778>
##contig=<ID=nDi.2.2.scaf00972,length=15766>
##contig=<ID=nDi.2.2.scaf00973,length=15753>
##contig=<ID=nDi.2.2.scaf00974,length=15739>
##contig=<ID=nDi.2.2.scaf00975,length=15734>
##contig=<ID=nDi.2.2.scaf00976,length=15667>
##contig=<ID=nDi.2.2.scaf00977,length=15656>
##contig=<ID=nDi.2.2.scaf00978,length=15644>
##contig=<ID=nDi.2.2.scaf00979,length=15601>
##contig=<ID=nDi.2.2.scaf00980,length=15522>
##contig=<ID=nDi.2.2.scaf00981,length=15500>
##contig=<ID=nDi.2.2.scaf00982,length=15492>
##contig=<ID=nDi.2.2.scaf00983,length=15451>
##contig=<ID=nDi.2.2.scaf00984,length=15436>
##contig=<ID=nDi.2.2.scaf00985,length=15431>
##contig=<ID=nDi.2.2.scaf00986,length=15423>
##contig=<ID=nDi.2.2.scaf00987,length=15405>
##contig=<ID=nDi.2.2.scaf00988,length=15403>
##contig=<ID=nDi.2.2.scaf00989,length=15394>
##contig=<ID=nDi.2.2.scaf00990,length=15368>
##contig=<ID=nDi.2.2.scaf00991,length=15347>
##contig=<ID=nDi.2.2.scaf00992,length=15341>
##contig=<ID=nDi.2.2.scaf00993,length=15338>
##contig=<ID=nDi.2.2.scaf00994,length=15315>
##contig=<ID=nDi.2.2.scaf00995,length=15285>
##contig=<ID=nDi.2.2.scaf00996,length=15283>
##contig=<ID=nDi.2.2.scaf00997,length=15279>
##contig=<ID=nDi.2.2.scaf00998,length=15278>
##contig=<ID=nDi.2.2.scaf00999,length=15276>
##contig=<ID=nDi.2.2.scaf01000,length=15261>
##contig=<ID=nDi.2.2.scaf01001,length=15239>
##contig=<ID=nDi.2.2.scaf01002,length=15123>
##contig=<ID=nDi.2.2.scaf01003,length=15060>
##contig=<ID=nDi.2.2.scaf01004,length=15016>
##contig=<ID=nDi.2.2.scaf01005,length=15004>
##contig=<ID=nDi.2.2.scaf01006,length=14975>
##contig=<ID=nDi.2.2.scaf01007,length=14952>
##contig=<ID=nDi.2.2.scaf01008,length=14882>
##contig=<ID=nDi.2.2.scaf01009,length=14849>
##contig=<ID=nDi.2.2.scaf01010,length=14840>
##contig=<ID=nDi.2.2.scaf01011,length=14826>
##contig=<ID=nDi.2.2.scaf01012,length=14812>
##contig=<ID=nDi.2.2.scaf01013,length=14684>
##contig=<ID=nDi.2.2.scaf01014,length=14668>
##contig=<ID=nDi.2.2.scaf01015,length=14636>
##contig=<ID=nDi.2.2.scaf01016,length=14592>
##contig=<ID=nDi.2.2.scaf01017,length=14592>
##contig=<ID=nDi.2.2.scaf01018,length=14576>
##contig=<ID=nDi.2.2.scaf01019,length=14501>
##contig=<ID=nDi.2.2.scaf01020,length=14476>
##contig=<ID=nDi.2.2.scaf01021,length=14466>
##contig=<ID=nDi.2.2.scaf01022,length=14461>
##contig=<ID=nDi.2.2.scaf01023,length=14434>
##contig=<ID=nDi.2.2.scaf01024,length=14422>
##contig=<ID=nDi.2.2.scaf01025,length=14418>
##contig=<ID=nDi.2.2.scaf01026,length=14320>
##contig=<ID=nDi.2.2.scaf01027,length=14307>
##contig=<ID=nDi.2.2.scaf01028,length=14258>
##contig=<ID=nDi.2.2.scaf01029,length=14247>
##contig=<ID=nDi.2.2.scaf01030,length=14234>
##contig=<ID=nDi.2.2.scaf01031,length=14231>
##contig=<ID=nDi.2.2.scaf01032,length=14224>
##contig=<ID=nDi.2.2.scaf01033,length=14218>
##contig=<ID=nDi.2.2.scaf01034,length=14169>
##contig=<ID=nDi.2.2.scaf01035,length=14151>
##contig=<ID=nDi.2.2.scaf01036,length=14123>
##contig=<ID=nDi.2.2.scaf01037,length=14121>
##contig=<ID=nDi.2.2.scaf01038,length=14115>
##contig=<ID=nDi.2.2.scaf01039,length=14115>
##contig=<ID=nDi.2.2.scaf01040,length=14095>
##contig=<ID=nDi.2.2.scaf01041,length=14089>
##contig=<ID=nDi.2.2.scaf01042,length=14084>
##contig=<ID=nDi.2.2.scaf01043,length=14081>
##contig=<ID=nDi.2.2.scaf01044,length=14034>
##contig=<ID=nDi.2.2.scaf01045,length=14008>
##contig=<ID=nDi.2.2.scaf01046,length=13988>
##contig=<ID=nDi.2.2.scaf01047,length=13987>
##contig=<ID=nDi.2.2.scaf01048,length=13977>
##contig=<ID=nDi.2.2.scaf01049,length=13926>
##contig=<ID=nDi.2.2.scaf01050,length=13885>
##contig=<ID=nDi.2.2.scaf01051,length=13882>
##contig=<ID=nDi.2.2.scaf01052,length=13828>
##contig=<ID=nDi.2.2.scaf01053,length=13822>
##contig=<ID=nDi.2.2.scaf01054,length=13815>
##contig=<ID=nDi.2.2.scaf01055,length=13815>
##contig=<ID=nDi.2.2.scaf01056,length=13810>
##contig=<ID=nDi.2.2.scaf01057,length=13798>
##contig=<ID=nDi.2.2.scaf01058,length=13786>
##contig=<ID=nDi.2.2.scaf01059,length=13739>
##contig=<ID=nDi.2.2.scaf01060,length=13692>
##contig=<ID=nDi.2.2.scaf01061,length=13658>
##contig=<ID=nDi.2.2.scaf01062,length=13649>
##contig=<ID=nDi.2.2.scaf01063,length=13562>
##contig=<ID=nDi.2.2.scaf01064,length=13539>
##contig=<ID=nDi.2.2.scaf01065,length=13502>
##contig=<ID=nDi.2.2.scaf01066,length=13490>
##contig=<ID=nDi.2.2.scaf01067,length=13462>
##contig=<ID=nDi.2.2.scaf01068,length=13452>
##contig=<ID=nDi.2.2.scaf01069,length=13410>
##contig=<ID=nDi.2.2.scaf01070,length=13405>
##contig=<ID=nDi.2.2.scaf01071,length=13390>
##contig=<ID=nDi.2.2.scaf01072,length=13382>
##contig=<ID=nDi.2.2.scaf01073,length=13362>
##contig=<ID=nDi.2.2.scaf01074,length=13326>
##contig=<ID=nDi.2.2.scaf01075,length=13298>
##contig=<ID=nDi.2.2.scaf01076,length=13294>
##contig=<ID=nDi.2.2.scaf01077,length=13185>
##contig=<ID=nDi.2.2.scaf01078,length=13154>
##contig=<ID=nDi.2.2.scaf01079,length=13147>
##contig=<ID=nDi.2.2.scaf01080,length=13124>
##contig=<ID=nDi.2.2.scaf01081,length=13113>
##contig=<ID=nDi.2.2.scaf01082,length=13105>
##contig=<ID=nDi.2.2.scaf01083,length=13075>
##contig=<ID=nDi.2.2.scaf01084,length=13053>
##contig=<ID=nDi.2.2.scaf01085,length=13052>
##contig=<ID=nDi.2.2.scaf01086,length=13018>
##contig=<ID=nDi.2.2.scaf01087,length=13002>
##contig=<ID=nDi.2.2.scaf01088,length=12973>
##contig=<ID=nDi.2.2.scaf01089,length=12944>
##contig=<ID=nDi.2.2.scaf01090,length=12935>
##contig=<ID=nDi.2.2.scaf01091,length=12921>
##contig=<ID=nDi.2.2.scaf01092,length=12892>
##contig=<ID=nDi.2.2.scaf01093,length=12847>
##contig=<ID=nDi.2.2.scaf01094,length=12846>
##contig=<ID=nDi.2.2.scaf01095,length=12837>
##contig=<ID=nDi.2.2.scaf01096,length=12833>
##contig=<ID=nDi.2.2.scaf01097,length=12817>
##contig=<ID=nDi.2.2.scaf01098,length=12795>
##contig=<ID=nDi.2.2.scaf01099,length=12790>
##contig=<ID=nDi.2.2.scaf01100,length=12769>
##contig=<ID=nDi.2.2.scaf01101,length=12766>
##contig=<ID=nDi.2.2.scaf01102,length=12765>
##contig=<ID=nDi.2.2.scaf01103,length=12687>
##contig=<ID=nDi.2.2.scaf01104,length=12675>
##contig=<ID=nDi.2.2.scaf01105,length=12652>
##contig=<ID=nDi.2.2.scaf01106,length=12621>
##contig=<ID=nDi.2.2.scaf01107,length=12609>
##contig=<ID=nDi.2.2.scaf01108,length=12579>
##contig=<ID=nDi.2.2.scaf01109,length=12555>
##contig=<ID=nDi.2.2.scaf01110,length=12532>
##contig=<ID=nDi.2.2.scaf01111,length=12522>
##contig=<ID=nDi.2.2.scaf01112,length=12521>
##contig=<ID=nDi.2.2.scaf01113,length=12502>
##contig=<ID=nDi.2.2.scaf01114,length=12501>
##contig=<ID=nDi.2.2.scaf01115,length=12476>
##contig=<ID=nDi.2.2.scaf01116,length=12474>
##contig=<ID=nDi.2.2.scaf01117,length=12472>
##contig=<ID=nDi.2.2.scaf01118,length=12436>
##contig=<ID=nDi.2.2.scaf01119,length=12430>
##contig=<ID=nDi.2.2.scaf01120,length=12419>
##contig=<ID=nDi.2.2.scaf01121,length=12362>
##contig=<ID=nDi.2.2.scaf01122,length=12354>
##contig=<ID=nDi.2.2.scaf01123,length=12317>
##contig=<ID=nDi.2.2.scaf01124,length=12310>
##contig=<ID=nDi.2.2.scaf01125,length=12302>
##contig=<ID=nDi.2.2.scaf01126,length=12295>
##contig=<ID=nDi.2.2.scaf01127,length=12289>
##contig=<ID=nDi.2.2.scaf01128,length=12272>
##contig=<ID=nDi.2.2.scaf01129,length=12245>
##contig=<ID=nDi.2.2.scaf01130,length=12224>
##contig=<ID=nDi.2.2.scaf01131,length=12217>
##contig=<ID=nDi.2.2.scaf01132,length=12217>
##contig=<ID=nDi.2.2.scaf01133,length=12168>
##contig=<ID=nDi.2.2.scaf01134,length=12157>
##contig=<ID=nDi.2.2.scaf01135,length=12150>
##contig=<ID=nDi.2.2.scaf01136,length=12069>
##contig=<ID=nDi.2.2.scaf01137,length=12062>
##contig=<ID=nDi.2.2.scaf01138,length=12050>
##contig=<ID=nDi.2.2.scaf01139,length=12040>
##contig=<ID=nDi.2.2.scaf01140,length=12034>
##contig=<ID=nDi.2.2.scaf01141,length=12027>
##contig=<ID=nDi.2.2.scaf01142,length=12011>
##contig=<ID=nDi.2.2.scaf01143,length=12010>
##contig=<ID=nDi.2.2.scaf01144,length=12002>
##contig=<ID=nDi.2.2.scaf01145,length=11994>
##contig=<ID=nDi.2.2.scaf01146,length=11954>
##contig=<ID=nDi.2.2.scaf01147,length=11905>
##contig=<ID=nDi.2.2.scaf01148,length=11896>
##contig=<ID=nDi.2.2.scaf01149,length=11894>
##contig=<ID=nDi.2.2.scaf01150,length=11873>
##contig=<ID=nDi.2.2.scaf01151,length=11862>
##contig=<ID=nDi.2.2.scaf01152,length=11860>
##contig=<ID=nDi.2.2.scaf01153,length=11852>
##contig=<ID=nDi.2.2.scaf01154,length=11844>
##contig=<ID=nDi.2.2.scaf01155,length=11833>
##contig=<ID=nDi.2.2.scaf01156,length=11830>
##contig=<ID=nDi.2.2.scaf01157,length=11822>
##contig=<ID=nDi.2.2.scaf01158,length=11782>
##contig=<ID=nDi.2.2.scaf01159,length=11755>
##contig=<ID=nDi.2.2.scaf01160,length=11747>
##contig=<ID=nDi.2.2.scaf01161,length=11723>
##contig=<ID=nDi.2.2.scaf01162,length=11706>
##contig=<ID=nDi.2.2.scaf01163,length=11700>
##contig=<ID=nDi.2.2.scaf01164,length=11694>
##contig=<ID=nDi.2.2.scaf01165,length=11651>
##contig=<ID=nDi.2.2.scaf01166,length=11648>
##contig=<ID=nDi.2.2.scaf01167,length=11644>
##contig=<ID=nDi.2.2.scaf01168,length=11643>
##contig=<ID=nDi.2.2.scaf01169,length=11642>
##contig=<ID=nDi.2.2.scaf01170,length=11617>
##contig=<ID=nDi.2.2.scaf01171,length=11599>
##contig=<ID=nDi.2.2.scaf01172,length=11586>
##contig=<ID=nDi.2.2.scaf01173,length=11540>
##contig=<ID=nDi.2.2.scaf01174,length=11537>
##contig=<ID=nDi.2.2.scaf01175,length=11517>
##contig=<ID=nDi.2.2.scaf01176,length=11498>
##contig=<ID=nDi.2.2.scaf01177,length=11481>
##contig=<ID=nDi.2.2.scaf01178,length=11453>
##contig=<ID=nDi.2.2.scaf01179,length=11435>
##contig=<ID=nDi.2.2.scaf01180,length=11435>
##contig=<ID=nDi.2.2.scaf01181,length=11417>
##contig=<ID=nDi.2.2.scaf01182,length=11387>
##contig=<ID=nDi.2.2.scaf01183,length=11380>
##contig=<ID=nDi.2.2.scaf01184,length=11342>
##contig=<ID=nDi.2.2.scaf01185,length=11339>
##contig=<ID=nDi.2.2.scaf01186,length=11321>
##contig=<ID=nDi.2.2.scaf01187,length=11317>
##contig=<ID=nDi.2.2.scaf01188,length=11245>
##contig=<ID=nDi.2.2.scaf01189,length=11180>
##contig=<ID=nDi.2.2.scaf01190,length=11149>
##contig=<ID=nDi.2.2.scaf01191,length=11140>
##contig=<ID=nDi.2.2.scaf01192,length=11132>
##contig=<ID=nDi.2.2.scaf01193,length=11131>
##contig=<ID=nDi.2.2.scaf01194,length=11109>
##contig=<ID=nDi.2.2.scaf01195,length=11090>
##contig=<ID=nDi.2.2.scaf01196,length=11077>
##contig=<ID=nDi.2.2.scaf01197,length=11071>
##contig=<ID=nDi.2.2.scaf01198,length=11050>
##contig=<ID=nDi.2.2.scaf01199,length=11006>
##contig=<ID=nDi.2.2.scaf01200,length=10989>
##contig=<ID=nDi.2.2.scaf01201,length=10958>
##contig=<ID=nDi.2.2.scaf01202,length=10916>
##contig=<ID=nDi.2.2.scaf01203,length=10908>
##contig=<ID=nDi.2.2.scaf01204,length=10870>
##contig=<ID=nDi.2.2.scaf01205,length=10841>
##contig=<ID=nDi.2.2.scaf01206,length=10838>
##contig=<ID=nDi.2.2.scaf01207,length=10830>
##contig=<ID=nDi.2.2.scaf01208,length=10822>
##contig=<ID=nDi.2.2.scaf01209,length=10819>
##contig=<ID=nDi.2.2.scaf01210,length=10818>
##contig=<ID=nDi.2.2.scaf01211,length=10804>
##contig=<ID=nDi.2.2.scaf01212,length=10800>
##contig=<ID=nDi.2.2.scaf01213,length=10794>
##contig=<ID=nDi.2.2.scaf01214,length=10765>
##contig=<ID=nDi.2.2.scaf01215,length=10764>
##contig=<ID=nDi.2.2.scaf01216,length=10763>
##contig=<ID=nDi.2.2.scaf01217,length=10751>
##contig=<ID=nDi.2.2.scaf01218,length=10750>
##contig=<ID=nDi.2.2.scaf01219,length=10732>
##contig=<ID=nDi.2.2.scaf01220,length=10723>
##contig=<ID=nDi.2.2.scaf01221,length=10719>
##contig=<ID=nDi.2.2.scaf01222,length=10715>
##contig=<ID=nDi.2.2.scaf01223,length=10707>
##contig=<ID=nDi.2.2.scaf01224,length=10706>
##contig=<ID=nDi.2.2.scaf01225,length=10706>
##contig=<ID=nDi.2.2.scaf01226,length=10672>
##contig=<ID=nDi.2.2.scaf01227,length=10645>
##contig=<ID=nDi.2.2.scaf01228,length=10633>
##contig=<ID=nDi.2.2.scaf01229,length=10630>
##contig=<ID=nDi.2.2.scaf01230,length=10625>
##contig=<ID=nDi.2.2.scaf01231,length=10577>
##contig=<ID=nDi.2.2.scaf01232,length=10561>
##contig=<ID=nDi.2.2.scaf01233,length=10515>
##contig=<ID=nDi.2.2.scaf01234,length=10463>
##contig=<ID=nDi.2.2.scaf01235,length=10440>
##contig=<ID=nDi.2.2.scaf01236,length=10433>
##contig=<ID=nDi.2.2.scaf01237,length=10428>
##contig=<ID=nDi.2.2.scaf01238,length=10428>
##contig=<ID=nDi.2.2.scaf01239,length=10413>
##contig=<ID=nDi.2.2.scaf01240,length=10410>
##contig=<ID=nDi.2.2.scaf01241,length=10375>
##contig=<ID=nDi.2.2.scaf01242,length=10371>
##contig=<ID=nDi.2.2.scaf01243,length=10371>
##contig=<ID=nDi.2.2.scaf01244,length=10366>
##contig=<ID=nDi.2.2.scaf01245,length=10363>
##contig=<ID=nDi.2.2.scaf01246,length=10343>
##contig=<ID=nDi.2.2.scaf01247,length=10307>
##contig=<ID=nDi.2.2.scaf01248,length=10301>
##contig=<ID=nDi.2.2.scaf01249,length=10291>
##contig=<ID=nDi.2.2.scaf01250,length=10290>
##contig=<ID=nDi.2.2.scaf01251,length=10284>
##contig=<ID=nDi.2.2.scaf01252,length=10282>
##contig=<ID=nDi.2.2.scaf01253,length=10256>
##contig=<ID=nDi.2.2.scaf01254,length=10252>
##contig=<ID=nDi.2.2.scaf01255,length=10236>
##contig=<ID=nDi.2.2.scaf01256,length=10226>
##contig=<ID=nDi.2.2.scaf01257,length=10226>
##contig=<ID=nDi.2.2.scaf01258,length=10215>
##contig=<ID=nDi.2.2.scaf01259,length=10186>
##contig=<ID=nDi.2.2.scaf01260,length=10164>
##contig=<ID=nDi.2.2.scaf01261,length=10147>
##contig=<ID=nDi.2.2.scaf01262,length=10139>
##contig=<ID=nDi.2.2.scaf01263,length=10119>
##contig=<ID=nDi.2.2.scaf01264,length=10112>
##contig=<ID=nDi.2.2.scaf01265,length=10105>
##contig=<ID=nDi.2.2.scaf01266,length=10100>
##contig=<ID=nDi.2.2.scaf01267,length=10084>
##contig=<ID=nDi.2.2.scaf01268,length=10068>
##contig=<ID=nDi.2.2.scaf01269,length=10060>
##contig=<ID=nDi.2.2.scaf01270,length=10059>
##contig=<ID=nDi.2.2.scaf01271,length=10041>
##contig=<ID=nDi.2.2.scaf01272,length=10032>
##contig=<ID=nDi.2.2.scaf01273,length=10001>
##contig=<ID=nDi.2.2.scaf01274,length=9987>
##contig=<ID=nDi.2.2.scaf01275,length=9979>
##contig=<ID=nDi.2.2.scaf01276,length=9975>
##contig=<ID=nDi.2.2.scaf01277,length=9956>
##contig=<ID=nDi.2.2.scaf01278,length=9951>
##contig=<ID=nDi.2.2.scaf01279,length=9948>
##contig=<ID=nDi.2.2.scaf01280,length=9933>
##contig=<ID=nDi.2.2.scaf01281,length=9917>
##contig=<ID=nDi.2.2.scaf01282,length=9892>
##contig=<ID=nDi.2.2.scaf01283,length=9888>
##contig=<ID=nDi.2.2.scaf01284,length=9884>
##contig=<ID=nDi.2.2.scaf01285,length=9877>
##contig=<ID=nDi.2.2.scaf01286,length=9867>
##contig=<ID=nDi.2.2.scaf01287,length=9859>
##contig=<ID=nDi.2.2.scaf01288,length=9833>
##contig=<ID=nDi.2.2.scaf01289,length=9824>
##contig=<ID=nDi.2.2.scaf01290,length=9823>
##contig=<ID=nDi.2.2.scaf01291,length=9797>
##contig=<ID=nDi.2.2.scaf01292,length=9796>
##contig=<ID=nDi.2.2.scaf01293,length=9782>
##contig=<ID=nDi.2.2.scaf01294,length=9777>
##contig=<ID=nDi.2.2.scaf01295,length=9774>
##contig=<ID=nDi.2.2.scaf01296,length=9772>
##contig=<ID=nDi.2.2.scaf01297,length=9754>
##contig=<ID=nDi.2.2.scaf01298,length=9754>
##contig=<ID=nDi.2.2.scaf01299,length=9730>
##contig=<ID=nDi.2.2.scaf01300,length=9689>
##contig=<ID=nDi.2.2.scaf01301,length=9680>
##contig=<ID=nDi.2.2.scaf01302,length=9648>
##contig=<ID=nDi.2.2.scaf01303,length=9637>
##contig=<ID=nDi.2.2.scaf01304,length=9608>
##contig=<ID=nDi.2.2.scaf01305,length=9590>
##contig=<ID=nDi.2.2.scaf01306,length=9588>
##contig=<ID=nDi.2.2.scaf01307,length=9570>
##contig=<ID=nDi.2.2.scaf01308,length=9553>
##contig=<ID=nDi.2.2.scaf01309,length=9493>
##contig=<ID=nDi.2.2.scaf01310,length=9472>
##contig=<ID=nDi.2.2.scaf01311,length=9466>
##contig=<ID=nDi.2.2.scaf01312,length=9466>
##contig=<ID=nDi.2.2.scaf01313,length=9455>
##contig=<ID=nDi.2.2.scaf01314,length=9405>
##contig=<ID=nDi.2.2.scaf01315,length=9399>
##contig=<ID=nDi.2.2.scaf01316,length=9395>
##contig=<ID=nDi.2.2.scaf01317,length=9388>
##contig=<ID=nDi.2.2.scaf01318,length=9348>
##contig=<ID=nDi.2.2.scaf01319,length=9347>
##contig=<ID=nDi.2.2.scaf01320,length=9308>
##contig=<ID=nDi.2.2.scaf01321,length=9304>
##contig=<ID=nDi.2.2.scaf01322,length=9290>
##contig=<ID=nDi.2.2.scaf01323,length=9273>
##contig=<ID=nDi.2.2.scaf01324,length=9265>
##contig=<ID=nDi.2.2.scaf01325,length=9254>
##contig=<ID=nDi.2.2.scaf01326,length=9239>
##contig=<ID=nDi.2.2.scaf01327,length=9233>
##contig=<ID=nDi.2.2.scaf01328,length=9177>
##contig=<ID=nDi.2.2.scaf01329,length=9141>
##contig=<ID=nDi.2.2.scaf01330,length=9129>
##contig=<ID=nDi.2.2.scaf01331,length=9128>
##contig=<ID=nDi.2.2.scaf01332,length=9104>
##contig=<ID=nDi.2.2.scaf01333,length=9102>
##contig=<ID=nDi.2.2.scaf01334,length=9086>
##contig=<ID=nDi.2.2.scaf01335,length=9002>
##contig=<ID=nDi.2.2.scaf01336,length=8997>
##contig=<ID=nDi.2.2.scaf01337,length=8994>
##contig=<ID=nDi.2.2.scaf01338,length=8992>
##contig=<ID=nDi.2.2.scaf01339,length=8981>
##contig=<ID=nDi.2.2.scaf01340,length=8980>
##contig=<ID=nDi.2.2.scaf01341,length=8979>
##contig=<ID=nDi.2.2.scaf01342,length=8953>
##contig=<ID=nDi.2.2.scaf01343,length=8931>
##contig=<ID=nDi.2.2.scaf01344,length=8928>
##contig=<ID=nDi.2.2.scaf01345,length=8921>
##contig=<ID=nDi.2.2.scaf01346,length=8875>
##contig=<ID=nDi.2.2.scaf01347,length=8857>
##contig=<ID=nDi.2.2.scaf01348,length=8794>
##contig=<ID=nDi.2.2.scaf01349,length=8755>
##contig=<ID=nDi.2.2.scaf01350,length=8713>
##contig=<ID=nDi.2.2.scaf01351,length=8703>
##contig=<ID=nDi.2.2.scaf01352,length=8649>
##contig=<ID=nDi.2.2.scaf01353,length=8628>
##contig=<ID=nDi.2.2.scaf01354,length=8605>
##contig=<ID=nDi.2.2.scaf01355,length=8549>
##contig=<ID=nDi.2.2.scaf01356,length=8539>
##contig=<ID=nDi.2.2.scaf01357,length=8535>
##contig=<ID=nDi.2.2.scaf01358,length=8526>
##contig=<ID=nDi.2.2.scaf01359,length=8476>
##contig=<ID=nDi.2.2.scaf01360,length=8458>
##contig=<ID=nDi.2.2.scaf01361,length=8423>
##contig=<ID=nDi.2.2.scaf01362,length=8392>
##contig=<ID=nDi.2.2.scaf01363,length=8374>
##contig=<ID=nDi.2.2.scaf01364,length=8343>
##contig=<ID=nDi.2.2.scaf01365,length=8338>
##contig=<ID=nDi.2.2.scaf01366,length=8319>
##contig=<ID=nDi.2.2.scaf01367,length=8295>
##contig=<ID=nDi.2.2.scaf01368,length=8293>
##contig=<ID=nDi.2.2.scaf01369,length=8289>
##contig=<ID=nDi.2.2.scaf01370,length=8286>
##contig=<ID=nDi.2.2.scaf01371,length=8284>
##contig=<ID=nDi.2.2.scaf01372,length=8270>
##contig=<ID=nDi.2.2.scaf01373,length=8260>
##contig=<ID=nDi.2.2.scaf01374,length=8253>
##contig=<ID=nDi.2.2.scaf01375,length=8252>
##contig=<ID=nDi.2.2.scaf01376,length=8248>
##contig=<ID=nDi.2.2.scaf01377,length=8220>
##contig=<ID=nDi.2.2.scaf01378,length=8215>
##contig=<ID=nDi.2.2.scaf01379,length=8210>
##contig=<ID=nDi.2.2.scaf01380,length=8151>
##contig=<ID=nDi.2.2.scaf01381,length=8149>
##contig=<ID=nDi.2.2.scaf01382,length=8106>
##contig=<ID=nDi.2.2.scaf01383,length=8105>
##contig=<ID=nDi.2.2.scaf01384,length=8088>
##contig=<ID=nDi.2.2.scaf01385,length=8087>
##contig=<ID=nDi.2.2.scaf01386,length=8079>
##contig=<ID=nDi.2.2.scaf01387,length=8059>
##contig=<ID=nDi.2.2.scaf01388,length=8035>
##contig=<ID=nDi.2.2.scaf01389,length=8024>
##contig=<ID=nDi.2.2.scaf01390,length=8013>
##contig=<ID=nDi.2.2.scaf01391,length=7983>
##contig=<ID=nDi.2.2.scaf01392,length=7976>
##contig=<ID=nDi.2.2.scaf01393,length=7948>
##contig=<ID=nDi.2.2.scaf01394,length=7933>
##contig=<ID=nDi.2.2.scaf01395,length=7912>
##contig=<ID=nDi.2.2.scaf01396,length=7858>
##contig=<ID=nDi.2.2.scaf01397,length=7856>
##contig=<ID=nDi.2.2.scaf01398,length=7846>
##contig=<ID=nDi.2.2.scaf01399,length=7845>
##contig=<ID=nDi.2.2.scaf01400,length=7844>
##contig=<ID=nDi.2.2.scaf01401,length=7816>
##contig=<ID=nDi.2.2.scaf01402,length=7807>
##contig=<ID=nDi.2.2.scaf01403,length=7806>
##contig=<ID=nDi.2.2.scaf01404,length=7785>
##contig=<ID=nDi.2.2.scaf01405,length=7777>
##contig=<ID=nDi.2.2.scaf01406,length=7771>
##contig=<ID=nDi.2.2.scaf01407,length=7767>
##contig=<ID=nDi.2.2.scaf01408,length=7758>
##contig=<ID=nDi.2.2.scaf01409,length=7745>
##contig=<ID=nDi.2.2.scaf01410,length=7744>
##contig=<ID=nDi.2.2.scaf01411,length=7736>
##contig=<ID=nDi.2.2.scaf01412,length=7719>
##contig=<ID=nDi.2.2.scaf01413,length=7681>
##contig=<ID=nDi.2.2.scaf01414,length=7673>
##contig=<ID=nDi.2.2.scaf01415,length=7673>
##contig=<ID=nDi.2.2.scaf01416,length=7645>
##contig=<ID=nDi.2.2.scaf01417,length=7643>
##contig=<ID=nDi.2.2.scaf01418,length=7597>
##contig=<ID=nDi.2.2.scaf01419,length=7577>
##contig=<ID=nDi.2.2.scaf01420,length=7575>
##contig=<ID=nDi.2.2.scaf01421,length=7571>
##contig=<ID=nDi.2.2.scaf01422,length=7558>
##contig=<ID=nDi.2.2.scaf01423,length=7553>
##contig=<ID=nDi.2.2.scaf01424,length=7507>
##contig=<ID=nDi.2.2.scaf01425,length=7497>
##contig=<ID=nDi.2.2.scaf01426,length=7497>
##contig=<ID=nDi.2.2.scaf01427,length=7496>
##contig=<ID=nDi.2.2.scaf01428,length=7495>
##contig=<ID=nDi.2.2.scaf01429,length=7494>
##contig=<ID=nDi.2.2.scaf01430,length=7494>
##contig=<ID=nDi.2.2.scaf01431,length=7480>
##contig=<ID=nDi.2.2.scaf01432,length=7474>
##contig=<ID=nDi.2.2.scaf01433,length=7468>
##contig=<ID=nDi.2.2.scaf01434,length=7464>
##contig=<ID=nDi.2.2.scaf01435,length=7459>
##contig=<ID=nDi.2.2.scaf01436,length=7446>
##contig=<ID=nDi.2.2.scaf01437,length=7426>
##contig=<ID=nDi.2.2.scaf01438,length=7424>
##contig=<ID=nDi.2.2.scaf01439,length=7420>
##contig=<ID=nDi.2.2.scaf01440,length=7418>
##contig=<ID=nDi.2.2.scaf01441,length=7403>
##contig=<ID=nDi.2.2.scaf01442,length=7398>
##contig=<ID=nDi.2.2.scaf01443,length=7396>
##contig=<ID=nDi.2.2.scaf01444,length=7388>
##contig=<ID=nDi.2.2.scaf01445,length=7385>
##contig=<ID=nDi.2.2.scaf01446,length=7369>
##contig=<ID=nDi.2.2.scaf01447,length=7352>
##contig=<ID=nDi.2.2.scaf01448,length=7344>
##contig=<ID=nDi.2.2.scaf01449,length=7339>
##contig=<ID=nDi.2.2.scaf01450,length=7325>
##contig=<ID=nDi.2.2.scaf01451,length=7316>
##contig=<ID=nDi.2.2.scaf01452,length=7296>
##contig=<ID=nDi.2.2.scaf01453,length=7280>
##contig=<ID=nDi.2.2.scaf01454,length=7275>
##contig=<ID=nDi.2.2.scaf01455,length=7248>
##contig=<ID=nDi.2.2.scaf01456,length=7228>
##contig=<ID=nDi.2.2.scaf01457,length=7208>
##contig=<ID=nDi.2.2.scaf01458,length=7202>
##contig=<ID=nDi.2.2.scaf01459,length=7187>
##contig=<ID=nDi.2.2.scaf01460,length=7178>
##contig=<ID=nDi.2.2.scaf01461,length=7173>
##contig=<ID=nDi.2.2.scaf01462,length=7172>
##contig=<ID=nDi.2.2.scaf01463,length=7163>
##contig=<ID=nDi.2.2.scaf01464,length=7135>
##contig=<ID=nDi.2.2.scaf01465,length=7131>
##contig=<ID=nDi.2.2.scaf01466,length=7130>
##contig=<ID=nDi.2.2.scaf01467,length=7112>
##contig=<ID=nDi.2.2.scaf01468,length=7111>
##contig=<ID=nDi.2.2.scaf01469,length=7102>
##contig=<ID=nDi.2.2.scaf01470,length=7096>
##contig=<ID=nDi.2.2.scaf01471,length=7093>
##contig=<ID=nDi.2.2.scaf01472,length=7091>
##contig=<ID=nDi.2.2.scaf01473,length=7078>
##contig=<ID=nDi.2.2.scaf01474,length=7077>
##contig=<ID=nDi.2.2.scaf01475,length=7052>
##contig=<ID=nDi.2.2.scaf01476,length=7022>
##contig=<ID=nDi.2.2.scaf01477,length=7020>
##contig=<ID=nDi.2.2.scaf01478,length=7008>
##contig=<ID=nDi.2.2.scaf01479,length=6976>
##contig=<ID=nDi.2.2.scaf01480,length=6974>
##contig=<ID=nDi.2.2.scaf01481,length=6969>
##contig=<ID=nDi.2.2.scaf01482,length=6961>
##contig=<ID=nDi.2.2.scaf01483,length=6958>
##contig=<ID=nDi.2.2.scaf01484,length=6949>
##contig=<ID=nDi.2.2.scaf01485,length=6944>
##contig=<ID=nDi.2.2.scaf01486,length=6939>
##contig=<ID=nDi.2.2.scaf01487,length=6933>
##contig=<ID=nDi.2.2.scaf01488,length=6928>
##contig=<ID=nDi.2.2.scaf01489,length=6925>
##contig=<ID=nDi.2.2.scaf01490,length=6925>
##contig=<ID=nDi.2.2.scaf01491,length=6922>
##contig=<ID=nDi.2.2.scaf01492,length=6901>
##contig=<ID=nDi.2.2.scaf01493,length=6898>
##contig=<ID=nDi.2.2.scaf01494,length=6890>
##contig=<ID=nDi.2.2.scaf01495,length=6878>
##contig=<ID=nDi.2.2.scaf01496,length=6877>
##contig=<ID=nDi.2.2.scaf01497,length=6868>
##contig=<ID=nDi.2.2.scaf01498,length=6867>
##contig=<ID=nDi.2.2.scaf01499,length=6852>
##contig=<ID=nDi.2.2.scaf01500,length=6849>
##contig=<ID=nDi.2.2.scaf01501,length=6845>
##contig=<ID=nDi.2.2.scaf01502,length=6798>
##contig=<ID=nDi.2.2.scaf01503,length=6795>
##contig=<ID=nDi.2.2.scaf01504,length=6792>
##contig=<ID=nDi.2.2.scaf01505,length=6792>
##contig=<ID=nDi.2.2.scaf01506,length=6788>
##contig=<ID=nDi.2.2.scaf01507,length=6756>
##contig=<ID=nDi.2.2.scaf01508,length=6755>
##contig=<ID=nDi.2.2.scaf01509,length=6733>
##contig=<ID=nDi.2.2.scaf01510,length=6728>
##contig=<ID=nDi.2.2.scaf01511,length=6725>
##contig=<ID=nDi.2.2.scaf01512,length=6719>
##contig=<ID=nDi.2.2.scaf01513,length=6716>
##contig=<ID=nDi.2.2.scaf01514,length=6710>
##contig=<ID=nDi.2.2.scaf01515,length=6709>
##contig=<ID=nDi.2.2.scaf01516,length=6679>
##contig=<ID=nDi.2.2.scaf01517,length=6670>
##contig=<ID=nDi.2.2.scaf01518,length=6667>
##contig=<ID=nDi.2.2.scaf01519,length=6667>
##contig=<ID=nDi.2.2.scaf01520,length=6664>
##contig=<ID=nDi.2.2.scaf01521,length=6660>
##contig=<ID=nDi.2.2.scaf01522,length=6646>
##contig=<ID=nDi.2.2.scaf01523,length=6643>
##contig=<ID=nDi.2.2.scaf01524,length=6617>
##contig=<ID=nDi.2.2.scaf01525,length=6582>
##contig=<ID=nDi.2.2.scaf01526,length=6569>
##contig=<ID=nDi.2.2.scaf01527,length=6564>
##contig=<ID=nDi.2.2.scaf01528,length=6558>
##contig=<ID=nDi.2.2.scaf01529,length=6554>
##contig=<ID=nDi.2.2.scaf01530,length=6531>
##contig=<ID=nDi.2.2.scaf01531,length=6530>
##contig=<ID=nDi.2.2.scaf01532,length=6529>
##contig=<ID=nDi.2.2.scaf01533,length=6527>
##contig=<ID=nDi.2.2.scaf01534,length=6524>
##contig=<ID=nDi.2.2.scaf01535,length=6503>
##contig=<ID=nDi.2.2.scaf01536,length=6502>
##contig=<ID=nDi.2.2.scaf01537,length=6500>
##contig=<ID=nDi.2.2.scaf01538,length=6499>
##contig=<ID=nDi.2.2.scaf01539,length=6488>
##contig=<ID=nDi.2.2.scaf01540,length=6483>
##contig=<ID=nDi.2.2.scaf01541,length=6482>
##contig=<ID=nDi.2.2.scaf01542,length=6473>
##contig=<ID=nDi.2.2.scaf01543,length=6463>
##contig=<ID=nDi.2.2.scaf01544,length=6458>
##contig=<ID=nDi.2.2.scaf01545,length=6458>
##contig=<ID=nDi.2.2.scaf01546,length=6447>
##contig=<ID=nDi.2.2.scaf01547,length=6442>
##contig=<ID=nDi.2.2.scaf01548,length=6437>
##contig=<ID=nDi.2.2.scaf01549,length=6418>
##contig=<ID=nDi.2.2.scaf01550,length=6396>
##contig=<ID=nDi.2.2.scaf01551,length=6395>
##contig=<ID=nDi.2.2.scaf01552,length=6394>
##contig=<ID=nDi.2.2.scaf01553,length=6379>
##contig=<ID=nDi.2.2.scaf01554,length=6379>
##contig=<ID=nDi.2.2.scaf01555,length=6376>
##contig=<ID=nDi.2.2.scaf01556,length=6370>
##contig=<ID=nDi.2.2.scaf01557,length=6354>
##contig=<ID=nDi.2.2.scaf01558,length=6349>
##contig=<ID=nDi.2.2.scaf01559,length=6347>
##contig=<ID=nDi.2.2.scaf01560,length=6338>
##contig=<ID=nDi.2.2.scaf01561,length=6336>
##contig=<ID=nDi.2.2.scaf01562,length=6335>
##contig=<ID=nDi.2.2.scaf01563,length=6334>
##contig=<ID=nDi.2.2.scaf01564,length=6330>
##contig=<ID=nDi.2.2.scaf01565,length=6327>
##contig=<ID=nDi.2.2.scaf01566,length=6321>
##contig=<ID=nDi.2.2.scaf01567,length=6313>
##contig=<ID=nDi.2.2.scaf01568,length=6308>
##contig=<ID=nDi.2.2.scaf01569,length=6298>
##contig=<ID=nDi.2.2.scaf01570,length=6285>
##contig=<ID=nDi.2.2.scaf01571,length=6282>
##contig=<ID=nDi.2.2.scaf01572,length=6279>
##contig=<ID=nDi.2.2.scaf01573,length=6275>
##contig=<ID=nDi.2.2.scaf01574,length=6272>
##contig=<ID=nDi.2.2.scaf01575,length=6256>
##contig=<ID=nDi.2.2.scaf01576,length=6251>
##contig=<ID=nDi.2.2.scaf01577,length=6245>
##contig=<ID=nDi.2.2.scaf01578,length=6243>
##contig=<ID=nDi.2.2.scaf01579,length=6243>
##contig=<ID=nDi.2.2.scaf01580,length=6242>
##contig=<ID=nDi.2.2.scaf01581,length=6241>
##contig=<ID=nDi.2.2.scaf01582,length=6235>
##contig=<ID=nDi.2.2.scaf01583,length=6231>
##contig=<ID=nDi.2.2.scaf01584,length=6227>
##contig=<ID=nDi.2.2.scaf01585,length=6222>
##contig=<ID=nDi.2.2.scaf01586,length=6209>
##contig=<ID=nDi.2.2.scaf01587,length=6207>
##contig=<ID=nDi.2.2.scaf01588,length=6206>
##contig=<ID=nDi.2.2.scaf01589,length=6206>
##contig=<ID=nDi.2.2.scaf01590,length=6202>
##contig=<ID=nDi.2.2.scaf01591,length=6181>
##contig=<ID=nDi.2.2.scaf01592,length=6178>
##contig=<ID=nDi.2.2.scaf01593,length=6173>
##contig=<ID=nDi.2.2.scaf01594,length=6171>
##contig=<ID=nDi.2.2.scaf01595,length=6167>
##contig=<ID=nDi.2.2.scaf01596,length=6159>
##contig=<ID=nDi.2.2.scaf01597,length=6149>
##contig=<ID=nDi.2.2.scaf01598,length=6148>
##contig=<ID=nDi.2.2.scaf01599,length=6139>
##contig=<ID=nDi.2.2.scaf01600,length=6137>
##contig=<ID=nDi.2.2.scaf01601,length=6128>
##contig=<ID=nDi.2.2.scaf01602,length=6126>
##contig=<ID=nDi.2.2.scaf01603,length=6125>
##contig=<ID=nDi.2.2.scaf01604,length=6124>
##contig=<ID=nDi.2.2.scaf01605,length=6122>
##contig=<ID=nDi.2.2.scaf01606,length=6122>
##contig=<ID=nDi.2.2.scaf01607,length=6116>
##contig=<ID=nDi.2.2.scaf01608,length=6104>
##contig=<ID=nDi.2.2.scaf01609,length=6101>
##contig=<ID=nDi.2.2.scaf01610,length=6099>
##contig=<ID=nDi.2.2.scaf01611,length=6089>
##contig=<ID=nDi.2.2.scaf01612,length=6087>
##contig=<ID=nDi.2.2.scaf01613,length=6085>
##contig=<ID=nDi.2.2.scaf01614,length=6078>
##contig=<ID=nDi.2.2.scaf01615,length=6069>
##contig=<ID=nDi.2.2.scaf01616,length=6067>
##contig=<ID=nDi.2.2.scaf01617,length=6066>
##contig=<ID=nDi.2.2.scaf01618,length=6056>
##contig=<ID=nDi.2.2.scaf01619,length=6054>
##contig=<ID=nDi.2.2.scaf01620,length=6039>
##contig=<ID=nDi.2.2.scaf01621,length=6035>
##contig=<ID=nDi.2.2.scaf01622,length=6018>
##contig=<ID=nDi.2.2.scaf01623,length=6016>
##contig=<ID=nDi.2.2.scaf01624,length=6015>
##contig=<ID=nDi.2.2.scaf01625,length=6012>
##contig=<ID=nDi.2.2.scaf01626,length=6011>
##contig=<ID=nDi.2.2.scaf01627,length=6010>
##contig=<ID=nDi.2.2.scaf01628,length=6009>
##contig=<ID=nDi.2.2.scaf01629,length=6007>
##contig=<ID=nDi.2.2.scaf01630,length=6006>
##contig=<ID=nDi.2.2.scaf01631,length=6003>
##contig=<ID=nDi.2.2.scaf01632,length=5997>
##contig=<ID=nDi.2.2.scaf01633,length=5990>
##contig=<ID=nDi.2.2.scaf01634,length=5988>
##contig=<ID=nDi.2.2.scaf01635,length=5987>
##contig=<ID=nDi.2.2.scaf01636,length=5984>
##contig=<ID=nDi.2.2.scaf01637,length=5984>
##contig=<ID=nDi.2.2.scaf01638,length=5983>
##contig=<ID=nDi.2.2.scaf01639,length=5981>
##contig=<ID=nDi.2.2.scaf01640,length=5979>
##contig=<ID=nDi.2.2.scaf01641,length=5969>
##contig=<ID=nDi.2.2.scaf01642,length=5966>
##contig=<ID=nDi.2.2.scaf01643,length=5966>
##contig=<ID=nDi.2.2.scaf01644,length=5963>
##contig=<ID=nDi.2.2.scaf01645,length=5963>
##contig=<ID=nDi.2.2.scaf01646,length=5962>
##contig=<ID=nDi.2.2.scaf01647,length=5960>
##contig=<ID=nDi.2.2.scaf01648,length=5953>
##contig=<ID=nDi.2.2.scaf01649,length=5951>
##contig=<ID=nDi.2.2.scaf01650,length=5934>
##contig=<ID=nDi.2.2.scaf01651,length=5930>
##contig=<ID=nDi.2.2.scaf01652,length=5927>
##contig=<ID=nDi.2.2.scaf01653,length=5927>
##contig=<ID=nDi.2.2.scaf01654,length=5923>
##contig=<ID=nDi.2.2.scaf01655,length=5920>
##contig=<ID=nDi.2.2.scaf01656,length=5904>
##contig=<ID=nDi.2.2.scaf01657,length=5904>
##contig=<ID=nDi.2.2.scaf01658,length=5889>
##contig=<ID=nDi.2.2.scaf01659,length=5873>
##contig=<ID=nDi.2.2.scaf01660,length=5863>
##contig=<ID=nDi.2.2.scaf01661,length=5862>
##contig=<ID=nDi.2.2.scaf01662,length=5844>
##contig=<ID=nDi.2.2.scaf01663,length=5837>
##contig=<ID=nDi.2.2.scaf01664,length=5819>
##contig=<ID=nDi.2.2.scaf01665,length=5818>
##contig=<ID=nDi.2.2.scaf01666,length=5815>
##contig=<ID=nDi.2.2.scaf01667,length=5810>
##contig=<ID=nDi.2.2.scaf01668,length=5807>
##contig=<ID=nDi.2.2.scaf01669,length=5804>
##contig=<ID=nDi.2.2.scaf01670,length=5804>
##contig=<ID=nDi.2.2.scaf01671,length=5802>
##contig=<ID=nDi.2.2.scaf01672,length=5800>
##contig=<ID=nDi.2.2.scaf01673,length=5799>
##contig=<ID=nDi.2.2.scaf01674,length=5798>
##contig=<ID=nDi.2.2.scaf01675,length=5794>
##contig=<ID=nDi.2.2.scaf01676,length=5790>
##contig=<ID=nDi.2.2.scaf01677,length=5779>
##contig=<ID=nDi.2.2.scaf01678,length=5773>
##contig=<ID=nDi.2.2.scaf01679,length=5765>
##contig=<ID=nDi.2.2.scaf01680,length=5760>
##contig=<ID=nDi.2.2.scaf01681,length=5758>
##contig=<ID=nDi.2.2.scaf01682,length=5754>
##contig=<ID=nDi.2.2.scaf01683,length=5751>
##contig=<ID=nDi.2.2.scaf01684,length=5744>
##contig=<ID=nDi.2.2.scaf01685,length=5731>
##contig=<ID=nDi.2.2.scaf01686,length=5722>
##contig=<ID=nDi.2.2.scaf01687,length=5718>
##contig=<ID=nDi.2.2.scaf01688,length=5715>
##contig=<ID=nDi.2.2.scaf01689,length=5701>
##contig=<ID=nDi.2.2.scaf01690,length=5699>
##contig=<ID=nDi.2.2.scaf01691,length=5697>
##contig=<ID=nDi.2.2.scaf01692,length=5686>
##contig=<ID=nDi.2.2.scaf01693,length=5684>
##contig=<ID=nDi.2.2.scaf01694,length=5682>
##contig=<ID=nDi.2.2.scaf01695,length=5670>
##contig=<ID=nDi.2.2.scaf01696,length=5666>
##contig=<ID=nDi.2.2.scaf01697,length=5660>
##contig=<ID=nDi.2.2.scaf01698,length=5657>
##contig=<ID=nDi.2.2.scaf01699,length=5650>
##contig=<ID=nDi.2.2.scaf01700,length=5638>
##contig=<ID=nDi.2.2.scaf01701,length=5630>
##contig=<ID=nDi.2.2.scaf01702,length=5629>
##contig=<ID=nDi.2.2.scaf01703,length=5627>
##contig=<ID=nDi.2.2.scaf01704,length=5620>
##contig=<ID=nDi.2.2.scaf01705,length=5619>
##contig=<ID=nDi.2.2.scaf01706,length=5610>
##contig=<ID=nDi.2.2.scaf01707,length=5607>
##contig=<ID=nDi.2.2.scaf01708,length=5604>
##contig=<ID=nDi.2.2.scaf01709,length=5603>
##contig=<ID=nDi.2.2.scaf01710,length=5601>
##contig=<ID=nDi.2.2.scaf01711,length=5599>
##contig=<ID=nDi.2.2.scaf01712,length=5597>
##contig=<ID=nDi.2.2.scaf01713,length=5594>
##contig=<ID=nDi.2.2.scaf01714,length=5593>
##contig=<ID=nDi.2.2.scaf01715,length=5585>
##contig=<ID=nDi.2.2.scaf01716,length=5576>
##contig=<ID=nDi.2.2.scaf01717,length=5575>
##contig=<ID=nDi.2.2.scaf01718,length=5574>
##contig=<ID=nDi.2.2.scaf01719,length=5571>
##contig=<ID=nDi.2.2.scaf01720,length=5567>
##contig=<ID=nDi.2.2.scaf01721,length=5533>
##contig=<ID=nDi.2.2.scaf01722,length=5530>
##contig=<ID=nDi.2.2.scaf01723,length=5528>
##contig=<ID=nDi.2.2.scaf01724,length=5526>
##contig=<ID=nDi.2.2.scaf01725,length=5522>
##contig=<ID=nDi.2.2.scaf01726,length=5516>
##contig=<ID=nDi.2.2.scaf01727,length=5509>
##contig=<ID=nDi.2.2.scaf01728,length=5505>
##contig=<ID=nDi.2.2.scaf01729,length=5505>
##contig=<ID=nDi.2.2.scaf01730,length=5494>
##contig=<ID=nDi.2.2.scaf01731,length=5493>
##contig=<ID=nDi.2.2.scaf01732,length=5490>
##contig=<ID=nDi.2.2.scaf01733,length=5489>
##contig=<ID=nDi.2.2.scaf01734,length=5454>
##contig=<ID=nDi.2.2.scaf01735,length=5414>
##contig=<ID=nDi.2.2.scaf01736,length=5407>
##contig=<ID=nDi.2.2.scaf01737,length=5402>
##contig=<ID=nDi.2.2.scaf01738,length=5389>
##contig=<ID=nDi.2.2.scaf01739,length=5377>
##contig=<ID=nDi.2.2.scaf01740,length=5376>
##contig=<ID=nDi.2.2.scaf01741,length=5350>
##contig=<ID=nDi.2.2.scaf01742,length=5333>
##contig=<ID=nDi.2.2.scaf01743,length=5332>
##contig=<ID=nDi.2.2.scaf01744,length=5321>
##contig=<ID=nDi.2.2.scaf01745,length=5318>
##contig=<ID=nDi.2.2.scaf01746,length=5314>
##contig=<ID=nDi.2.2.scaf01747,length=5310>
##contig=<ID=nDi.2.2.scaf01748,length=5308>
##contig=<ID=nDi.2.2.scaf01749,length=5268>
##contig=<ID=nDi.2.2.scaf01750,length=5258>
##contig=<ID=nDi.2.2.scaf01751,length=5255>
##contig=<ID=nDi.2.2.scaf01752,length=5236>
##contig=<ID=nDi.2.2.scaf01753,length=5223>
##contig=<ID=nDi.2.2.scaf01754,length=5198>
##contig=<ID=nDi.2.2.scaf01755,length=5180>
##contig=<ID=nDi.2.2.scaf01756,length=5147>
##contig=<ID=nDi.2.2.scaf01757,length=5138>
##contig=<ID=nDi.2.2.scaf01758,length=5115>
##contig=<ID=nDi.2.2.scaf01759,length=5104>
##contig=<ID=nDi.2.2.scaf01760,length=5088>
##contig=<ID=nDi.2.2.scaf01761,length=5075>
##contig=<ID=nDi.2.2.scaf01762,length=5056>
##contig=<ID=nDi.2.2.scaf01763,length=5047>
##contig=<ID=nDi.2.2.scaf01764,length=5034>
##contig=<ID=nDi.2.2.scaf01765,length=5024>
##contig=<ID=nDi.2.2.scaf01766,length=5020>
##contig=<ID=nDi.2.2.scaf01767,length=5015>
##contig=<ID=nDi.2.2.scaf01768,length=4998>
##contig=<ID=nDi.2.2.scaf01769,length=4995>
##contig=<ID=nDi.2.2.scaf01770,length=4995>
##contig=<ID=nDi.2.2.scaf01771,length=4991>
##contig=<ID=nDi.2.2.scaf01772,length=4960>
##contig=<ID=nDi.2.2.scaf01773,length=4943>
##contig=<ID=nDi.2.2.scaf01774,length=4936>
##contig=<ID=nDi.2.2.scaf01775,length=4934>
##contig=<ID=nDi.2.2.scaf01776,length=4916>
##contig=<ID=nDi.2.2.scaf01777,length=4893>
##contig=<ID=nDi.2.2.scaf01778,length=4880>
##contig=<ID=nDi.2.2.scaf01779,length=4865>
##contig=<ID=nDi.2.2.scaf01780,length=4850>
##contig=<ID=nDi.2.2.scaf01781,length=4821>
##contig=<ID=nDi.2.2.scaf01782,length=4803>
##contig=<ID=nDi.2.2.scaf01783,length=4793>
##contig=<ID=nDi.2.2.scaf01784,length=4792>
##contig=<ID=nDi.2.2.scaf01785,length=4785>
##contig=<ID=nDi.2.2.scaf01786,length=4766>
##contig=<ID=nDi.2.2.scaf01787,length=4752>
##contig=<ID=nDi.2.2.scaf01788,length=4736>
##contig=<ID=nDi.2.2.scaf01789,length=4736>
##contig=<ID=nDi.2.2.scaf01790,length=4725>
##contig=<ID=nDi.2.2.scaf01791,length=4712>
##contig=<ID=nDi.2.2.scaf01792,length=4699>
##contig=<ID=nDi.2.2.scaf01793,length=4687>
##contig=<ID=nDi.2.2.scaf01794,length=4655>
##contig=<ID=nDi.2.2.scaf01795,length=4646>
##contig=<ID=nDi.2.2.scaf01796,length=4640>
##contig=<ID=nDi.2.2.scaf01797,length=4593>
##contig=<ID=nDi.2.2.scaf01798,length=4563>
##contig=<ID=nDi.2.2.scaf01799,length=4552>
##contig=<ID=nDi.2.2.scaf01800,length=4543>
##contig=<ID=nDi.2.2.scaf01801,length=4540>
##contig=<ID=nDi.2.2.scaf01802,length=4539>
##contig=<ID=nDi.2.2.scaf01803,length=4500>
##contig=<ID=nDi.2.2.scaf01804,length=4477>
##contig=<ID=nDi.2.2.scaf01805,length=4459>
##contig=<ID=nDi.2.2.scaf01806,length=4456>
##contig=<ID=nDi.2.2.scaf01807,length=4442>
##contig=<ID=nDi.2.2.scaf01808,length=4436>
##contig=<ID=nDi.2.2.scaf01809,length=4374>
##contig=<ID=nDi.2.2.scaf01810,length=4337>
##contig=<ID=nDi.2.2.scaf01811,length=4313>
##contig=<ID=nDi.2.2.scaf01812,length=4298>
##contig=<ID=nDi.2.2.scaf01813,length=4298>
##contig=<ID=nDi.2.2.scaf01814,length=4283>
##contig=<ID=nDi.2.2.scaf01815,length=4282>
##contig=<ID=nDi.2.2.scaf01816,length=4277>
##contig=<ID=nDi.2.2.scaf01817,length=4258>
##contig=<ID=nDi.2.2.scaf01818,length=4255>
##contig=<ID=nDi.2.2.scaf01819,length=4234>
##contig=<ID=nDi.2.2.scaf01820,length=4233>
##contig=<ID=nDi.2.2.scaf01821,length=4213>
##contig=<ID=nDi.2.2.scaf01822,length=4211>
##contig=<ID=nDi.2.2.scaf01823,length=4179>
##contig=<ID=nDi.2.2.scaf01824,length=4159>
##contig=<ID=nDi.2.2.scaf01825,length=4127>
##contig=<ID=nDi.2.2.scaf01826,length=4103>
##contig=<ID=nDi.2.2.scaf01827,length=4088>
##contig=<ID=nDi.2.2.scaf01828,length=4084>
##contig=<ID=nDi.2.2.scaf01829,length=4081>
##contig=<ID=nDi.2.2.scaf01830,length=4080>
##contig=<ID=nDi.2.2.scaf01831,length=4074>
##contig=<ID=nDi.2.2.scaf01832,length=4063>
##contig=<ID=nDi.2.2.scaf01833,length=4057>
##contig=<ID=nDi.2.2.scaf01834,length=4051>
##contig=<ID=nDi.2.2.scaf01835,length=4046>
##contig=<ID=nDi.2.2.scaf01836,length=4043>
##contig=<ID=nDi.2.2.scaf01837,length=4041>
##contig=<ID=nDi.2.2.scaf01838,length=4038>
##contig=<ID=nDi.2.2.scaf01839,length=4012>
##contig=<ID=nDi.2.2.scaf01840,length=3991>
##contig=<ID=nDi.2.2.scaf01841,length=3989>
##contig=<ID=nDi.2.2.scaf01842,length=3977>
##contig=<ID=nDi.2.2.scaf01843,length=3974>
##contig=<ID=nDi.2.2.scaf01844,length=3960>
##contig=<ID=nDi.2.2.scaf01845,length=3959>
##contig=<ID=nDi.2.2.scaf01846,length=3956>
##contig=<ID=nDi.2.2.scaf01847,length=3939>
##contig=<ID=nDi.2.2.scaf01848,length=3918>
##contig=<ID=nDi.2.2.scaf01849,length=3913>
##contig=<ID=nDi.2.2.scaf01850,length=3904>
##contig=<ID=nDi.2.2.scaf01851,length=3896>
##contig=<ID=nDi.2.2.scaf01852,length=3894>
##contig=<ID=nDi.2.2.scaf01853,length=3892>
##contig=<ID=nDi.2.2.scaf01854,length=3887>
##contig=<ID=nDi.2.2.scaf01855,length=3877>
##contig=<ID=nDi.2.2.scaf01856,length=3871>
##contig=<ID=nDi.2.2.scaf01857,length=3869>
##contig=<ID=nDi.2.2.scaf01858,length=3863>
##contig=<ID=nDi.2.2.scaf01859,length=3862>
##contig=<ID=nDi.2.2.scaf01860,length=3860>
##contig=<ID=nDi.2.2.scaf01861,length=3847>
##contig=<ID=nDi.2.2.scaf01862,length=3843>
##contig=<ID=nDi.2.2.scaf01863,length=3828>
##contig=<ID=nDi.2.2.scaf01864,length=3806>
##contig=<ID=nDi.2.2.scaf01865,length=3796>
##contig=<ID=nDi.2.2.scaf01866,length=3778>
##contig=<ID=nDi.2.2.scaf01867,length=3742>
##contig=<ID=nDi.2.2.scaf01868,length=3740>
##contig=<ID=nDi.2.2.scaf01869,length=3734>
##contig=<ID=nDi.2.2.scaf01870,length=3712>
##contig=<ID=nDi.2.2.scaf01871,length=3705>
##contig=<ID=nDi.2.2.scaf01872,length=3693>
##contig=<ID=nDi.2.2.scaf01873,length=3689>
##contig=<ID=nDi.2.2.scaf01874,length=3683>
##contig=<ID=nDi.2.2.scaf01875,length=3682>
##contig=<ID=nDi.2.2.scaf01876,length=3678>
##contig=<ID=nDi.2.2.scaf01877,length=3676>
##contig=<ID=nDi.2.2.scaf01878,length=3672>
##contig=<ID=nDi.2.2.scaf01879,length=3667>
##contig=<ID=nDi.2.2.scaf01880,length=3653>
##contig=<ID=nDi.2.2.scaf01881,length=3649>
##contig=<ID=nDi.2.2.scaf01882,length=3628>
##contig=<ID=nDi.2.2.scaf01883,length=3623>
##contig=<ID=nDi.2.2.scaf01884,length=3608>
##contig=<ID=nDi.2.2.scaf01885,length=3598>
##contig=<ID=nDi.2.2.scaf01886,length=3591>
##contig=<ID=nDi.2.2.scaf01887,length=3586>
##contig=<ID=nDi.2.2.scaf01888,length=3574>
##contig=<ID=nDi.2.2.scaf01889,length=3571>
##contig=<ID=nDi.2.2.scaf01890,length=3557>
##contig=<ID=nDi.2.2.scaf01891,length=3536>
##contig=<ID=nDi.2.2.scaf01892,length=3530>
##contig=<ID=nDi.2.2.scaf01893,length=3525>
##contig=<ID=nDi.2.2.scaf01894,length=3506>
##contig=<ID=nDi.2.2.scaf01895,length=3505>
##contig=<ID=nDi.2.2.scaf01896,length=3502>
##contig=<ID=nDi.2.2.scaf01897,length=3494>
##contig=<ID=nDi.2.2.scaf01898,length=3483>
##contig=<ID=nDi.2.2.scaf01899,length=3468>
##contig=<ID=nDi.2.2.scaf01900,length=3464>
##contig=<ID=nDi.2.2.scaf01901,length=3453>
##contig=<ID=nDi.2.2.scaf01902,length=3446>
##contig=<ID=nDi.2.2.scaf01903,length=3407>
##contig=<ID=nDi.2.2.scaf01904,length=3404>
##contig=<ID=nDi.2.2.scaf01905,length=3402>
##contig=<ID=nDi.2.2.scaf01906,length=3402>
##contig=<ID=nDi.2.2.scaf01907,length=3398>
##contig=<ID=nDi.2.2.scaf01908,length=3397>
##contig=<ID=nDi.2.2.scaf01909,length=3394>
##contig=<ID=nDi.2.2.scaf01910,length=3391>
##contig=<ID=nDi.2.2.scaf01911,length=3390>
##contig=<ID=nDi.2.2.scaf01912,length=3387>
##contig=<ID=nDi.2.2.scaf01913,length=3380>
##contig=<ID=nDi.2.2.scaf01914,length=3379>
##contig=<ID=nDi.2.2.scaf01915,length=3368>
##contig=<ID=nDi.2.2.scaf01916,length=3365>
##contig=<ID=nDi.2.2.scaf01917,length=3362>
##contig=<ID=nDi.2.2.scaf01918,length=3358>
##contig=<ID=nDi.2.2.scaf01919,length=3349>
##contig=<ID=nDi.2.2.scaf01920,length=3346>
##contig=<ID=nDi.2.2.scaf01921,length=3342>
##contig=<ID=nDi.2.2.scaf01922,length=3329>
##contig=<ID=nDi.2.2.scaf01923,length=3323>
##contig=<ID=nDi.2.2.scaf01924,length=3313>
##contig=<ID=nDi.2.2.scaf01925,length=3288>
##contig=<ID=nDi.2.2.scaf01926,length=3275>
##contig=<ID=nDi.2.2.scaf01927,length=3262>
##contig=<ID=nDi.2.2.scaf01928,length=3261>
##contig=<ID=nDi.2.2.scaf01929,length=3254>
##contig=<ID=nDi.2.2.scaf01930,length=3251>
##contig=<ID=nDi.2.2.scaf01931,length=3247>
##contig=<ID=nDi.2.2.scaf01932,length=3220>
##contig=<ID=nDi.2.2.scaf01933,length=3209>
##contig=<ID=nDi.2.2.scaf01934,length=3209>
##contig=<ID=nDi.2.2.scaf01935,length=3209>
##contig=<ID=nDi.2.2.scaf01936,length=3201>
##contig=<ID=nDi.2.2.scaf01937,length=3198>
##contig=<ID=nDi.2.2.scaf01938,length=3197>
##contig=<ID=nDi.2.2.scaf01939,length=3187>
##contig=<ID=nDi.2.2.scaf01940,length=3182>
##contig=<ID=nDi.2.2.scaf01941,length=3182>
##contig=<ID=nDi.2.2.scaf01942,length=3175>
##contig=<ID=nDi.2.2.scaf01943,length=3170>
##contig=<ID=nDi.2.2.scaf01944,length=3162>
##contig=<ID=nDi.2.2.scaf01945,length=3162>
##contig=<ID=nDi.2.2.scaf01946,length=3153>
##contig=<ID=nDi.2.2.scaf01947,length=3147>
##contig=<ID=nDi.2.2.scaf01948,length=3146>
##contig=<ID=nDi.2.2.scaf01949,length=3133>
##contig=<ID=nDi.2.2.scaf01950,length=3132>
##contig=<ID=nDi.2.2.scaf01951,length=3122>
##contig=<ID=nDi.2.2.scaf01952,length=3120>
##contig=<ID=nDi.2.2.scaf01953,length=3106>
##contig=<ID=nDi.2.2.scaf01954,length=3105>
##contig=<ID=nDi.2.2.scaf01955,length=3104>
##contig=<ID=nDi.2.2.scaf01956,length=3095>
##contig=<ID=nDi.2.2.scaf01957,length=3094>
##contig=<ID=nDi.2.2.scaf01958,length=3093>
##contig=<ID=nDi.2.2.scaf01959,length=3077>
##contig=<ID=nDi.2.2.scaf01960,length=3060>
##contig=<ID=nDi.2.2.scaf01961,length=3054>
##contig=<ID=nDi.2.2.scaf01962,length=3047>
##contig=<ID=nDi.2.2.scaf01963,length=3043>
##contig=<ID=nDi.2.2.scaf01964,length=3042>
##contig=<ID=nDi.2.2.scaf01965,length=3041>
##contig=<ID=nDi.2.2.scaf01966,length=3039>
##contig=<ID=nDi.2.2.scaf01967,length=3032>
##contig=<ID=nDi.2.2.scaf01968,length=3031>
##contig=<ID=nDi.2.2.scaf01969,length=3028>
##contig=<ID=nDi.2.2.scaf01970,length=3027>
##contig=<ID=nDi.2.2.scaf01971,length=3026>
##contig=<ID=nDi.2.2.scaf01972,length=3025>
##contig=<ID=nDi.2.2.scaf01973,length=3025>
##contig=<ID=nDi.2.2.scaf01974,length=3025>
##contig=<ID=nDi.2.2.scaf01975,length=3025>
##contig=<ID=nDi.2.2.scaf01976,length=3019>
##contig=<ID=nDi.2.2.scaf01977,length=3013>
##contig=<ID=nDi.2.2.scaf01978,length=3009>
##contig=<ID=nDi.2.2.scaf01979,length=3007>
##contig=<ID=nDi.2.2.scaf01980,length=3006>
##contig=<ID=nDi.2.2.scaf01981,length=3003>
##contig=<ID=nDi.2.2.scaf01982,length=3002>
##contig=<ID=nDi.2.2.scaf01983,length=2998>
##contig=<ID=nDi.2.2.scaf01984,length=2996>
##contig=<ID=nDi.2.2.scaf01985,length=2995>
##contig=<ID=nDi.2.2.scaf01986,length=2979>
##contig=<ID=nDi.2.2.scaf01987,length=2973>
##contig=<ID=nDi.2.2.scaf01988,length=2961>
##contig=<ID=nDi.2.2.scaf01989,length=2959>
##contig=<ID=nDi.2.2.scaf01990,length=2955>
##contig=<ID=nDi.2.2.scaf01991,length=2933>
##contig=<ID=nDi.2.2.scaf01992,length=2933>
##contig=<ID=nDi.2.2.scaf01993,length=2923>
##contig=<ID=nDi.2.2.scaf01994,length=2920>
##contig=<ID=nDi.2.2.scaf01995,length=2920>
##contig=<ID=nDi.2.2.scaf01996,length=2915>
##contig=<ID=nDi.2.2.scaf01997,length=2915>
##contig=<ID=nDi.2.2.scaf01998,length=2913>
##contig=<ID=nDi.2.2.scaf01999,length=2909>
##contig=<ID=nDi.2.2.scaf02000,length=2909>
##contig=<ID=nDi.2.2.scaf02001,length=2906>
##contig=<ID=nDi.2.2.scaf02002,length=2904>
##contig=<ID=nDi.2.2.scaf02003,length=2902>
##contig=<ID=nDi.2.2.scaf02004,length=2899>
##contig=<ID=nDi.2.2.scaf02005,length=2899>
##contig=<ID=nDi.2.2.scaf02006,length=2899>
##contig=<ID=nDi.2.2.scaf02007,length=2897>
##contig=<ID=nDi.2.2.scaf02008,length=2895>
##contig=<ID=nDi.2.2.scaf02009,length=2894>
##contig=<ID=nDi.2.2.scaf02010,length=2891>
##contig=<ID=nDi.2.2.scaf02011,length=2888>
##contig=<ID=nDi.2.2.scaf02012,length=2879>
##contig=<ID=nDi.2.2.scaf02013,length=2879>
##contig=<ID=nDi.2.2.scaf02014,length=2872>
##contig=<ID=nDi.2.2.scaf02015,length=2870>
##contig=<ID=nDi.2.2.scaf02016,length=2869>
##contig=<ID=nDi.2.2.scaf02017,length=2859>
##contig=<ID=nDi.2.2.scaf02018,length=2859>
##contig=<ID=nDi.2.2.scaf02019,length=2859>
##contig=<ID=nDi.2.2.scaf02020,length=2852>
##contig=<ID=nDi.2.2.scaf02021,length=2852>
##contig=<ID=nDi.2.2.scaf02022,length=2850>
##contig=<ID=nDi.2.2.scaf02023,length=2849>
##contig=<ID=nDi.2.2.scaf02024,length=2848>
##contig=<ID=nDi.2.2.scaf02025,length=2847>
##contig=<ID=nDi.2.2.scaf02026,length=2844>
##contig=<ID=nDi.2.2.scaf02027,length=2842>
##contig=<ID=nDi.2.2.scaf02028,length=2840>
##contig=<ID=nDi.2.2.scaf02029,length=2838>
##contig=<ID=nDi.2.2.scaf02030,length=2836>
##contig=<ID=nDi.2.2.scaf02031,length=2834>
##contig=<ID=nDi.2.2.scaf02032,length=2815>
##contig=<ID=nDi.2.2.scaf02033,length=2813>
##contig=<ID=nDi.2.2.scaf02034,length=2809>
##contig=<ID=nDi.2.2.scaf02035,length=2804>
##contig=<ID=nDi.2.2.scaf02036,length=2801>
##contig=<ID=nDi.2.2.scaf02037,length=2800>
##contig=<ID=nDi.2.2.scaf02038,length=2788>
##contig=<ID=nDi.2.2.scaf02039,length=2782>
##contig=<ID=nDi.2.2.scaf02040,length=2781>
##contig=<ID=nDi.2.2.scaf02041,length=2779>
##contig=<ID=nDi.2.2.scaf02042,length=2778>
##contig=<ID=nDi.2.2.scaf02043,length=2771>
##contig=<ID=nDi.2.2.scaf02044,length=2769>
##contig=<ID=nDi.2.2.scaf02045,length=2769>
##contig=<ID=nDi.2.2.scaf02046,length=2763>
##contig=<ID=nDi.2.2.scaf02047,length=2761>
##contig=<ID=nDi.2.2.scaf02048,length=2750>
##contig=<ID=nDi.2.2.scaf02049,length=2748>
##contig=<ID=nDi.2.2.scaf02050,length=2741>
##contig=<ID=nDi.2.2.scaf02051,length=2740>
##contig=<ID=nDi.2.2.scaf02052,length=2740>
##contig=<ID=nDi.2.2.scaf02053,length=2734>
##contig=<ID=nDi.2.2.scaf02054,length=2734>
##contig=<ID=nDi.2.2.scaf02055,length=2731>
##contig=<ID=nDi.2.2.scaf02056,length=2727>
##contig=<ID=nDi.2.2.scaf02057,length=2726>
##contig=<ID=nDi.2.2.scaf02058,length=2725>
##contig=<ID=nDi.2.2.scaf02059,length=2720>
##contig=<ID=nDi.2.2.scaf02060,length=2717>
##contig=<ID=nDi.2.2.scaf02061,length=2715>
##contig=<ID=nDi.2.2.scaf02062,length=2714>
##contig=<ID=nDi.2.2.scaf02063,length=2712>
##contig=<ID=nDi.2.2.scaf02064,length=2706>
##contig=<ID=nDi.2.2.scaf02065,length=2705>
##contig=<ID=nDi.2.2.scaf02066,length=2704>
##contig=<ID=nDi.2.2.scaf02067,length=2700>
##contig=<ID=nDi.2.2.scaf02068,length=2697>
##contig=<ID=nDi.2.2.scaf02069,length=2695>
##contig=<ID=nDi.2.2.scaf02070,length=2688>
##contig=<ID=nDi.2.2.scaf02071,length=2687>
##contig=<ID=nDi.2.2.scaf02072,length=2684>
##contig=<ID=nDi.2.2.scaf02073,length=2680>
##contig=<ID=nDi.2.2.scaf02074,length=2679>
##contig=<ID=nDi.2.2.scaf02075,length=2677>
##contig=<ID=nDi.2.2.scaf02076,length=2676>
##contig=<ID=nDi.2.2.scaf02077,length=2675>
##contig=<ID=nDi.2.2.scaf02078,length=2671>
##contig=<ID=nDi.2.2.scaf02079,length=2669>
##contig=<ID=nDi.2.2.scaf02080,length=2665>
##contig=<ID=nDi.2.2.scaf02081,length=2662>
##contig=<ID=nDi.2.2.scaf02082,length=2660>
##contig=<ID=nDi.2.2.scaf02083,length=2660>
##contig=<ID=nDi.2.2.scaf02084,length=2655>
##contig=<ID=nDi.2.2.scaf02085,length=2653>
##contig=<ID=nDi.2.2.scaf02086,length=2647>
##contig=<ID=nDi.2.2.scaf02087,length=2639>
##contig=<ID=nDi.2.2.scaf02088,length=2639>
##contig=<ID=nDi.2.2.scaf02089,length=2635>
##contig=<ID=nDi.2.2.scaf02090,length=2634>
##contig=<ID=nDi.2.2.scaf02091,length=2631>
##contig=<ID=nDi.2.2.scaf02092,length=2629>
##contig=<ID=nDi.2.2.scaf02093,length=2625>
##contig=<ID=nDi.2.2.scaf02094,length=2624>
##contig=<ID=nDi.2.2.scaf02095,length=2620>
##contig=<ID=nDi.2.2.scaf02096,length=2620>
##contig=<ID=nDi.2.2.scaf02097,length=2620>
##contig=<ID=nDi.2.2.scaf02098,length=2615>
##contig=<ID=nDi.2.2.scaf02099,length=2613>
##contig=<ID=nDi.2.2.scaf02100,length=2611>
##contig=<ID=nDi.2.2.scaf02101,length=2611>
##contig=<ID=nDi.2.2.scaf02102,length=2610>
##contig=<ID=nDi.2.2.scaf02103,length=2608>
##contig=<ID=nDi.2.2.scaf02104,length=2608>
##contig=<ID=nDi.2.2.scaf02105,length=2604>
##contig=<ID=nDi.2.2.scaf02106,length=2603>
##contig=<ID=nDi.2.2.scaf02107,length=2600>
##contig=<ID=nDi.2.2.scaf02108,length=2600>
##contig=<ID=nDi.2.2.scaf02109,length=2600>
##contig=<ID=nDi.2.2.scaf02110,length=2599>
##contig=<ID=nDi.2.2.scaf02111,length=2591>
##contig=<ID=nDi.2.2.scaf02112,length=2586>
##contig=<ID=nDi.2.2.scaf02113,length=2585>
##contig=<ID=nDi.2.2.scaf02114,length=2585>
##contig=<ID=nDi.2.2.scaf02115,length=2582>
##contig=<ID=nDi.2.2.scaf02116,length=2580>
##contig=<ID=nDi.2.2.scaf02117,length=2580>
##contig=<ID=nDi.2.2.scaf02118,length=2580>
##contig=<ID=nDi.2.2.scaf02119,length=2578>
##contig=<ID=nDi.2.2.scaf02120,length=2577>
##contig=<ID=nDi.2.2.scaf02121,length=2573>
##contig=<ID=nDi.2.2.scaf02122,length=2571>
##contig=<ID=nDi.2.2.scaf02123,length=2570>
##contig=<ID=nDi.2.2.scaf02124,length=2570>
##contig=<ID=nDi.2.2.scaf02125,length=2569>
##contig=<ID=nDi.2.2.scaf02126,length=2569>
##contig=<ID=nDi.2.2.scaf02127,length=2567>
##contig=<ID=nDi.2.2.scaf02128,length=2564>
##contig=<ID=nDi.2.2.scaf02129,length=2562>
##contig=<ID=nDi.2.2.scaf02130,length=2560>
##contig=<ID=nDi.2.2.scaf02131,length=2559>
##contig=<ID=nDi.2.2.scaf02132,length=2558>
##contig=<ID=nDi.2.2.scaf02133,length=2558>
##contig=<ID=nDi.2.2.scaf02134,length=2557>
##contig=<ID=nDi.2.2.scaf02135,length=2557>
##contig=<ID=nDi.2.2.scaf02136,length=2550>
##contig=<ID=nDi.2.2.scaf02137,length=2547>
##contig=<ID=nDi.2.2.scaf02138,length=2544>
##contig=<ID=nDi.2.2.scaf02139,length=2543>
##contig=<ID=nDi.2.2.scaf02140,length=2543>
##contig=<ID=nDi.2.2.scaf02141,length=2538>
##contig=<ID=nDi.2.2.scaf02142,length=2537>
##contig=<ID=nDi.2.2.scaf02143,length=2536>
##contig=<ID=nDi.2.2.scaf02144,length=2535>
##contig=<ID=nDi.2.2.scaf02145,length=2533>
##contig=<ID=nDi.2.2.scaf02146,length=2530>
##contig=<ID=nDi.2.2.scaf02147,length=2529>
##contig=<ID=nDi.2.2.scaf02148,length=2527>
##contig=<ID=nDi.2.2.scaf02149,length=2525>
##contig=<ID=nDi.2.2.scaf02150,length=2524>
##contig=<ID=nDi.2.2.scaf02151,length=2521>
##contig=<ID=nDi.2.2.scaf02152,length=2521>
##contig=<ID=nDi.2.2.scaf02153,length=2518>
##contig=<ID=nDi.2.2.scaf02154,length=2511>
##contig=<ID=nDi.2.2.scaf02155,length=2508>
##contig=<ID=nDi.2.2.scaf02156,length=2507>
##contig=<ID=nDi.2.2.scaf02157,length=2500>
##contig=<ID=nDi.2.2.scaf02158,length=2499>
##contig=<ID=nDi.2.2.scaf02159,length=2497>
##contig=<ID=nDi.2.2.scaf02160,length=2496>
##contig=<ID=nDi.2.2.scaf02161,length=2495>
##contig=<ID=nDi.2.2.scaf02162,length=2493>
##contig=<ID=nDi.2.2.scaf02163,length=2493>
##contig=<ID=nDi.2.2.scaf02164,length=2490>
##contig=<ID=nDi.2.2.scaf02165,length=2487>
##contig=<ID=nDi.2.2.scaf02166,length=2487>
##contig=<ID=nDi.2.2.scaf02167,length=2483>
##contig=<ID=nDi.2.2.scaf02168,length=2481>
##contig=<ID=nDi.2.2.scaf02169,length=2480>
##contig=<ID=nDi.2.2.scaf02170,length=2477>
##contig=<ID=nDi.2.2.scaf02171,length=2474>
##contig=<ID=nDi.2.2.scaf02172,length=2471>
##contig=<ID=nDi.2.2.scaf02173,length=2469>
##contig=<ID=nDi.2.2.scaf02174,length=2469>
##contig=<ID=nDi.2.2.scaf02175,length=2468>
##contig=<ID=nDi.2.2.scaf02176,length=2466>
##contig=<ID=nDi.2.2.scaf02177,length=2463>
##contig=<ID=nDi.2.2.scaf02178,length=2462>
##contig=<ID=nDi.2.2.scaf02179,length=2461>
##contig=<ID=nDi.2.2.scaf02180,length=2459>
##contig=<ID=nDi.2.2.scaf02181,length=2458>
##contig=<ID=nDi.2.2.scaf02182,length=2458>
##contig=<ID=nDi.2.2.scaf02183,length=2457>
##contig=<ID=nDi.2.2.scaf02184,length=2455>
##contig=<ID=nDi.2.2.scaf02185,length=2455>
##contig=<ID=nDi.2.2.scaf02186,length=2453>
##contig=<ID=nDi.2.2.scaf02187,length=2453>
##contig=<ID=nDi.2.2.scaf02188,length=2447>
##contig=<ID=nDi.2.2.scaf02189,length=2446>
##contig=<ID=nDi.2.2.scaf02190,length=2444>
##contig=<ID=nDi.2.2.scaf02191,length=2442>
##contig=<ID=nDi.2.2.scaf02192,length=2440>
##contig=<ID=nDi.2.2.scaf02193,length=2438>
##contig=<ID=nDi.2.2.scaf02194,length=2438>
##contig=<ID=nDi.2.2.scaf02195,length=2430>
##contig=<ID=nDi.2.2.scaf02196,length=2430>
##contig=<ID=nDi.2.2.scaf02197,length=2423>
##contig=<ID=nDi.2.2.scaf02198,length=2423>
##contig=<ID=nDi.2.2.scaf02199,length=2422>
##contig=<ID=nDi.2.2.scaf02200,length=2420>
##contig=<ID=nDi.2.2.scaf02201,length=2420>
##contig=<ID=nDi.2.2.scaf02202,length=2419>
##contig=<ID=nDi.2.2.scaf02203,length=2417>
##contig=<ID=nDi.2.2.scaf02204,length=2416>
##contig=<ID=nDi.2.2.scaf02205,length=2413>
##contig=<ID=nDi.2.2.scaf02206,length=2412>
##contig=<ID=nDi.2.2.scaf02207,length=2412>
##contig=<ID=nDi.2.2.scaf02208,length=2412>
##contig=<ID=nDi.2.2.scaf02209,length=2411>
##contig=<ID=nDi.2.2.scaf02210,length=2405>
##contig=<ID=nDi.2.2.scaf02211,length=2404>
##contig=<ID=nDi.2.2.scaf02212,length=2403>
##contig=<ID=nDi.2.2.scaf02213,length=2403>
##contig=<ID=nDi.2.2.scaf02214,length=2400>
##contig=<ID=nDi.2.2.scaf02215,length=2397>
##contig=<ID=nDi.2.2.scaf02216,length=2396>
##contig=<ID=nDi.2.2.scaf02217,length=2396>
##contig=<ID=nDi.2.2.scaf02218,length=2392>
##contig=<ID=nDi.2.2.scaf02219,length=2390>
##contig=<ID=nDi.2.2.scaf02220,length=2390>
##contig=<ID=nDi.2.2.scaf02221,length=2388>
##contig=<ID=nDi.2.2.scaf02222,length=2388>
##contig=<ID=nDi.2.2.scaf02223,length=2386>
##contig=<ID=nDi.2.2.scaf02224,length=2385>
##contig=<ID=nDi.2.2.scaf02225,length=2385>
##contig=<ID=nDi.2.2.scaf02226,length=2383>
##contig=<ID=nDi.2.2.scaf02227,length=2382>
##contig=<ID=nDi.2.2.scaf02228,length=2381>
##contig=<ID=nDi.2.2.scaf02229,length=2380>
##contig=<ID=nDi.2.2.scaf02230,length=2379>
##contig=<ID=nDi.2.2.scaf02231,length=2378>
##contig=<ID=nDi.2.2.scaf02232,length=2376>
##contig=<ID=nDi.2.2.scaf02233,length=2376>
##contig=<ID=nDi.2.2.scaf02234,length=2374>
##contig=<ID=nDi.2.2.scaf02235,length=2369>
##contig=<ID=nDi.2.2.scaf02236,length=2368>
##contig=<ID=nDi.2.2.scaf02237,length=2367>
##contig=<ID=nDi.2.2.scaf02238,length=2367>
##contig=<ID=nDi.2.2.scaf02239,length=2367>
##contig=<ID=nDi.2.2.scaf02240,length=2364>
##contig=<ID=nDi.2.2.scaf02241,length=2363>
##contig=<ID=nDi.2.2.scaf02242,length=2361>
##contig=<ID=nDi.2.2.scaf02243,length=2359>
##contig=<ID=nDi.2.2.scaf02244,length=2357>
##contig=<ID=nDi.2.2.scaf02245,length=2356>
##contig=<ID=nDi.2.2.scaf02246,length=2354>
##contig=<ID=nDi.2.2.scaf02247,length=2351>
##contig=<ID=nDi.2.2.scaf02248,length=2349>
##contig=<ID=nDi.2.2.scaf02249,length=2348>
##contig=<ID=nDi.2.2.scaf02250,length=2345>
##contig=<ID=nDi.2.2.scaf02251,length=2342>
##contig=<ID=nDi.2.2.scaf02252,length=2341>
##contig=<ID=nDi.2.2.scaf02253,length=2338>
##contig=<ID=nDi.2.2.scaf02254,length=2338>
##contig=<ID=nDi.2.2.scaf02255,length=2337>
##contig=<ID=nDi.2.2.scaf02256,length=2334>
##contig=<ID=nDi.2.2.scaf02257,length=2324>
##contig=<ID=nDi.2.2.scaf02258,length=2322>
##contig=<ID=nDi.2.2.scaf02259,length=2317>
##contig=<ID=nDi.2.2.scaf02260,length=2316>
##contig=<ID=nDi.2.2.scaf02261,length=2315>
##contig=<ID=nDi.2.2.scaf02262,length=2312>
##contig=<ID=nDi.2.2.scaf02263,length=2311>
##contig=<ID=nDi.2.2.scaf02264,length=2305>
##contig=<ID=nDi.2.2.scaf02265,length=2297>
##contig=<ID=nDi.2.2.scaf02266,length=2296>
##contig=<ID=nDi.2.2.scaf02267,length=2294>
##contig=<ID=nDi.2.2.scaf02268,length=2294>
##contig=<ID=nDi.2.2.scaf02269,length=2293>
##contig=<ID=nDi.2.2.scaf02270,length=2293>
##contig=<ID=nDi.2.2.scaf02271,length=2290>
##contig=<ID=nDi.2.2.scaf02272,length=2290>
##contig=<ID=nDi.2.2.scaf02273,length=2290>
##contig=<ID=nDi.2.2.scaf02274,length=2288>
##contig=<ID=nDi.2.2.scaf02275,length=2287>
##contig=<ID=nDi.2.2.scaf02276,length=2286>
##contig=<ID=nDi.2.2.scaf02277,length=2284>
##contig=<ID=nDi.2.2.scaf02278,length=2281>
##contig=<ID=nDi.2.2.scaf02279,length=2281>
##contig=<ID=nDi.2.2.scaf02280,length=2281>
##contig=<ID=nDi.2.2.scaf02281,length=2280>
##contig=<ID=nDi.2.2.scaf02282,length=2270>
##contig=<ID=nDi.2.2.scaf02283,length=2265>
##contig=<ID=nDi.2.2.scaf02284,length=2264>
##contig=<ID=nDi.2.2.scaf02285,length=2264>
##contig=<ID=nDi.2.2.scaf02286,length=2263>
##contig=<ID=nDi.2.2.scaf02287,length=2261>
##contig=<ID=nDi.2.2.scaf02288,length=2259>
##contig=<ID=nDi.2.2.scaf02289,length=2257>
##contig=<ID=nDi.2.2.scaf02290,length=2257>
##contig=<ID=nDi.2.2.scaf02291,length=2256>
##contig=<ID=nDi.2.2.scaf02292,length=2254>
##contig=<ID=nDi.2.2.scaf02293,length=2254>
##contig=<ID=nDi.2.2.scaf02294,length=2250>
##contig=<ID=nDi.2.2.scaf02295,length=2248>
##contig=<ID=nDi.2.2.scaf02296,length=2247>
##contig=<ID=nDi.2.2.scaf02297,length=2245>
##contig=<ID=nDi.2.2.scaf02298,length=2243>
##contig=<ID=nDi.2.2.scaf02299,length=2242>
##contig=<ID=nDi.2.2.scaf02300,length=2241>
##contig=<ID=nDi.2.2.scaf02301,length=2237>
##contig=<ID=nDi.2.2.scaf02302,length=2236>
##contig=<ID=nDi.2.2.scaf02303,length=2235>
##contig=<ID=nDi.2.2.scaf02304,length=2235>
##contig=<ID=nDi.2.2.scaf02305,length=2234>
##contig=<ID=nDi.2.2.scaf02306,length=2231>
##contig=<ID=nDi.2.2.scaf02307,length=2226>
##contig=<ID=nDi.2.2.scaf02308,length=2226>
##contig=<ID=nDi.2.2.scaf02309,length=2225>
##contig=<ID=nDi.2.2.scaf02310,length=2224>
##contig=<ID=nDi.2.2.scaf02311,length=2223>
##contig=<ID=nDi.2.2.scaf02312,length=2222>
##contig=<ID=nDi.2.2.scaf02313,length=2221>
##contig=<ID=nDi.2.2.scaf02314,length=2219>
##contig=<ID=nDi.2.2.scaf02315,length=2218>
##contig=<ID=nDi.2.2.scaf02316,length=2218>
##contig=<ID=nDi.2.2.scaf02317,length=2217>
##contig=<ID=nDi.2.2.scaf02318,length=2213>
##contig=<ID=nDi.2.2.scaf02319,length=2212>
##contig=<ID=nDi.2.2.scaf02320,length=2211>
##contig=<ID=nDi.2.2.scaf02321,length=2208>
##contig=<ID=nDi.2.2.scaf02322,length=2205>
##contig=<ID=nDi.2.2.scaf02323,length=2204>
##contig=<ID=nDi.2.2.scaf02324,length=2204>
##contig=<ID=nDi.2.2.scaf02325,length=2201>
##contig=<ID=nDi.2.2.scaf02326,length=2198>
##contig=<ID=nDi.2.2.scaf02327,length=2197>
##contig=<ID=nDi.2.2.scaf02328,length=2197>
##contig=<ID=nDi.2.2.scaf02329,length=2196>
##contig=<ID=nDi.2.2.scaf02330,length=2195>
##contig=<ID=nDi.2.2.scaf02331,length=2193>
##contig=<ID=nDi.2.2.scaf02332,length=2193>
##contig=<ID=nDi.2.2.scaf02333,length=2191>
##contig=<ID=nDi.2.2.scaf02334,length=2190>
##contig=<ID=nDi.2.2.scaf02335,length=2188>
##contig=<ID=nDi.2.2.scaf02336,length=2186>
##contig=<ID=nDi.2.2.scaf02337,length=2186>
##contig=<ID=nDi.2.2.scaf02338,length=2185>
##contig=<ID=nDi.2.2.scaf02339,length=2184>
##contig=<ID=nDi.2.2.scaf02340,length=2183>
##contig=<ID=nDi.2.2.scaf02341,length=2183>
##contig=<ID=nDi.2.2.scaf02342,length=2182>
##contig=<ID=nDi.2.2.scaf02343,length=2181>
##contig=<ID=nDi.2.2.scaf02344,length=2180>
##contig=<ID=nDi.2.2.scaf02345,length=2179>
##contig=<ID=nDi.2.2.scaf02346,length=2179>
##contig=<ID=nDi.2.2.scaf02347,length=2178>
##contig=<ID=nDi.2.2.scaf02348,length=2178>
##contig=<ID=nDi.2.2.scaf02349,length=2177>
##contig=<ID=nDi.2.2.scaf02350,length=2176>
##contig=<ID=nDi.2.2.scaf02351,length=2175>
##contig=<ID=nDi.2.2.scaf02352,length=2174>
##contig=<ID=nDi.2.2.scaf02353,length=2174>
##contig=<ID=nDi.2.2.scaf02354,length=2171>
##contig=<ID=nDi.2.2.scaf02355,length=2170>
##contig=<ID=nDi.2.2.scaf02356,length=2169>
##contig=<ID=nDi.2.2.scaf02357,length=2167>
##contig=<ID=nDi.2.2.scaf02358,length=2167>
##contig=<ID=nDi.2.2.scaf02359,length=2164>
##contig=<ID=nDi.2.2.scaf02360,length=2164>
##contig=<ID=nDi.2.2.scaf02361,length=2163>
##contig=<ID=nDi.2.2.scaf02362,length=2162>
##contig=<ID=nDi.2.2.scaf02363,length=2160>
##contig=<ID=nDi.2.2.scaf02364,length=2156>
##contig=<ID=nDi.2.2.scaf02365,length=2156>
##contig=<ID=nDi.2.2.scaf02366,length=2154>
##contig=<ID=nDi.2.2.scaf02367,length=2154>
##contig=<ID=nDi.2.2.scaf02368,length=2153>
##contig=<ID=nDi.2.2.scaf02369,length=2151>
##contig=<ID=nDi.2.2.scaf02370,length=2147>
##contig=<ID=nDi.2.2.scaf02371,length=2147>
##contig=<ID=nDi.2.2.scaf02372,length=2146>
##contig=<ID=nDi.2.2.scaf02373,length=2142>
##contig=<ID=nDi.2.2.scaf02374,length=2141>
##contig=<ID=nDi.2.2.scaf02375,length=2141>
##contig=<ID=nDi.2.2.scaf02376,length=2140>
##contig=<ID=nDi.2.2.scaf02377,length=2137>
##contig=<ID=nDi.2.2.scaf02378,length=2137>
##contig=<ID=nDi.2.2.scaf02379,length=2136>
##contig=<ID=nDi.2.2.scaf02380,length=2134>
##contig=<ID=nDi.2.2.scaf02381,length=2134>
##contig=<ID=nDi.2.2.scaf02382,length=2131>
##contig=<ID=nDi.2.2.scaf02383,length=2130>
##contig=<ID=nDi.2.2.scaf02384,length=2129>
##contig=<ID=nDi.2.2.scaf02385,length=2129>
##contig=<ID=nDi.2.2.scaf02386,length=2129>
##contig=<ID=nDi.2.2.scaf02387,length=2128>
##contig=<ID=nDi.2.2.scaf02388,length=2127>
##contig=<ID=nDi.2.2.scaf02389,length=2127>
##contig=<ID=nDi.2.2.scaf02390,length=2127>
##contig=<ID=nDi.2.2.scaf02391,length=2127>
##contig=<ID=nDi.2.2.scaf02392,length=2125>
##contig=<ID=nDi.2.2.scaf02393,length=2125>
##contig=<ID=nDi.2.2.scaf02394,length=2124>
##contig=<ID=nDi.2.2.scaf02395,length=2124>
##contig=<ID=nDi.2.2.scaf02396,length=2124>
##contig=<ID=nDi.2.2.scaf02397,length=2120>
##contig=<ID=nDi.2.2.scaf02398,length=2119>
##contig=<ID=nDi.2.2.scaf02399,length=2115>
##contig=<ID=nDi.2.2.scaf02400,length=2114>
##contig=<ID=nDi.2.2.scaf02401,length=2114>
##contig=<ID=nDi.2.2.scaf02402,length=2113>
##contig=<ID=nDi.2.2.scaf02403,length=2112>
##contig=<ID=nDi.2.2.scaf02404,length=2112>
##contig=<ID=nDi.2.2.scaf02405,length=2111>
##contig=<ID=nDi.2.2.scaf02406,length=2111>
##contig=<ID=nDi.2.2.scaf02407,length=2110>
##contig=<ID=nDi.2.2.scaf02408,length=2109>
##contig=<ID=nDi.2.2.scaf02409,length=2109>
##contig=<ID=nDi.2.2.scaf02410,length=2108>
##contig=<ID=nDi.2.2.scaf02411,length=2107>
##contig=<ID=nDi.2.2.scaf02412,length=2107>
##contig=<ID=nDi.2.2.scaf02413,length=2107>
##contig=<ID=nDi.2.2.scaf02414,length=2107>
##contig=<ID=nDi.2.2.scaf02415,length=2107>
##contig=<ID=nDi.2.2.scaf02416,length=2106>
##contig=<ID=nDi.2.2.scaf02417,length=2106>
##contig=<ID=nDi.2.2.scaf02418,length=2105>
##contig=<ID=nDi.2.2.scaf02419,length=2105>
##contig=<ID=nDi.2.2.scaf02420,length=2105>
##contig=<ID=nDi.2.2.scaf02421,length=2104>
##contig=<ID=nDi.2.2.scaf02422,length=2104>
##contig=<ID=nDi.2.2.scaf02423,length=2104>
##contig=<ID=nDi.2.2.scaf02424,length=2103>
##contig=<ID=nDi.2.2.scaf02425,length=2103>
##contig=<ID=nDi.2.2.scaf02426,length=2102>
##contig=<ID=nDi.2.2.scaf02427,length=2102>
##contig=<ID=nDi.2.2.scaf02428,length=2101>
##contig=<ID=nDi.2.2.scaf02429,length=2101>
##contig=<ID=nDi.2.2.scaf02430,length=2100>
##contig=<ID=nDi.2.2.scaf02431,length=2099>
##contig=<ID=nDi.2.2.scaf02432,length=2098>
##contig=<ID=nDi.2.2.scaf02433,length=2098>
##contig=<ID=nDi.2.2.scaf02434,length=2097>
##contig=<ID=nDi.2.2.scaf02435,length=2095>
##contig=<ID=nDi.2.2.scaf02436,length=2094>
##contig=<ID=nDi.2.2.scaf02437,length=2094>
##contig=<ID=nDi.2.2.scaf02438,length=2093>
##contig=<ID=nDi.2.2.scaf02439,length=2091>
##contig=<ID=nDi.2.2.scaf02440,length=2090>
##contig=<ID=nDi.2.2.scaf02441,length=2089>
##contig=<ID=nDi.2.2.scaf02442,length=2089>
##contig=<ID=nDi.2.2.scaf02443,length=2089>
##contig=<ID=nDi.2.2.scaf02444,length=2087>
##contig=<ID=nDi.2.2.scaf02445,length=2087>
##contig=<ID=nDi.2.2.scaf02446,length=2085>
##contig=<ID=nDi.2.2.scaf02447,length=2084>
##contig=<ID=nDi.2.2.scaf02448,length=2084>
##contig=<ID=nDi.2.2.scaf02449,length=2083>
##contig=<ID=nDi.2.2.scaf02450,length=2083>
##contig=<ID=nDi.2.2.scaf02451,length=2081>
##contig=<ID=nDi.2.2.scaf02452,length=2079>
##contig=<ID=nDi.2.2.scaf02453,length=2077>
##contig=<ID=nDi.2.2.scaf02454,length=2076>
##contig=<ID=nDi.2.2.scaf02455,length=2076>
##contig=<ID=nDi.2.2.scaf02456,length=2076>
##contig=<ID=nDi.2.2.scaf02457,length=2073>
##contig=<ID=nDi.2.2.scaf02458,length=2072>
##contig=<ID=nDi.2.2.scaf02459,length=2071>
##contig=<ID=nDi.2.2.scaf02460,length=2070>
##contig=<ID=nDi.2.2.scaf02461,length=2069>
##contig=<ID=nDi.2.2.scaf02462,length=2069>
##contig=<ID=nDi.2.2.scaf02463,length=2069>
##contig=<ID=nDi.2.2.scaf02464,length=2068>
##contig=<ID=nDi.2.2.scaf02465,length=2068>
##contig=<ID=nDi.2.2.scaf02466,length=2068>
##contig=<ID=nDi.2.2.scaf02467,length=2066>
##contig=<ID=nDi.2.2.scaf02468,length=2065>
##contig=<ID=nDi.2.2.scaf02469,length=2063>
##contig=<ID=nDi.2.2.scaf02470,length=2060>
##contig=<ID=nDi.2.2.scaf02471,length=2058>
##contig=<ID=nDi.2.2.scaf02472,length=2056>
##contig=<ID=nDi.2.2.scaf02473,length=2056>
##contig=<ID=nDi.2.2.scaf02474,length=2056>
##contig=<ID=nDi.2.2.scaf02475,length=2056>
##contig=<ID=nDi.2.2.scaf02476,length=2054>
##contig=<ID=nDi.2.2.scaf02477,length=2052>
##contig=<ID=nDi.2.2.scaf02478,length=2051>
##contig=<ID=nDi.2.2.scaf02479,length=2051>
##contig=<ID=nDi.2.2.scaf02480,length=2048>
##contig=<ID=nDi.2.2.scaf02481,length=2046>
##contig=<ID=nDi.2.2.scaf02482,length=2046>
##contig=<ID=nDi.2.2.scaf02483,length=2045>
##contig=<ID=nDi.2.2.scaf02484,length=2044>
##contig=<ID=nDi.2.2.scaf02485,length=2044>
##contig=<ID=nDi.2.2.scaf02486,length=2042>
##contig=<ID=nDi.2.2.scaf02487,length=2042>
##contig=<ID=nDi.2.2.scaf02488,length=2042>
##contig=<ID=nDi.2.2.scaf02489,length=2041>
##contig=<ID=nDi.2.2.scaf02490,length=2041>
##contig=<ID=nDi.2.2.scaf02491,length=2039>
##contig=<ID=nDi.2.2.scaf02492,length=2038>
##contig=<ID=nDi.2.2.scaf02493,length=2038>
##contig=<ID=nDi.2.2.scaf02494,length=2037>
##contig=<ID=nDi.2.2.scaf02495,length=2036>
##contig=<ID=nDi.2.2.scaf02496,length=2034>
##contig=<ID=nDi.2.2.scaf02497,length=2034>
##contig=<ID=nDi.2.2.scaf02498,length=2034>
##contig=<ID=nDi.2.2.scaf02499,length=2032>
##contig=<ID=nDi.2.2.scaf02500,length=2031>
##contig=<ID=nDi.2.2.scaf02501,length=2031>
##contig=<ID=nDi.2.2.scaf02502,length=2029>
##contig=<ID=nDi.2.2.scaf02503,length=2029>
##contig=<ID=nDi.2.2.scaf02504,length=2027>
##contig=<ID=nDi.2.2.scaf02505,length=2027>
##contig=<ID=nDi.2.2.scaf02506,length=2025>
##contig=<ID=nDi.2.2.scaf02507,length=2024>
##contig=<ID=nDi.2.2.scaf02508,length=2024>
##contig=<ID=nDi.2.2.scaf02509,length=2022>
##contig=<ID=nDi.2.2.scaf02510,length=2021>
##contig=<ID=nDi.2.2.scaf02511,length=2021>
##contig=<ID=nDi.2.2.scaf02512,length=2021>
##contig=<ID=nDi.2.2.scaf02513,length=2020>
##contig=<ID=nDi.2.2.scaf02514,length=2020>
##contig=<ID=nDi.2.2.scaf02515,length=2017>
##contig=<ID=nDi.2.2.scaf02516,length=2015>
##contig=<ID=nDi.2.2.scaf02517,length=2013>
##contig=<ID=nDi.2.2.scaf02518,length=2013>
##contig=<ID=nDi.2.2.scaf02519,length=2013>
##contig=<ID=nDi.2.2.scaf02520,length=2012>
##contig=<ID=nDi.2.2.scaf02521,length=2012>
##contig=<ID=nDi.2.2.scaf02522,length=2011>
##contig=<ID=nDi.2.2.scaf02523,length=2007>
##contig=<ID=nDi.2.2.scaf02524,length=2007>
##contig=<ID=nDi.2.2.scaf02525,length=2005>
##contig=<ID=nDi.2.2.scaf02526,length=2005>
##contig=<ID=nDi.2.2.scaf02527,length=2005>
##contig=<ID=nDi.2.2.scaf02528,length=2003>
##contig=<ID=nDi.2.2.scaf02529,length=2002>
##contig=<ID=nDi.2.2.scaf02530,length=2001>
##contig=<ID=nDi.2.2.scaf02531,length=2001>
##contig=<ID=nDi.2.2.scaf02532,length=2001>
##contig=<ID=nDi.2.2.scaf02533,length=2000>
##contig=<ID=nDi.2.2.scaf02534,length=2000>
##contig=<ID=nDi.2.2.scaf02535,length=2000>
##contig=<ID=nDi.2.2.scaf02536,length=1999>
##contig=<ID=nDi.2.2.scaf02537,length=1998>
##contig=<ID=nDi.2.2.scaf02538,length=1997>
##contig=<ID=nDi.2.2.scaf02539,length=1996>
##contig=<ID=nDi.2.2.scaf02540,length=1992>
##contig=<ID=nDi.2.2.scaf02541,length=1991>
##contig=<ID=nDi.2.2.scaf02542,length=1990>
##contig=<ID=nDi.2.2.scaf02543,length=1989>
##contig=<ID=nDi.2.2.scaf02544,length=1988>
##contig=<ID=nDi.2.2.scaf02545,length=1988>
##contig=<ID=nDi.2.2.scaf02546,length=1987>
##contig=<ID=nDi.2.2.scaf02547,length=1987>
##contig=<ID=nDi.2.2.scaf02548,length=1985>
##contig=<ID=nDi.2.2.scaf02549,length=1984>
##contig=<ID=nDi.2.2.scaf02550,length=1983>
##contig=<ID=nDi.2.2.scaf02551,length=1983>
##contig=<ID=nDi.2.2.scaf02552,length=1982>
##contig=<ID=nDi.2.2.scaf02553,length=1982>
##contig=<ID=nDi.2.2.scaf02554,length=1982>
##contig=<ID=nDi.2.2.scaf02555,length=1982>
##contig=<ID=nDi.2.2.scaf02556,length=1981>
##contig=<ID=nDi.2.2.scaf02557,length=1979>
##contig=<ID=nDi.2.2.scaf02558,length=1979>
##contig=<ID=nDi.2.2.scaf02559,length=1978>
##contig=<ID=nDi.2.2.scaf02560,length=1976>
##contig=<ID=nDi.2.2.scaf02561,length=1976>
##contig=<ID=nDi.2.2.scaf02562,length=1976>
##contig=<ID=nDi.2.2.scaf02563,length=1976>
##contig=<ID=nDi.2.2.scaf02564,length=1975>
##contig=<ID=nDi.2.2.scaf02565,length=1975>
##contig=<ID=nDi.2.2.scaf02566,length=1971>
##contig=<ID=nDi.2.2.scaf02567,length=1971>
##contig=<ID=nDi.2.2.scaf02568,length=1969>
##contig=<ID=nDi.2.2.scaf02569,length=1965>
##contig=<ID=nDi.2.2.scaf02570,length=1965>
##contig=<ID=nDi.2.2.scaf02571,length=1961>
##contig=<ID=nDi.2.2.scaf02572,length=1960>
##contig=<ID=nDi.2.2.scaf02573,length=1959>
##contig=<ID=nDi.2.2.scaf02574,length=1959>
##contig=<ID=nDi.2.2.scaf02575,length=1959>
##contig=<ID=nDi.2.2.scaf02576,length=1958>
##contig=<ID=nDi.2.2.scaf02577,length=1957>
##contig=<ID=nDi.2.2.scaf02578,length=1957>
##contig=<ID=nDi.2.2.scaf02579,length=1957>
##contig=<ID=nDi.2.2.scaf02580,length=1957>
##contig=<ID=nDi.2.2.scaf02581,length=1955>
##contig=<ID=nDi.2.2.scaf02582,length=1953>
##contig=<ID=nDi.2.2.scaf02583,length=1952>
##contig=<ID=nDi.2.2.scaf02584,length=1951>
##contig=<ID=nDi.2.2.scaf02585,length=1950>
##contig=<ID=nDi.2.2.scaf02586,length=1948>
##contig=<ID=nDi.2.2.scaf02587,length=1947>
##contig=<ID=nDi.2.2.scaf02588,length=1944>
##contig=<ID=nDi.2.2.scaf02589,length=1944>
##contig=<ID=nDi.2.2.scaf02590,length=1943>
##contig=<ID=nDi.2.2.scaf02591,length=1943>
##contig=<ID=nDi.2.2.scaf02592,length=1942>
##contig=<ID=nDi.2.2.scaf02593,length=1942>
##contig=<ID=nDi.2.2.scaf02594,length=1940>
##contig=<ID=nDi.2.2.scaf02595,length=1937>
##contig=<ID=nDi.2.2.scaf02596,length=1937>
##contig=<ID=nDi.2.2.scaf02597,length=1937>
##contig=<ID=nDi.2.2.scaf02598,length=1937>
##contig=<ID=nDi.2.2.scaf02599,length=1933>
##contig=<ID=nDi.2.2.scaf02600,length=1931>
##contig=<ID=nDi.2.2.scaf02601,length=1930>
##contig=<ID=nDi.2.2.scaf02602,length=1929>
##contig=<ID=nDi.2.2.scaf02603,length=1928>
##contig=<ID=nDi.2.2.scaf02604,length=1928>
##contig=<ID=nDi.2.2.scaf02605,length=1928>
##contig=<ID=nDi.2.2.scaf02606,length=1927>
##contig=<ID=nDi.2.2.scaf02607,length=1925>
##contig=<ID=nDi.2.2.scaf02608,length=1920>
##contig=<ID=nDi.2.2.scaf02609,length=1919>
##contig=<ID=nDi.2.2.scaf02610,length=1919>
##contig=<ID=nDi.2.2.scaf02611,length=1918>
##contig=<ID=nDi.2.2.scaf02612,length=1917>
##contig=<ID=nDi.2.2.scaf02613,length=1917>
##contig=<ID=nDi.2.2.scaf02614,length=1915>
##contig=<ID=nDi.2.2.scaf02615,length=1912>
##contig=<ID=nDi.2.2.scaf02616,length=1912>
##contig=<ID=nDi.2.2.scaf02617,length=1911>
##contig=<ID=nDi.2.2.scaf02618,length=1911>
##contig=<ID=nDi.2.2.scaf02619,length=1911>
##contig=<ID=nDi.2.2.scaf02620,length=1910>
##contig=<ID=nDi.2.2.scaf02621,length=1910>
##contig=<ID=nDi.2.2.scaf02622,length=1908>
##contig=<ID=nDi.2.2.scaf02623,length=1908>
##contig=<ID=nDi.2.2.scaf02624,length=1906>
##contig=<ID=nDi.2.2.scaf02625,length=1906>
##contig=<ID=nDi.2.2.scaf02626,length=1905>
##contig=<ID=nDi.2.2.scaf02627,length=1905>
##contig=<ID=nDi.2.2.scaf02628,length=1904>
##contig=<ID=nDi.2.2.scaf02629,length=1903>
##contig=<ID=nDi.2.2.scaf02630,length=1903>
##contig=<ID=nDi.2.2.scaf02631,length=1903>
##contig=<ID=nDi.2.2.scaf02632,length=1901>
##contig=<ID=nDi.2.2.scaf02633,length=1900>
##contig=<ID=nDi.2.2.scaf02634,length=1899>
##contig=<ID=nDi.2.2.scaf02635,length=1897>
##contig=<ID=nDi.2.2.scaf02636,length=1896>
##contig=<ID=nDi.2.2.scaf02637,length=1896>
##contig=<ID=nDi.2.2.scaf02638,length=1895>
##contig=<ID=nDi.2.2.scaf02639,length=1894>
##contig=<ID=nDi.2.2.scaf02640,length=1892>
##contig=<ID=nDi.2.2.scaf02641,length=1891>
##contig=<ID=nDi.2.2.scaf02642,length=1891>
##contig=<ID=nDi.2.2.scaf02643,length=1890>
##contig=<ID=nDi.2.2.scaf02644,length=1889>
##contig=<ID=nDi.2.2.scaf02645,length=1889>
##contig=<ID=nDi.2.2.scaf02646,length=1888>
##contig=<ID=nDi.2.2.scaf02647,length=1886>
##contig=<ID=nDi.2.2.scaf02648,length=1886>
##contig=<ID=nDi.2.2.scaf02649,length=1886>
##contig=<ID=nDi.2.2.scaf02650,length=1885>
##contig=<ID=nDi.2.2.scaf02651,length=1885>
##contig=<ID=nDi.2.2.scaf02652,length=1885>
##contig=<ID=nDi.2.2.scaf02653,length=1884>
##contig=<ID=nDi.2.2.scaf02654,length=1883>
##contig=<ID=nDi.2.2.scaf02655,length=1883>
##contig=<ID=nDi.2.2.scaf02656,length=1883>
##contig=<ID=nDi.2.2.scaf02657,length=1882>
##contig=<ID=nDi.2.2.scaf02658,length=1882>
##contig=<ID=nDi.2.2.scaf02659,length=1881>
##contig=<ID=nDi.2.2.scaf02660,length=1880>
##contig=<ID=nDi.2.2.scaf02661,length=1880>
##contig=<ID=nDi.2.2.scaf02662,length=1879>
##contig=<ID=nDi.2.2.scaf02663,length=1879>
##contig=<ID=nDi.2.2.scaf02664,length=1879>
##contig=<ID=nDi.2.2.scaf02665,length=1879>
##contig=<ID=nDi.2.2.scaf02666,length=1878>
##contig=<ID=nDi.2.2.scaf02667,length=1876>
##contig=<ID=nDi.2.2.scaf02668,length=1875>
##contig=<ID=nDi.2.2.scaf02669,length=1875>
##contig=<ID=nDi.2.2.scaf02670,length=1874>
##contig=<ID=nDi.2.2.scaf02671,length=1874>
##contig=<ID=nDi.2.2.scaf02672,length=1874>
##contig=<ID=nDi.2.2.scaf02673,length=1874>
##contig=<ID=nDi.2.2.scaf02674,length=1873>
##contig=<ID=nDi.2.2.scaf02675,length=1873>
##contig=<ID=nDi.2.2.scaf02676,length=1872>
##contig=<ID=nDi.2.2.scaf02677,length=1872>
##contig=<ID=nDi.2.2.scaf02678,length=1871>
##contig=<ID=nDi.2.2.scaf02679,length=1871>
##contig=<ID=nDi.2.2.scaf02680,length=1870>
##contig=<ID=nDi.2.2.scaf02681,length=1869>
##contig=<ID=nDi.2.2.scaf02682,length=1869>
##contig=<ID=nDi.2.2.scaf02683,length=1869>
##contig=<ID=nDi.2.2.scaf02684,length=1868>
##contig=<ID=nDi.2.2.scaf02685,length=1868>
##contig=<ID=nDi.2.2.scaf02686,length=1866>
##contig=<ID=nDi.2.2.scaf02687,length=1863>
##contig=<ID=nDi.2.2.scaf02688,length=1862>
##contig=<ID=nDi.2.2.scaf02689,length=1860>
##contig=<ID=nDi.2.2.scaf02690,length=1860>
##contig=<ID=nDi.2.2.scaf02691,length=1859>
##contig=<ID=nDi.2.2.scaf02692,length=1858>
##contig=<ID=nDi.2.2.scaf02693,length=1855>
##contig=<ID=nDi.2.2.scaf02694,length=1854>
##contig=<ID=nDi.2.2.scaf02695,length=1853>
##contig=<ID=nDi.2.2.scaf02696,length=1853>
##contig=<ID=nDi.2.2.scaf02697,length=1853>
##contig=<ID=nDi.2.2.scaf02698,length=1852>
##contig=<ID=nDi.2.2.scaf02699,length=1852>
##contig=<ID=nDi.2.2.scaf02700,length=1852>
##contig=<ID=nDi.2.2.scaf02701,length=1851>
##contig=<ID=nDi.2.2.scaf02702,length=1851>
##contig=<ID=nDi.2.2.scaf02703,length=1850>
##contig=<ID=nDi.2.2.scaf02704,length=1849>
##contig=<ID=nDi.2.2.scaf02705,length=1847>
##contig=<ID=nDi.2.2.scaf02706,length=1846>
##contig=<ID=nDi.2.2.scaf02707,length=1846>
##contig=<ID=nDi.2.2.scaf02708,length=1845>
##contig=<ID=nDi.2.2.scaf02709,length=1843>
##contig=<ID=nDi.2.2.scaf02710,length=1843>
##contig=<ID=nDi.2.2.scaf02711,length=1840>
##contig=<ID=nDi.2.2.scaf02712,length=1840>
##contig=<ID=nDi.2.2.scaf02713,length=1840>
##contig=<ID=nDi.2.2.scaf02714,length=1839>
##contig=<ID=nDi.2.2.scaf02715,length=1839>
##contig=<ID=nDi.2.2.scaf02716,length=1839>
##contig=<ID=nDi.2.2.scaf02717,length=1838>
##contig=<ID=nDi.2.2.scaf02718,length=1838>
##contig=<ID=nDi.2.2.scaf02719,length=1837>
##contig=<ID=nDi.2.2.scaf02720,length=1837>
##contig=<ID=nDi.2.2.scaf02721,length=1836>
##contig=<ID=nDi.2.2.scaf02722,length=1836>
##contig=<ID=nDi.2.2.scaf02723,length=1834>
##contig=<ID=nDi.2.2.scaf02724,length=1834>
##contig=<ID=nDi.2.2.scaf02725,length=1834>
##contig=<ID=nDi.2.2.scaf02726,length=1834>
##contig=<ID=nDi.2.2.scaf02727,length=1832>
##contig=<ID=nDi.2.2.scaf02728,length=1832>
##contig=<ID=nDi.2.2.scaf02729,length=1831>
##contig=<ID=nDi.2.2.scaf02730,length=1830>
##contig=<ID=nDi.2.2.scaf02731,length=1830>
##contig=<ID=nDi.2.2.scaf02732,length=1829>
##contig=<ID=nDi.2.2.scaf02733,length=1829>
##contig=<ID=nDi.2.2.scaf02734,length=1829>
##contig=<ID=nDi.2.2.scaf02735,length=1826>
##contig=<ID=nDi.2.2.scaf02736,length=1826>
##contig=<ID=nDi.2.2.scaf02737,length=1826>
##contig=<ID=nDi.2.2.scaf02738,length=1825>
##contig=<ID=nDi.2.2.scaf02739,length=1825>
##contig=<ID=nDi.2.2.scaf02740,length=1823>
##contig=<ID=nDi.2.2.scaf02741,length=1822>
##contig=<ID=nDi.2.2.scaf02742,length=1821>
##contig=<ID=nDi.2.2.scaf02743,length=1821>
##contig=<ID=nDi.2.2.scaf02744,length=1821>
##contig=<ID=nDi.2.2.scaf02745,length=1820>
##contig=<ID=nDi.2.2.scaf02746,length=1820>
##contig=<ID=nDi.2.2.scaf02747,length=1819>
##contig=<ID=nDi.2.2.scaf02748,length=1818>
##contig=<ID=nDi.2.2.scaf02749,length=1818>
##contig=<ID=nDi.2.2.scaf02750,length=1818>
##contig=<ID=nDi.2.2.scaf02751,length=1818>
##contig=<ID=nDi.2.2.scaf02752,length=1817>
##contig=<ID=nDi.2.2.scaf02753,length=1817>
##contig=<ID=nDi.2.2.scaf02754,length=1816>
##contig=<ID=nDi.2.2.scaf02755,length=1816>
##contig=<ID=nDi.2.2.scaf02756,length=1815>
##contig=<ID=nDi.2.2.scaf02757,length=1815>
##contig=<ID=nDi.2.2.scaf02758,length=1814>
##contig=<ID=nDi.2.2.scaf02759,length=1813>
##contig=<ID=nDi.2.2.scaf02760,length=1813>
##contig=<ID=nDi.2.2.scaf02761,length=1813>
##contig=<ID=nDi.2.2.scaf02762,length=1812>
##contig=<ID=nDi.2.2.scaf02763,length=1812>
##contig=<ID=nDi.2.2.scaf02764,length=1812>
##contig=<ID=nDi.2.2.scaf02765,length=1811>
##contig=<ID=nDi.2.2.scaf02766,length=1811>
##contig=<ID=nDi.2.2.scaf02767,length=1810>
##contig=<ID=nDi.2.2.scaf02768,length=1810>
##contig=<ID=nDi.2.2.scaf02769,length=1809>
##contig=<ID=nDi.2.2.scaf02770,length=1809>
##contig=<ID=nDi.2.2.scaf02771,length=1809>
##contig=<ID=nDi.2.2.scaf02772,length=1809>
##contig=<ID=nDi.2.2.scaf02773,length=1809>
##contig=<ID=nDi.2.2.scaf02774,length=1808>
##contig=<ID=nDi.2.2.scaf02775,length=1808>
##contig=<ID=nDi.2.2.scaf02776,length=1808>
##contig=<ID=nDi.2.2.scaf02777,length=1806>
##contig=<ID=nDi.2.2.scaf02778,length=1806>
##contig=<ID=nDi.2.2.scaf02779,length=1806>
##contig=<ID=nDi.2.2.scaf02780,length=1803>
##contig=<ID=nDi.2.2.scaf02781,length=1803>
##contig=<ID=nDi.2.2.scaf02782,length=1802>
##contig=<ID=nDi.2.2.scaf02783,length=1802>
##contig=<ID=nDi.2.2.scaf02784,length=1801>
##contig=<ID=nDi.2.2.scaf02785,length=1801>
##contig=<ID=nDi.2.2.scaf02786,length=1800>
##contig=<ID=nDi.2.2.scaf02787,length=1799>
##contig=<ID=nDi.2.2.scaf02788,length=1799>
##contig=<ID=nDi.2.2.scaf02789,length=1797>
##contig=<ID=nDi.2.2.scaf02790,length=1796>
##contig=<ID=nDi.2.2.scaf02791,length=1796>
##contig=<ID=nDi.2.2.scaf02792,length=1796>
##contig=<ID=nDi.2.2.scaf02793,length=1796>
##contig=<ID=nDi.2.2.scaf02794,length=1795>
##contig=<ID=nDi.2.2.scaf02795,length=1795>
##contig=<ID=nDi.2.2.scaf02796,length=1793>
##contig=<ID=nDi.2.2.scaf02797,length=1793>
##contig=<ID=nDi.2.2.scaf02798,length=1792>
##contig=<ID=nDi.2.2.scaf02799,length=1792>
##contig=<ID=nDi.2.2.scaf02800,length=1792>
##contig=<ID=nDi.2.2.scaf02801,length=1792>
##contig=<ID=nDi.2.2.scaf02802,length=1792>
##contig=<ID=nDi.2.2.scaf02803,length=1791>
##contig=<ID=nDi.2.2.scaf02804,length=1791>
##contig=<ID=nDi.2.2.scaf02805,length=1791>
##contig=<ID=nDi.2.2.scaf02806,length=1790>
##contig=<ID=nDi.2.2.scaf02807,length=1790>
##contig=<ID=nDi.2.2.scaf02808,length=1789>
##contig=<ID=nDi.2.2.scaf02809,length=1789>
##contig=<ID=nDi.2.2.scaf02810,length=1788>
##contig=<ID=nDi.2.2.scaf02811,length=1787>
##contig=<ID=nDi.2.2.scaf02812,length=1786>
##contig=<ID=nDi.2.2.scaf02813,length=1785>
##contig=<ID=nDi.2.2.scaf02814,length=1784>
##contig=<ID=nDi.2.2.scaf02815,length=1782>
##contig=<ID=nDi.2.2.scaf02816,length=1782>
##contig=<ID=nDi.2.2.scaf02817,length=1781>
##contig=<ID=nDi.2.2.scaf02818,length=1781>
##contig=<ID=nDi.2.2.scaf02819,length=1781>
##contig=<ID=nDi.2.2.scaf02820,length=1778>
##contig=<ID=nDi.2.2.scaf02821,length=1778>
##contig=<ID=nDi.2.2.scaf02822,length=1777>
##contig=<ID=nDi.2.2.scaf02823,length=1777>
##contig=<ID=nDi.2.2.scaf02824,length=1777>
##contig=<ID=nDi.2.2.scaf02825,length=1776>
##contig=<ID=nDi.2.2.scaf02826,length=1776>
##contig=<ID=nDi.2.2.scaf02827,length=1775>
##contig=<ID=nDi.2.2.scaf02828,length=1775>
##contig=<ID=nDi.2.2.scaf02829,length=1775>
##contig=<ID=nDi.2.2.scaf02830,length=1775>
##contig=<ID=nDi.2.2.scaf02831,length=1773>
##contig=<ID=nDi.2.2.scaf02832,length=1773>
##contig=<ID=nDi.2.2.scaf02833,length=1772>
##contig=<ID=nDi.2.2.scaf02834,length=1771>
##contig=<ID=nDi.2.2.scaf02835,length=1771>
##contig=<ID=nDi.2.2.scaf02836,length=1770>
##contig=<ID=nDi.2.2.scaf02837,length=1769>
##contig=<ID=nDi.2.2.scaf02838,length=1769>
##contig=<ID=nDi.2.2.scaf02839,length=1769>
##contig=<ID=nDi.2.2.scaf02840,length=1769>
##contig=<ID=nDi.2.2.scaf02841,length=1769>
##contig=<ID=nDi.2.2.scaf02842,length=1768>
##contig=<ID=nDi.2.2.scaf02843,length=1767>
##contig=<ID=nDi.2.2.scaf02844,length=1766>
##contig=<ID=nDi.2.2.scaf02845,length=1766>
##contig=<ID=nDi.2.2.scaf02846,length=1764>
##contig=<ID=nDi.2.2.scaf02847,length=1764>
##contig=<ID=nDi.2.2.scaf02848,length=1763>
##contig=<ID=nDi.2.2.scaf02849,length=1763>
##contig=<ID=nDi.2.2.scaf02850,length=1763>
##contig=<ID=nDi.2.2.scaf02851,length=1762>
##contig=<ID=nDi.2.2.scaf02852,length=1762>
##contig=<ID=nDi.2.2.scaf02853,length=1762>
##contig=<ID=nDi.2.2.scaf02854,length=1761>
##contig=<ID=nDi.2.2.scaf02855,length=1761>
##contig=<ID=nDi.2.2.scaf02856,length=1761>
##contig=<ID=nDi.2.2.scaf02857,length=1760>
##contig=<ID=nDi.2.2.scaf02858,length=1758>
##contig=<ID=nDi.2.2.scaf02859,length=1758>
##contig=<ID=nDi.2.2.scaf02860,length=1757>
##contig=<ID=nDi.2.2.scaf02861,length=1757>
##contig=<ID=nDi.2.2.scaf02862,length=1756>
##contig=<ID=nDi.2.2.scaf02863,length=1756>
##contig=<ID=nDi.2.2.scaf02864,length=1756>
##contig=<ID=nDi.2.2.scaf02865,length=1755>
##contig=<ID=nDi.2.2.scaf02866,length=1754>
##contig=<ID=nDi.2.2.scaf02867,length=1754>
##contig=<ID=nDi.2.2.scaf02868,length=1754>
##contig=<ID=nDi.2.2.scaf02869,length=1754>
##contig=<ID=nDi.2.2.scaf02870,length=1754>
##contig=<ID=nDi.2.2.scaf02871,length=1754>
##contig=<ID=nDi.2.2.scaf02872,length=1753>
##contig=<ID=nDi.2.2.scaf02873,length=1753>
##contig=<ID=nDi.2.2.scaf02874,length=1752>
##contig=<ID=nDi.2.2.scaf02875,length=1752>
##contig=<ID=nDi.2.2.scaf02876,length=1752>
##contig=<ID=nDi.2.2.scaf02877,length=1751>
##contig=<ID=nDi.2.2.scaf02878,length=1750>
##contig=<ID=nDi.2.2.scaf02879,length=1749>
##contig=<ID=nDi.2.2.scaf02880,length=1748>
##contig=<ID=nDi.2.2.scaf02881,length=1747>
##contig=<ID=nDi.2.2.scaf02882,length=1747>
##contig=<ID=nDi.2.2.scaf02883,length=1746>
##contig=<ID=nDi.2.2.scaf02884,length=1745>
##contig=<ID=nDi.2.2.scaf02885,length=1744>
##contig=<ID=nDi.2.2.scaf02886,length=1743>
##contig=<ID=nDi.2.2.scaf02887,length=1743>
##contig=<ID=nDi.2.2.scaf02888,length=1741>
##contig=<ID=nDi.2.2.scaf02889,length=1741>
##contig=<ID=nDi.2.2.scaf02890,length=1741>
##contig=<ID=nDi.2.2.scaf02891,length=1739>
##contig=<ID=nDi.2.2.scaf02892,length=1739>
##contig=<ID=nDi.2.2.scaf02893,length=1739>
##contig=<ID=nDi.2.2.scaf02894,length=1738>
##contig=<ID=nDi.2.2.scaf02895,length=1738>
##contig=<ID=nDi.2.2.scaf02896,length=1736>
##contig=<ID=nDi.2.2.scaf02897,length=1736>
##contig=<ID=nDi.2.2.scaf02898,length=1735>
##contig=<ID=nDi.2.2.scaf02899,length=1734>
##contig=<ID=nDi.2.2.scaf02900,length=1734>
##contig=<ID=nDi.2.2.scaf02901,length=1733>
##contig=<ID=nDi.2.2.scaf02902,length=1732>
##contig=<ID=nDi.2.2.scaf02903,length=1731>
##contig=<ID=nDi.2.2.scaf02904,length=1731>
##contig=<ID=nDi.2.2.scaf02905,length=1730>
##contig=<ID=nDi.2.2.scaf02906,length=1730>
##contig=<ID=nDi.2.2.scaf02907,length=1729>
##contig=<ID=nDi.2.2.scaf02908,length=1728>
##contig=<ID=nDi.2.2.scaf02909,length=1727>
##contig=<ID=nDi.2.2.scaf02910,length=1726>
##contig=<ID=nDi.2.2.scaf02911,length=1726>
##contig=<ID=nDi.2.2.scaf02912,length=1726>
##contig=<ID=nDi.2.2.scaf02913,length=1725>
##contig=<ID=nDi.2.2.scaf02914,length=1725>
##contig=<ID=nDi.2.2.scaf02915,length=1724>
##contig=<ID=nDi.2.2.scaf02916,length=1724>
##contig=<ID=nDi.2.2.scaf02917,length=1723>
##contig=<ID=nDi.2.2.scaf02918,length=1722>
##contig=<ID=nDi.2.2.scaf02919,length=1721>
##contig=<ID=nDi.2.2.scaf02920,length=1720>
##contig=<ID=nDi.2.2.scaf02921,length=1720>
##contig=<ID=nDi.2.2.scaf02922,length=1719>
##contig=<ID=nDi.2.2.scaf02923,length=1719>
##contig=<ID=nDi.2.2.scaf02924,length=1719>
##contig=<ID=nDi.2.2.scaf02925,length=1719>
##contig=<ID=nDi.2.2.scaf02926,length=1717>
##contig=<ID=nDi.2.2.scaf02927,length=1717>
##contig=<ID=nDi.2.2.scaf02928,length=1715>
##contig=<ID=nDi.2.2.scaf02929,length=1714>
##contig=<ID=nDi.2.2.scaf02930,length=1714>
##contig=<ID=nDi.2.2.scaf02931,length=1714>
##contig=<ID=nDi.2.2.scaf02932,length=1714>
##contig=<ID=nDi.2.2.scaf02933,length=1713>
##contig=<ID=nDi.2.2.scaf02934,length=1713>
##contig=<ID=nDi.2.2.scaf02935,length=1712>
##contig=<ID=nDi.2.2.scaf02936,length=1711>
##contig=<ID=nDi.2.2.scaf02937,length=1711>
##contig=<ID=nDi.2.2.scaf02938,length=1711>
##contig=<ID=nDi.2.2.scaf02939,length=1710>
##contig=<ID=nDi.2.2.scaf02940,length=1710>
##contig=<ID=nDi.2.2.scaf02941,length=1710>
##contig=<ID=nDi.2.2.scaf02942,length=1709>
##contig=<ID=nDi.2.2.scaf02943,length=1709>
##contig=<ID=nDi.2.2.scaf02944,length=1709>
##contig=<ID=nDi.2.2.scaf02945,length=1709>
##contig=<ID=nDi.2.2.scaf02946,length=1708>
##contig=<ID=nDi.2.2.scaf02947,length=1707>
##contig=<ID=nDi.2.2.scaf02948,length=1707>
##contig=<ID=nDi.2.2.scaf02949,length=1707>
##contig=<ID=nDi.2.2.scaf02950,length=1706>
##contig=<ID=nDi.2.2.scaf02951,length=1706>
##contig=<ID=nDi.2.2.scaf02952,length=1706>
##contig=<ID=nDi.2.2.scaf02953,length=1705>
##contig=<ID=nDi.2.2.scaf02954,length=1705>
##contig=<ID=nDi.2.2.scaf02955,length=1705>
##contig=<ID=nDi.2.2.scaf02956,length=1704>
##contig=<ID=nDi.2.2.scaf02957,length=1704>
##contig=<ID=nDi.2.2.scaf02958,length=1704>
##contig=<ID=nDi.2.2.scaf02959,length=1704>
##contig=<ID=nDi.2.2.scaf02960,length=1703>
##contig=<ID=nDi.2.2.scaf02961,length=1703>
##contig=<ID=nDi.2.2.scaf02962,length=1703>
##contig=<ID=nDi.2.2.scaf02963,length=1702>
##contig=<ID=nDi.2.2.scaf02964,length=1702>
##contig=<ID=nDi.2.2.scaf02965,length=1702>
##contig=<ID=nDi.2.2.scaf02966,length=1701>
##contig=<ID=nDi.2.2.scaf02967,length=1700>
##contig=<ID=nDi.2.2.scaf02968,length=1700>
##contig=<ID=nDi.2.2.scaf02969,length=1699>
##contig=<ID=nDi.2.2.scaf02970,length=1698>
##contig=<ID=nDi.2.2.scaf02971,length=1698>
##contig=<ID=nDi.2.2.scaf02972,length=1698>
##contig=<ID=nDi.2.2.scaf02973,length=1697>
##contig=<ID=nDi.2.2.scaf02974,length=1697>
##contig=<ID=nDi.2.2.scaf02975,length=1697>
##contig=<ID=nDi.2.2.scaf02976,length=1695>
##contig=<ID=nDi.2.2.scaf02977,length=1695>
##contig=<ID=nDi.2.2.scaf02978,length=1695>
##contig=<ID=nDi.2.2.scaf02979,length=1695>
##contig=<ID=nDi.2.2.scaf02980,length=1694>
##contig=<ID=nDi.2.2.scaf02981,length=1694>
##contig=<ID=nDi.2.2.scaf02982,length=1694>
##contig=<ID=nDi.2.2.scaf02983,length=1694>
##contig=<ID=nDi.2.2.scaf02984,length=1693>
##contig=<ID=nDi.2.2.scaf02985,length=1693>
##contig=<ID=nDi.2.2.scaf02986,length=1692>
##contig=<ID=nDi.2.2.scaf02987,length=1692>
##contig=<ID=nDi.2.2.scaf02988,length=1692>
##contig=<ID=nDi.2.2.scaf02989,length=1691>
##contig=<ID=nDi.2.2.scaf02990,length=1690>
##contig=<ID=nDi.2.2.scaf02991,length=1689>
##contig=<ID=nDi.2.2.scaf02992,length=1689>
##contig=<ID=nDi.2.2.scaf02993,length=1689>
##contig=<ID=nDi.2.2.scaf02994,length=1688>
##contig=<ID=nDi.2.2.scaf02995,length=1688>
##contig=<ID=nDi.2.2.scaf02996,length=1686>
##contig=<ID=nDi.2.2.scaf02997,length=1686>
##contig=<ID=nDi.2.2.scaf02998,length=1685>
##contig=<ID=nDi.2.2.scaf02999,length=1685>
##contig=<ID=nDi.2.2.scaf03000,length=1683>
##contig=<ID=nDi.2.2.scaf03001,length=1683>
##contig=<ID=nDi.2.2.scaf03002,length=1683>
##contig=<ID=nDi.2.2.scaf03003,length=1682>
##contig=<ID=nDi.2.2.scaf03004,length=1682>
##contig=<ID=nDi.2.2.scaf03005,length=1681>
##contig=<ID=nDi.2.2.scaf03006,length=1681>
##contig=<ID=nDi.2.2.scaf03007,length=1681>
##contig=<ID=nDi.2.2.scaf03008,length=1680>
##contig=<ID=nDi.2.2.scaf03009,length=1679>
##contig=<ID=nDi.2.2.scaf03010,length=1678>
##contig=<ID=nDi.2.2.scaf03011,length=1678>
##contig=<ID=nDi.2.2.scaf03012,length=1678>
##contig=<ID=nDi.2.2.scaf03013,length=1677>
##contig=<ID=nDi.2.2.scaf03014,length=1676>
##contig=<ID=nDi.2.2.scaf03015,length=1675>
##contig=<ID=nDi.2.2.scaf03016,length=1673>
##contig=<ID=nDi.2.2.scaf03017,length=1673>
##contig=<ID=nDi.2.2.scaf03018,length=1672>
##contig=<ID=nDi.2.2.scaf03019,length=1672>
##contig=<ID=nDi.2.2.scaf03020,length=1672>
##contig=<ID=nDi.2.2.scaf03021,length=1672>
##contig=<ID=nDi.2.2.scaf03022,length=1671>
##contig=<ID=nDi.2.2.scaf03023,length=1670>
##contig=<ID=nDi.2.2.scaf03024,length=1669>
##contig=<ID=nDi.2.2.scaf03025,length=1669>
##contig=<ID=nDi.2.2.scaf03026,length=1668>
##contig=<ID=nDi.2.2.scaf03027,length=1667>
##contig=<ID=nDi.2.2.scaf03028,length=1667>
##contig=<ID=nDi.2.2.scaf03029,length=1666>
##contig=<ID=nDi.2.2.scaf03030,length=1665>
##contig=<ID=nDi.2.2.scaf03031,length=1664>
##contig=<ID=nDi.2.2.scaf03032,length=1664>
##contig=<ID=nDi.2.2.scaf03033,length=1663>
##contig=<ID=nDi.2.2.scaf03034,length=1663>
##contig=<ID=nDi.2.2.scaf03035,length=1662>
##contig=<ID=nDi.2.2.scaf03036,length=1662>
##contig=<ID=nDi.2.2.scaf03037,length=1661>
##contig=<ID=nDi.2.2.scaf03038,length=1661>
##contig=<ID=nDi.2.2.scaf03039,length=1661>
##contig=<ID=nDi.2.2.scaf03040,length=1661>
##contig=<ID=nDi.2.2.scaf03041,length=1660>
##contig=<ID=nDi.2.2.scaf03042,length=1659>
##contig=<ID=nDi.2.2.scaf03043,length=1659>
##contig=<ID=nDi.2.2.scaf03044,length=1659>
##contig=<ID=nDi.2.2.scaf03045,length=1659>
##contig=<ID=nDi.2.2.scaf03046,length=1658>
##contig=<ID=nDi.2.2.scaf03047,length=1657>
##contig=<ID=nDi.2.2.scaf03048,length=1657>
##contig=<ID=nDi.2.2.scaf03049,length=1657>
##contig=<ID=nDi.2.2.scaf03050,length=1656>
##contig=<ID=nDi.2.2.scaf03051,length=1656>
##contig=<ID=nDi.2.2.scaf03052,length=1656>
##contig=<ID=nDi.2.2.scaf03053,length=1656>
##contig=<ID=nDi.2.2.scaf03054,length=1655>
##contig=<ID=nDi.2.2.scaf03055,length=1655>
##contig=<ID=nDi.2.2.scaf03056,length=1654>
##contig=<ID=nDi.2.2.scaf03057,length=1654>
##contig=<ID=nDi.2.2.scaf03058,length=1653>
##contig=<ID=nDi.2.2.scaf03059,length=1653>
##contig=<ID=nDi.2.2.scaf03060,length=1653>
##contig=<ID=nDi.2.2.scaf03061,length=1653>
##contig=<ID=nDi.2.2.scaf03062,length=1652>
##contig=<ID=nDi.2.2.scaf03063,length=1652>
##contig=<ID=nDi.2.2.scaf03064,length=1651>
##contig=<ID=nDi.2.2.scaf03065,length=1651>
##contig=<ID=nDi.2.2.scaf03066,length=1650>
##contig=<ID=nDi.2.2.scaf03067,length=1650>
##contig=<ID=nDi.2.2.scaf03068,length=1649>
##contig=<ID=nDi.2.2.scaf03069,length=1648>
##contig=<ID=nDi.2.2.scaf03070,length=1648>
##contig=<ID=nDi.2.2.scaf03071,length=1647>
##contig=<ID=nDi.2.2.scaf03072,length=1647>
##contig=<ID=nDi.2.2.scaf03073,length=1646>
##contig=<ID=nDi.2.2.scaf03074,length=1646>
##contig=<ID=nDi.2.2.scaf03075,length=1645>
##contig=<ID=nDi.2.2.scaf03076,length=1645>
##contig=<ID=nDi.2.2.scaf03077,length=1645>
##contig=<ID=nDi.2.2.scaf03078,length=1643>
##contig=<ID=nDi.2.2.scaf03079,length=1642>
##contig=<ID=nDi.2.2.scaf03080,length=1640>
##contig=<ID=nDi.2.2.scaf03081,length=1640>
##contig=<ID=nDi.2.2.scaf03082,length=1640>
##contig=<ID=nDi.2.2.scaf03083,length=1638>
##contig=<ID=nDi.2.2.scaf03084,length=1636>
##contig=<ID=nDi.2.2.scaf03085,length=1636>
##contig=<ID=nDi.2.2.scaf03086,length=1635>
##contig=<ID=nDi.2.2.scaf03087,length=1635>
##contig=<ID=nDi.2.2.scaf03088,length=1635>
##contig=<ID=nDi.2.2.scaf03089,length=1635>
##contig=<ID=nDi.2.2.scaf03090,length=1632>
##contig=<ID=nDi.2.2.scaf03091,length=1632>
##contig=<ID=nDi.2.2.scaf03092,length=1632>
##contig=<ID=nDi.2.2.scaf03093,length=1632>
##contig=<ID=nDi.2.2.scaf03094,length=1630>
##contig=<ID=nDi.2.2.scaf03095,length=1630>
##contig=<ID=nDi.2.2.scaf03096,length=1630>
##contig=<ID=nDi.2.2.scaf03097,length=1630>
##contig=<ID=nDi.2.2.scaf03098,length=1630>
##contig=<ID=nDi.2.2.scaf03099,length=1628>
##contig=<ID=nDi.2.2.scaf03100,length=1628>
##contig=<ID=nDi.2.2.scaf03101,length=1628>
##contig=<ID=nDi.2.2.scaf03102,length=1628>
##contig=<ID=nDi.2.2.scaf03103,length=1628>
##contig=<ID=nDi.2.2.scaf03104,length=1626>
##contig=<ID=nDi.2.2.scaf03105,length=1626>
##contig=<ID=nDi.2.2.scaf03106,length=1626>
##contig=<ID=nDi.2.2.scaf03107,length=1626>
##contig=<ID=nDi.2.2.scaf03108,length=1626>
##contig=<ID=nDi.2.2.scaf03109,length=1625>
##contig=<ID=nDi.2.2.scaf03110,length=1624>
##contig=<ID=nDi.2.2.scaf03111,length=1624>
##contig=<ID=nDi.2.2.scaf03112,length=1624>
##contig=<ID=nDi.2.2.scaf03113,length=1623>
##contig=<ID=nDi.2.2.scaf03114,length=1620>
##contig=<ID=nDi.2.2.scaf03115,length=1620>
##contig=<ID=nDi.2.2.scaf03116,length=1620>
##contig=<ID=nDi.2.2.scaf03117,length=1620>
##contig=<ID=nDi.2.2.scaf03118,length=1619>
##contig=<ID=nDi.2.2.scaf03119,length=1618>
##contig=<ID=nDi.2.2.scaf03120,length=1618>
##contig=<ID=nDi.2.2.scaf03121,length=1618>
##contig=<ID=nDi.2.2.scaf03122,length=1615>
##contig=<ID=nDi.2.2.scaf03123,length=1615>
##contig=<ID=nDi.2.2.scaf03124,length=1614>
##contig=<ID=nDi.2.2.scaf03125,length=1614>
##contig=<ID=nDi.2.2.scaf03126,length=1613>
##contig=<ID=nDi.2.2.scaf03127,length=1612>
##contig=<ID=nDi.2.2.scaf03128,length=1611>
##contig=<ID=nDi.2.2.scaf03129,length=1611>
##contig=<ID=nDi.2.2.scaf03130,length=1609>
##contig=<ID=nDi.2.2.scaf03131,length=1608>
##contig=<ID=nDi.2.2.scaf03132,length=1608>
##contig=<ID=nDi.2.2.scaf03133,length=1607>
##contig=<ID=nDi.2.2.scaf03134,length=1607>
##contig=<ID=nDi.2.2.scaf03135,length=1607>
##contig=<ID=nDi.2.2.scaf03136,length=1607>
##contig=<ID=nDi.2.2.scaf03137,length=1607>
##contig=<ID=nDi.2.2.scaf03138,length=1606>
##contig=<ID=nDi.2.2.scaf03139,length=1606>
##contig=<ID=nDi.2.2.scaf03140,length=1606>
##contig=<ID=nDi.2.2.scaf03141,length=1605>
##contig=<ID=nDi.2.2.scaf03142,length=1605>
##contig=<ID=nDi.2.2.scaf03143,length=1605>
##contig=<ID=nDi.2.2.scaf03144,length=1605>
##contig=<ID=nDi.2.2.scaf03145,length=1604>
##contig=<ID=nDi.2.2.scaf03146,length=1604>
##contig=<ID=nDi.2.2.scaf03147,length=1603>
##contig=<ID=nDi.2.2.scaf03148,length=1603>
##contig=<ID=nDi.2.2.scaf03149,length=1602>
##contig=<ID=nDi.2.2.scaf03150,length=1602>
##contig=<ID=nDi.2.2.scaf03151,length=1601>
##contig=<ID=nDi.2.2.scaf03152,length=1600>
##contig=<ID=nDi.2.2.scaf03153,length=1600>
##contig=<ID=nDi.2.2.scaf03154,length=1599>
##contig=<ID=nDi.2.2.scaf03155,length=1598>
##contig=<ID=nDi.2.2.scaf03156,length=1598>
##contig=<ID=nDi.2.2.scaf03157,length=1598>
##contig=<ID=nDi.2.2.scaf03158,length=1598>
##contig=<ID=nDi.2.2.scaf03159,length=1597>
##contig=<ID=nDi.2.2.scaf03160,length=1597>
##contig=<ID=nDi.2.2.scaf03161,length=1597>
##contig=<ID=nDi.2.2.scaf03162,length=1597>
##contig=<ID=nDi.2.2.scaf03163,length=1596>
##contig=<ID=nDi.2.2.scaf03164,length=1596>
##contig=<ID=nDi.2.2.scaf03165,length=1596>
##contig=<ID=nDi.2.2.scaf03166,length=1595>
##contig=<ID=nDi.2.2.scaf03167,length=1595>
##contig=<ID=nDi.2.2.scaf03168,length=1595>
##contig=<ID=nDi.2.2.scaf03169,length=1595>
##contig=<ID=nDi.2.2.scaf03170,length=1595>
##contig=<ID=nDi.2.2.scaf03171,length=1594>
##contig=<ID=nDi.2.2.scaf03172,length=1593>
##contig=<ID=nDi.2.2.scaf03173,length=1593>
##contig=<ID=nDi.2.2.scaf03174,length=1592>
##contig=<ID=nDi.2.2.scaf03175,length=1592>
##contig=<ID=nDi.2.2.scaf03176,length=1592>
##contig=<ID=nDi.2.2.scaf03177,length=1592>
##contig=<ID=nDi.2.2.scaf03178,length=1591>
##contig=<ID=nDi.2.2.scaf03179,length=1591>
##contig=<ID=nDi.2.2.scaf03180,length=1591>
##contig=<ID=nDi.2.2.scaf03181,length=1591>
##contig=<ID=nDi.2.2.scaf03182,length=1590>
##contig=<ID=nDi.2.2.scaf03183,length=1589>
##contig=<ID=nDi.2.2.scaf03184,length=1589>
##contig=<ID=nDi.2.2.scaf03185,length=1589>
##contig=<ID=nDi.2.2.scaf03186,length=1588>
##contig=<ID=nDi.2.2.scaf03187,length=1588>
##contig=<ID=nDi.2.2.scaf03188,length=1588>
##contig=<ID=nDi.2.2.scaf03189,length=1588>
##contig=<ID=nDi.2.2.scaf03190,length=1588>
##contig=<ID=nDi.2.2.scaf03191,length=1587>
##contig=<ID=nDi.2.2.scaf03192,length=1587>
##contig=<ID=nDi.2.2.scaf03193,length=1587>
##contig=<ID=nDi.2.2.scaf03194,length=1586>
##contig=<ID=nDi.2.2.scaf03195,length=1585>
##contig=<ID=nDi.2.2.scaf03196,length=1585>
##contig=<ID=nDi.2.2.scaf03197,length=1585>
##contig=<ID=nDi.2.2.scaf03198,length=1584>
##contig=<ID=nDi.2.2.scaf03199,length=1584>
##contig=<ID=nDi.2.2.scaf03200,length=1584>
##contig=<ID=nDi.2.2.scaf03201,length=1584>
##contig=<ID=nDi.2.2.scaf03202,length=1584>
##contig=<ID=nDi.2.2.scaf03203,length=1583>
##contig=<ID=nDi.2.2.scaf03204,length=1583>
##contig=<ID=nDi.2.2.scaf03205,length=1583>
##contig=<ID=nDi.2.2.scaf03206,length=1582>
##contig=<ID=nDi.2.2.scaf03207,length=1582>
##contig=<ID=nDi.2.2.scaf03208,length=1581>
##contig=<ID=nDi.2.2.scaf03209,length=1581>
##contig=<ID=nDi.2.2.scaf03210,length=1579>
##contig=<ID=nDi.2.2.scaf03211,length=1579>
##contig=<ID=nDi.2.2.scaf03212,length=1579>
##contig=<ID=nDi.2.2.scaf03213,length=1579>
##contig=<ID=nDi.2.2.scaf03214,length=1579>
##contig=<ID=nDi.2.2.scaf03215,length=1578>
##contig=<ID=nDi.2.2.scaf03216,length=1577>
##contig=<ID=nDi.2.2.scaf03217,length=1576>
##contig=<ID=nDi.2.2.scaf03218,length=1576>
##contig=<ID=nDi.2.2.scaf03219,length=1576>
##contig=<ID=nDi.2.2.scaf03220,length=1575>
##contig=<ID=nDi.2.2.scaf03221,length=1575>
##contig=<ID=nDi.2.2.scaf03222,length=1575>
##contig=<ID=nDi.2.2.scaf03223,length=1575>
##contig=<ID=nDi.2.2.scaf03224,length=1575>
##contig=<ID=nDi.2.2.scaf03225,length=1574>
##contig=<ID=nDi.2.2.scaf03226,length=1574>
##contig=<ID=nDi.2.2.scaf03227,length=1574>
##contig=<ID=nDi.2.2.scaf03228,length=1574>
##contig=<ID=nDi.2.2.scaf03229,length=1574>
##contig=<ID=nDi.2.2.scaf03230,length=1573>
##contig=<ID=nDi.2.2.scaf03231,length=1573>
##contig=<ID=nDi.2.2.scaf03232,length=1572>
##contig=<ID=nDi.2.2.scaf03233,length=1572>
##contig=<ID=nDi.2.2.scaf03234,length=1572>
##contig=<ID=nDi.2.2.scaf03235,length=1572>
##contig=<ID=nDi.2.2.scaf03236,length=1571>
##contig=<ID=nDi.2.2.scaf03237,length=1571>
##contig=<ID=nDi.2.2.scaf03238,length=1571>
##contig=<ID=nDi.2.2.scaf03239,length=1570>
##contig=<ID=nDi.2.2.scaf03240,length=1570>
##contig=<ID=nDi.2.2.scaf03241,length=1569>
##contig=<ID=nDi.2.2.scaf03242,length=1568>
##contig=<ID=nDi.2.2.scaf03243,length=1568>
##contig=<ID=nDi.2.2.scaf03244,length=1568>
##contig=<ID=nDi.2.2.scaf03245,length=1567>
##contig=<ID=nDi.2.2.scaf03246,length=1566>
##contig=<ID=nDi.2.2.scaf03247,length=1565>
##contig=<ID=nDi.2.2.scaf03248,length=1565>
##contig=<ID=nDi.2.2.scaf03249,length=1565>
##contig=<ID=nDi.2.2.scaf03250,length=1563>
##contig=<ID=nDi.2.2.scaf03251,length=1563>
##contig=<ID=nDi.2.2.scaf03252,length=1563>
##contig=<ID=nDi.2.2.scaf03253,length=1563>
##contig=<ID=nDi.2.2.scaf03254,length=1563>
##contig=<ID=nDi.2.2.scaf03255,length=1562>
##contig=<ID=nDi.2.2.scaf03256,length=1562>
##contig=<ID=nDi.2.2.scaf03257,length=1561>
##contig=<ID=nDi.2.2.scaf03258,length=1561>
##contig=<ID=nDi.2.2.scaf03259,length=1561>
##contig=<ID=nDi.2.2.scaf03260,length=1560>
##contig=<ID=nDi.2.2.scaf03261,length=1559>
##contig=<ID=nDi.2.2.scaf03262,length=1558>
##contig=<ID=nDi.2.2.scaf03263,length=1558>
##contig=<ID=nDi.2.2.scaf03264,length=1558>
##contig=<ID=nDi.2.2.scaf03265,length=1558>
##contig=<ID=nDi.2.2.scaf03266,length=1557>
##contig=<ID=nDi.2.2.scaf03267,length=1557>
##contig=<ID=nDi.2.2.scaf03268,length=1557>
##contig=<ID=nDi.2.2.scaf03269,length=1556>
##contig=<ID=nDi.2.2.scaf03270,length=1556>
##contig=<ID=nDi.2.2.scaf03271,length=1556>
##contig=<ID=nDi.2.2.scaf03272,length=1555>
##contig=<ID=nDi.2.2.scaf03273,length=1555>
##contig=<ID=nDi.2.2.scaf03274,length=1555>
##contig=<ID=nDi.2.2.scaf03275,length=1554>
##contig=<ID=nDi.2.2.scaf03276,length=1553>
##contig=<ID=nDi.2.2.scaf03277,length=1553>
##contig=<ID=nDi.2.2.scaf03278,length=1553>
##contig=<ID=nDi.2.2.scaf03279,length=1553>
##contig=<ID=nDi.2.2.scaf03280,length=1552>
##contig=<ID=nDi.2.2.scaf03281,length=1552>
##contig=<ID=nDi.2.2.scaf03282,length=1552>
##contig=<ID=nDi.2.2.scaf03283,length=1551>
##contig=<ID=nDi.2.2.scaf03284,length=1551>
##contig=<ID=nDi.2.2.scaf03285,length=1551>
##contig=<ID=nDi.2.2.scaf03286,length=1551>
##contig=<ID=nDi.2.2.scaf03287,length=1549>
##contig=<ID=nDi.2.2.scaf03288,length=1547>
##contig=<ID=nDi.2.2.scaf03289,length=1547>
##contig=<ID=nDi.2.2.scaf03290,length=1547>
##contig=<ID=nDi.2.2.scaf03291,length=1546>
##contig=<ID=nDi.2.2.scaf03292,length=1546>
##contig=<ID=nDi.2.2.scaf03293,length=1545>
##contig=<ID=nDi.2.2.scaf03294,length=1545>
##contig=<ID=nDi.2.2.scaf03295,length=1545>
##contig=<ID=nDi.2.2.scaf03296,length=1545>
##contig=<ID=nDi.2.2.scaf03297,length=1545>
##contig=<ID=nDi.2.2.scaf03298,length=1545>
##contig=<ID=nDi.2.2.scaf03299,length=1544>
##contig=<ID=nDi.2.2.scaf03300,length=1544>
##contig=<ID=nDi.2.2.scaf03301,length=1543>
##contig=<ID=nDi.2.2.scaf03302,length=1543>
##contig=<ID=nDi.2.2.scaf03303,length=1542>
##contig=<ID=nDi.2.2.scaf03304,length=1542>
##contig=<ID=nDi.2.2.scaf03305,length=1541>
##contig=<ID=nDi.2.2.scaf03306,length=1541>
##contig=<ID=nDi.2.2.scaf03307,length=1541>
##contig=<ID=nDi.2.2.scaf03308,length=1541>
##contig=<ID=nDi.2.2.scaf03309,length=1541>
##contig=<ID=nDi.2.2.scaf03310,length=1541>
##contig=<ID=nDi.2.2.scaf03311,length=1541>
##contig=<ID=nDi.2.2.scaf03312,length=1540>
##contig=<ID=nDi.2.2.scaf03313,length=1540>
##contig=<ID=nDi.2.2.scaf03314,length=1539>
##contig=<ID=nDi.2.2.scaf03315,length=1539>
##contig=<ID=nDi.2.2.scaf03316,length=1539>
##contig=<ID=nDi.2.2.scaf03317,length=1537>
##contig=<ID=nDi.2.2.scaf03318,length=1537>
##contig=<ID=nDi.2.2.scaf03319,length=1536>
##contig=<ID=nDi.2.2.scaf03320,length=1536>
##contig=<ID=nDi.2.2.scaf03321,length=1535>
##contig=<ID=nDi.2.2.scaf03322,length=1535>
##contig=<ID=nDi.2.2.scaf03323,length=1534>
##contig=<ID=nDi.2.2.scaf03324,length=1534>
##contig=<ID=nDi.2.2.scaf03325,length=1534>
##contig=<ID=nDi.2.2.scaf03326,length=1533>
##contig=<ID=nDi.2.2.scaf03327,length=1533>
##contig=<ID=nDi.2.2.scaf03328,length=1533>
##contig=<ID=nDi.2.2.scaf03329,length=1533>
##contig=<ID=nDi.2.2.scaf03330,length=1533>
##contig=<ID=nDi.2.2.scaf03331,length=1533>
##contig=<ID=nDi.2.2.scaf03332,length=1532>
##contig=<ID=nDi.2.2.scaf03333,length=1532>
##contig=<ID=nDi.2.2.scaf03334,length=1529>
##contig=<ID=nDi.2.2.scaf03335,length=1529>
##contig=<ID=nDi.2.2.scaf03336,length=1529>
##contig=<ID=nDi.2.2.scaf03337,length=1529>
##contig=<ID=nDi.2.2.scaf03338,length=1528>
##contig=<ID=nDi.2.2.scaf03339,length=1528>
##contig=<ID=nDi.2.2.scaf03340,length=1528>
##contig=<ID=nDi.2.2.scaf03341,length=1527>
##contig=<ID=nDi.2.2.scaf03342,length=1527>
##contig=<ID=nDi.2.2.scaf03343,length=1526>
##contig=<ID=nDi.2.2.scaf03344,length=1526>
##contig=<ID=nDi.2.2.scaf03345,length=1526>
##contig=<ID=nDi.2.2.scaf03346,length=1525>
##contig=<ID=nDi.2.2.scaf03347,length=1525>
##contig=<ID=nDi.2.2.scaf03348,length=1525>
##contig=<ID=nDi.2.2.scaf03349,length=1525>
##contig=<ID=nDi.2.2.scaf03350,length=1524>
##contig=<ID=nDi.2.2.scaf03351,length=1524>
##contig=<ID=nDi.2.2.scaf03352,length=1524>
##contig=<ID=nDi.2.2.scaf03353,length=1523>
##contig=<ID=nDi.2.2.scaf03354,length=1523>
##contig=<ID=nDi.2.2.scaf03355,length=1523>
##contig=<ID=nDi.2.2.scaf03356,length=1523>
##contig=<ID=nDi.2.2.scaf03357,length=1522>
##contig=<ID=nDi.2.2.scaf03358,length=1522>
##contig=<ID=nDi.2.2.scaf03359,length=1522>
##contig=<ID=nDi.2.2.scaf03360,length=1522>
##contig=<ID=nDi.2.2.scaf03361,length=1522>
##contig=<ID=nDi.2.2.scaf03362,length=1521>
##contig=<ID=nDi.2.2.scaf03363,length=1521>
##contig=<ID=nDi.2.2.scaf03364,length=1521>
##contig=<ID=nDi.2.2.scaf03365,length=1521>
##contig=<ID=nDi.2.2.scaf03366,length=1519>
##contig=<ID=nDi.2.2.scaf03367,length=1519>
##contig=<ID=nDi.2.2.scaf03368,length=1519>
##contig=<ID=nDi.2.2.scaf03369,length=1518>
##contig=<ID=nDi.2.2.scaf03370,length=1518>
##contig=<ID=nDi.2.2.scaf03371,length=1518>
##contig=<ID=nDi.2.2.scaf03372,length=1517>
##contig=<ID=nDi.2.2.scaf03373,length=1516>
##contig=<ID=nDi.2.2.scaf03374,length=1516>
##contig=<ID=nDi.2.2.scaf03375,length=1516>
##contig=<ID=nDi.2.2.scaf03376,length=1515>
##contig=<ID=nDi.2.2.scaf03377,length=1515>
##contig=<ID=nDi.2.2.scaf03378,length=1515>
##contig=<ID=nDi.2.2.scaf03379,length=1515>
##contig=<ID=nDi.2.2.scaf03380,length=1514>
##contig=<ID=nDi.2.2.scaf03381,length=1513>
##contig=<ID=nDi.2.2.scaf03382,length=1513>
##contig=<ID=nDi.2.2.scaf03383,length=1512>
##contig=<ID=nDi.2.2.scaf03384,length=1512>
##contig=<ID=nDi.2.2.scaf03385,length=1512>
##contig=<ID=nDi.2.2.scaf03386,length=1511>
##contig=<ID=nDi.2.2.scaf03387,length=1511>
##contig=<ID=nDi.2.2.scaf03388,length=1511>
##contig=<ID=nDi.2.2.scaf03389,length=1511>
##contig=<ID=nDi.2.2.scaf03390,length=1510>
##contig=<ID=nDi.2.2.scaf03391,length=1510>
##contig=<ID=nDi.2.2.scaf03392,length=1510>
##contig=<ID=nDi.2.2.scaf03393,length=1509>
##contig=<ID=nDi.2.2.scaf03394,length=1509>
##contig=<ID=nDi.2.2.scaf03395,length=1509>
##contig=<ID=nDi.2.2.scaf03396,length=1508>
##contig=<ID=nDi.2.2.scaf03397,length=1508>
##contig=<ID=nDi.2.2.scaf03398,length=1508>
##contig=<ID=nDi.2.2.scaf03399,length=1507>
##contig=<ID=nDi.2.2.scaf03400,length=1507>
##contig=<ID=nDi.2.2.scaf03401,length=1507>
##contig=<ID=nDi.2.2.scaf03402,length=1507>
##contig=<ID=nDi.2.2.scaf03403,length=1507>
##contig=<ID=nDi.2.2.scaf03404,length=1505>
##contig=<ID=nDi.2.2.scaf03405,length=1505>
##contig=<ID=nDi.2.2.scaf03406,length=1505>
##contig=<ID=nDi.2.2.scaf03407,length=1504>
##contig=<ID=nDi.2.2.scaf03408,length=1504>
##contig=<ID=nDi.2.2.scaf03409,length=1504>
##contig=<ID=nDi.2.2.scaf03410,length=1504>
##contig=<ID=nDi.2.2.scaf03411,length=1503>
##contig=<ID=nDi.2.2.scaf03412,length=1503>
##contig=<ID=nDi.2.2.scaf03413,length=1503>
##contig=<ID=nDi.2.2.scaf03414,length=1502>
##contig=<ID=nDi.2.2.scaf03415,length=1502>
##contig=<ID=nDi.2.2.scaf03416,length=1502>
##contig=<ID=nDi.2.2.scaf03417,length=1500>
##contig=<ID=nDi.2.2.scaf03418,length=1500>
##contig=<ID=nDi.2.2.scaf03419,length=1500>
##contig=<ID=nDi.2.2.scaf03420,length=1500>
##contig=<ID=nDi.2.2.scaf03421,length=1500>
##contig=<ID=nDi.2.2.scaf03422,length=1500>
##contig=<ID=nDi.2.2.scaf03423,length=1499>
##contig=<ID=nDi.2.2.scaf03424,length=1499>
##contig=<ID=nDi.2.2.scaf03425,length=1498>
##contig=<ID=nDi.2.2.scaf03426,length=1498>
##contig=<ID=nDi.2.2.scaf03427,length=1498>
##contig=<ID=nDi.2.2.scaf03428,length=1498>
##contig=<ID=nDi.2.2.scaf03429,length=1497>
##contig=<ID=nDi.2.2.scaf03430,length=1497>
##contig=<ID=nDi.2.2.scaf03431,length=1497>
##contig=<ID=nDi.2.2.scaf03432,length=1497>
##contig=<ID=nDi.2.2.scaf03433,length=1497>
##contig=<ID=nDi.2.2.scaf03434,length=1497>
##contig=<ID=nDi.2.2.scaf03435,length=1496>
##contig=<ID=nDi.2.2.scaf03436,length=1496>
##contig=<ID=nDi.2.2.scaf03437,length=1496>
##contig=<ID=nDi.2.2.scaf03438,length=1496>
##contig=<ID=nDi.2.2.scaf03439,length=1496>
##contig=<ID=nDi.2.2.scaf03440,length=1495>
##contig=<ID=nDi.2.2.scaf03441,length=1495>
##contig=<ID=nDi.2.2.scaf03442,length=1495>
##contig=<ID=nDi.2.2.scaf03443,length=1494>
##contig=<ID=nDi.2.2.scaf03444,length=1494>
##contig=<ID=nDi.2.2.scaf03445,length=1494>
##contig=<ID=nDi.2.2.scaf03446,length=1494>
##contig=<ID=nDi.2.2.scaf03447,length=1494>
##contig=<ID=nDi.2.2.scaf03448,length=1494>
##contig=<ID=nDi.2.2.scaf03449,length=1493>
##contig=<ID=nDi.2.2.scaf03450,length=1493>
##contig=<ID=nDi.2.2.scaf03451,length=1493>
##contig=<ID=nDi.2.2.scaf03452,length=1493>
##contig=<ID=nDi.2.2.scaf03453,length=1493>
##contig=<ID=nDi.2.2.scaf03454,length=1492>
##contig=<ID=nDi.2.2.scaf03455,length=1492>
##contig=<ID=nDi.2.2.scaf03456,length=1491>
##contig=<ID=nDi.2.2.scaf03457,length=1491>
##contig=<ID=nDi.2.2.scaf03458,length=1491>
##contig=<ID=nDi.2.2.scaf03459,length=1491>
##contig=<ID=nDi.2.2.scaf03460,length=1491>
##contig=<ID=nDi.2.2.scaf03461,length=1491>
##contig=<ID=nDi.2.2.scaf03462,length=1491>
##contig=<ID=nDi.2.2.scaf03463,length=1490>
##contig=<ID=nDi.2.2.scaf03464,length=1490>
##contig=<ID=nDi.2.2.scaf03465,length=1490>
##contig=<ID=nDi.2.2.scaf03466,length=1490>
##contig=<ID=nDi.2.2.scaf03467,length=1489>
##contig=<ID=nDi.2.2.scaf03468,length=1489>
##contig=<ID=nDi.2.2.scaf03469,length=1489>
##contig=<ID=nDi.2.2.scaf03470,length=1489>
##contig=<ID=nDi.2.2.scaf03471,length=1488>
##contig=<ID=nDi.2.2.scaf03472,length=1488>
##contig=<ID=nDi.2.2.scaf03473,length=1488>
##contig=<ID=nDi.2.2.scaf03474,length=1487>
##contig=<ID=nDi.2.2.scaf03475,length=1487>
##contig=<ID=nDi.2.2.scaf03476,length=1487>
##contig=<ID=nDi.2.2.scaf03477,length=1487>
##contig=<ID=nDi.2.2.scaf03478,length=1487>
##contig=<ID=nDi.2.2.scaf03479,length=1487>
##contig=<ID=nDi.2.2.scaf03480,length=1486>
##contig=<ID=nDi.2.2.scaf03481,length=1486>
##contig=<ID=nDi.2.2.scaf03482,length=1486>
##contig=<ID=nDi.2.2.scaf03483,length=1486>
##contig=<ID=nDi.2.2.scaf03484,length=1485>
##contig=<ID=nDi.2.2.scaf03485,length=1485>
##contig=<ID=nDi.2.2.scaf03486,length=1484>
##contig=<ID=nDi.2.2.scaf03487,length=1484>
##contig=<ID=nDi.2.2.scaf03488,length=1484>
##contig=<ID=nDi.2.2.scaf03489,length=1484>
##contig=<ID=nDi.2.2.scaf03490,length=1483>
##contig=<ID=nDi.2.2.scaf03491,length=1483>
##contig=<ID=nDi.2.2.scaf03492,length=1483>
##contig=<ID=nDi.2.2.scaf03493,length=1482>
##contig=<ID=nDi.2.2.scaf03494,length=1482>
##contig=<ID=nDi.2.2.scaf03495,length=1481>
##contig=<ID=nDi.2.2.scaf03496,length=1481>
##contig=<ID=nDi.2.2.scaf03497,length=1481>
##contig=<ID=nDi.2.2.scaf03498,length=1481>
##contig=<ID=nDi.2.2.scaf03499,length=1481>
##contig=<ID=nDi.2.2.scaf03500,length=1481>
##contig=<ID=nDi.2.2.scaf03501,length=1480>
##contig=<ID=nDi.2.2.scaf03502,length=1479>
##contig=<ID=nDi.2.2.scaf03503,length=1479>
##contig=<ID=nDi.2.2.scaf03504,length=1479>
##contig=<ID=nDi.2.2.scaf03505,length=1478>
##contig=<ID=nDi.2.2.scaf03506,length=1478>
##contig=<ID=nDi.2.2.scaf03507,length=1477>
##contig=<ID=nDi.2.2.scaf03508,length=1476>
##contig=<ID=nDi.2.2.scaf03509,length=1476>
##contig=<ID=nDi.2.2.scaf03510,length=1476>
##contig=<ID=nDi.2.2.scaf03511,length=1476>
##contig=<ID=nDi.2.2.scaf03512,length=1475>
##contig=<ID=nDi.2.2.scaf03513,length=1475>
##contig=<ID=nDi.2.2.scaf03514,length=1474>
##contig=<ID=nDi.2.2.scaf03515,length=1474>
##contig=<ID=nDi.2.2.scaf03516,length=1474>
##contig=<ID=nDi.2.2.scaf03517,length=1474>
##contig=<ID=nDi.2.2.scaf03518,length=1473>
##contig=<ID=nDi.2.2.scaf03519,length=1473>
##contig=<ID=nDi.2.2.scaf03520,length=1473>
##contig=<ID=nDi.2.2.scaf03521,length=1472>
##contig=<ID=nDi.2.2.scaf03522,length=1472>
##contig=<ID=nDi.2.2.scaf03523,length=1472>
##contig=<ID=nDi.2.2.scaf03524,length=1471>
##contig=<ID=nDi.2.2.scaf03525,length=1471>
##contig=<ID=nDi.2.2.scaf03526,length=1470>
##contig=<ID=nDi.2.2.scaf03527,length=1470>
##contig=<ID=nDi.2.2.scaf03528,length=1470>
##contig=<ID=nDi.2.2.scaf03529,length=1470>
##contig=<ID=nDi.2.2.scaf03530,length=1470>
##contig=<ID=nDi.2.2.scaf03531,length=1470>
##contig=<ID=nDi.2.2.scaf03532,length=1470>
##contig=<ID=nDi.2.2.scaf03533,length=1470>
##contig=<ID=nDi.2.2.scaf03534,length=1469>
##contig=<ID=nDi.2.2.scaf03535,length=1469>
##contig=<ID=nDi.2.2.scaf03536,length=1469>
##contig=<ID=nDi.2.2.scaf03537,length=1469>
##contig=<ID=nDi.2.2.scaf03538,length=1468>
##contig=<ID=nDi.2.2.scaf03539,length=1468>
##contig=<ID=nDi.2.2.scaf03540,length=1467>
##contig=<ID=nDi.2.2.scaf03541,length=1467>
##contig=<ID=nDi.2.2.scaf03542,length=1467>
##contig=<ID=nDi.2.2.scaf03543,length=1467>
##contig=<ID=nDi.2.2.scaf03544,length=1466>
##contig=<ID=nDi.2.2.scaf03545,length=1466>
##contig=<ID=nDi.2.2.scaf03546,length=1465>
##contig=<ID=nDi.2.2.scaf03547,length=1465>
##contig=<ID=nDi.2.2.scaf03548,length=1465>
##contig=<ID=nDi.2.2.scaf03549,length=1465>
##contig=<ID=nDi.2.2.scaf03550,length=1465>
##contig=<ID=nDi.2.2.scaf03551,length=1465>
##contig=<ID=nDi.2.2.scaf03552,length=1465>
##contig=<ID=nDi.2.2.scaf03553,length=1465>
##contig=<ID=nDi.2.2.scaf03554,length=1465>
##contig=<ID=nDi.2.2.scaf03555,length=1465>
##contig=<ID=nDi.2.2.scaf03556,length=1464>
##contig=<ID=nDi.2.2.scaf03557,length=1464>
##contig=<ID=nDi.2.2.scaf03558,length=1464>
##contig=<ID=nDi.2.2.scaf03559,length=1464>
##contig=<ID=nDi.2.2.scaf03560,length=1463>
##contig=<ID=nDi.2.2.scaf03561,length=1463>
##contig=<ID=nDi.2.2.scaf03562,length=1463>
##contig=<ID=nDi.2.2.scaf03563,length=1462>
##contig=<ID=nDi.2.2.scaf03564,length=1462>
##contig=<ID=nDi.2.2.scaf03565,length=1462>
##contig=<ID=nDi.2.2.scaf03566,length=1462>
##contig=<ID=nDi.2.2.scaf03567,length=1462>
##contig=<ID=nDi.2.2.scaf03568,length=1461>
##contig=<ID=nDi.2.2.scaf03569,length=1461>
##contig=<ID=nDi.2.2.scaf03570,length=1461>
##contig=<ID=nDi.2.2.scaf03571,length=1461>
##contig=<ID=nDi.2.2.scaf03572,length=1460>
##contig=<ID=nDi.2.2.scaf03573,length=1460>
##contig=<ID=nDi.2.2.scaf03574,length=1460>
##contig=<ID=nDi.2.2.scaf03575,length=1460>
##contig=<ID=nDi.2.2.scaf03576,length=1460>
##contig=<ID=nDi.2.2.scaf03577,length=1459>
##contig=<ID=nDi.2.2.scaf03578,length=1459>
##contig=<ID=nDi.2.2.scaf03579,length=1459>
##contig=<ID=nDi.2.2.scaf03580,length=1459>
##contig=<ID=nDi.2.2.scaf03581,length=1459>
##contig=<ID=nDi.2.2.scaf03582,length=1459>
##contig=<ID=nDi.2.2.scaf03583,length=1458>
##contig=<ID=nDi.2.2.scaf03584,length=1458>
##contig=<ID=nDi.2.2.scaf03585,length=1458>
##contig=<ID=nDi.2.2.scaf03586,length=1457>
##contig=<ID=nDi.2.2.scaf03587,length=1457>
##contig=<ID=nDi.2.2.scaf03588,length=1457>
##contig=<ID=nDi.2.2.scaf03589,length=1457>
##contig=<ID=nDi.2.2.scaf03590,length=1456>
##contig=<ID=nDi.2.2.scaf03591,length=1456>
##contig=<ID=nDi.2.2.scaf03592,length=1456>
##contig=<ID=nDi.2.2.scaf03593,length=1456>
##contig=<ID=nDi.2.2.scaf03594,length=1455>
##contig=<ID=nDi.2.2.scaf03595,length=1455>
##contig=<ID=nDi.2.2.scaf03596,length=1454>
##contig=<ID=nDi.2.2.scaf03597,length=1454>
##contig=<ID=nDi.2.2.scaf03598,length=1454>
##contig=<ID=nDi.2.2.scaf03599,length=1454>
##contig=<ID=nDi.2.2.scaf03600,length=1454>
##contig=<ID=nDi.2.2.scaf03601,length=1453>
##contig=<ID=nDi.2.2.scaf03602,length=1453>
##contig=<ID=nDi.2.2.scaf03603,length=1452>
##contig=<ID=nDi.2.2.scaf03604,length=1452>
##contig=<ID=nDi.2.2.scaf03605,length=1452>
##contig=<ID=nDi.2.2.scaf03606,length=1452>
##contig=<ID=nDi.2.2.scaf03607,length=1452>
##contig=<ID=nDi.2.2.scaf03608,length=1452>
##contig=<ID=nDi.2.2.scaf03609,length=1452>
##contig=<ID=nDi.2.2.scaf03610,length=1451>
##contig=<ID=nDi.2.2.scaf03611,length=1451>
##contig=<ID=nDi.2.2.scaf03612,length=1450>
##contig=<ID=nDi.2.2.scaf03613,length=1450>
##contig=<ID=nDi.2.2.scaf03614,length=1449>
##contig=<ID=nDi.2.2.scaf03615,length=1449>
##contig=<ID=nDi.2.2.scaf03616,length=1449>
##contig=<ID=nDi.2.2.scaf03617,length=1448>
##contig=<ID=nDi.2.2.scaf03618,length=1448>
##contig=<ID=nDi.2.2.scaf03619,length=1448>
##contig=<ID=nDi.2.2.scaf03620,length=1447>
##contig=<ID=nDi.2.2.scaf03621,length=1447>
##contig=<ID=nDi.2.2.scaf03622,length=1447>
##contig=<ID=nDi.2.2.scaf03623,length=1446>
##contig=<ID=nDi.2.2.scaf03624,length=1446>
##contig=<ID=nDi.2.2.scaf03625,length=1446>
##contig=<ID=nDi.2.2.scaf03626,length=1446>
##contig=<ID=nDi.2.2.scaf03627,length=1446>
##contig=<ID=nDi.2.2.scaf03628,length=1445>
##contig=<ID=nDi.2.2.scaf03629,length=1445>
##contig=<ID=nDi.2.2.scaf03630,length=1445>
##contig=<ID=nDi.2.2.scaf03631,length=1445>
##contig=<ID=nDi.2.2.scaf03632,length=1445>
##contig=<ID=nDi.2.2.scaf03633,length=1445>
##contig=<ID=nDi.2.2.scaf03634,length=1445>
##contig=<ID=nDi.2.2.scaf03635,length=1444>
##contig=<ID=nDi.2.2.scaf03636,length=1444>
##contig=<ID=nDi.2.2.scaf03637,length=1444>
##contig=<ID=nDi.2.2.scaf03638,length=1443>
##contig=<ID=nDi.2.2.scaf03639,length=1443>
##contig=<ID=nDi.2.2.scaf03640,length=1442>
##contig=<ID=nDi.2.2.scaf03641,length=1442>
##contig=<ID=nDi.2.2.scaf03642,length=1442>
##contig=<ID=nDi.2.2.scaf03643,length=1442>
##contig=<ID=nDi.2.2.scaf03644,length=1441>
##contig=<ID=nDi.2.2.scaf03645,length=1441>
##contig=<ID=nDi.2.2.scaf03646,length=1441>
##contig=<ID=nDi.2.2.scaf03647,length=1440>
##contig=<ID=nDi.2.2.scaf03648,length=1439>
##contig=<ID=nDi.2.2.scaf03649,length=1439>
##contig=<ID=nDi.2.2.scaf03650,length=1439>
##contig=<ID=nDi.2.2.scaf03651,length=1439>
##contig=<ID=nDi.2.2.scaf03652,length=1439>
##contig=<ID=nDi.2.2.scaf03653,length=1438>
##contig=<ID=nDi.2.2.scaf03654,length=1437>
##contig=<ID=nDi.2.2.scaf03655,length=1437>
##contig=<ID=nDi.2.2.scaf03656,length=1437>
##contig=<ID=nDi.2.2.scaf03657,length=1437>
##contig=<ID=nDi.2.2.scaf03658,length=1436>
##contig=<ID=nDi.2.2.scaf03659,length=1436>
##contig=<ID=nDi.2.2.scaf03660,length=1435>
##contig=<ID=nDi.2.2.scaf03661,length=1435>
##contig=<ID=nDi.2.2.scaf03662,length=1434>
##contig=<ID=nDi.2.2.scaf03663,length=1434>
##contig=<ID=nDi.2.2.scaf03664,length=1434>
##contig=<ID=nDi.2.2.scaf03665,length=1433>
##contig=<ID=nDi.2.2.scaf03666,length=1433>
##contig=<ID=nDi.2.2.scaf03667,length=1432>
##contig=<ID=nDi.2.2.scaf03668,length=1432>
##contig=<ID=nDi.2.2.scaf03669,length=1432>
##contig=<ID=nDi.2.2.scaf03670,length=1432>
##contig=<ID=nDi.2.2.scaf03671,length=1431>
##contig=<ID=nDi.2.2.scaf03672,length=1431>
##contig=<ID=nDi.2.2.scaf03673,length=1431>
##contig=<ID=nDi.2.2.scaf03674,length=1431>
##contig=<ID=nDi.2.2.scaf03675,length=1430>
##contig=<ID=nDi.2.2.scaf03676,length=1430>
##contig=<ID=nDi.2.2.scaf03677,length=1429>
##contig=<ID=nDi.2.2.scaf03678,length=1429>
##contig=<ID=nDi.2.2.scaf03679,length=1428>
##contig=<ID=nDi.2.2.scaf03680,length=1428>
##contig=<ID=nDi.2.2.scaf03681,length=1428>
##contig=<ID=nDi.2.2.scaf03682,length=1428>
##contig=<ID=nDi.2.2.scaf03683,length=1427>
##contig=<ID=nDi.2.2.scaf03684,length=1427>
##contig=<ID=nDi.2.2.scaf03685,length=1427>
##contig=<ID=nDi.2.2.scaf03686,length=1426>
##contig=<ID=nDi.2.2.scaf03687,length=1426>
##contig=<ID=nDi.2.2.scaf03688,length=1426>
##contig=<ID=nDi.2.2.scaf03689,length=1426>
##contig=<ID=nDi.2.2.scaf03690,length=1426>
##contig=<ID=nDi.2.2.scaf03691,length=1425>
##contig=<ID=nDi.2.2.scaf03692,length=1425>
##contig=<ID=nDi.2.2.scaf03693,length=1425>
##contig=<ID=nDi.2.2.scaf03694,length=1424>
##contig=<ID=nDi.2.2.scaf03695,length=1423>
##contig=<ID=nDi.2.2.scaf03696,length=1423>
##contig=<ID=nDi.2.2.scaf03697,length=1423>
##contig=<ID=nDi.2.2.scaf03698,length=1422>
##contig=<ID=nDi.2.2.scaf03699,length=1422>
##contig=<ID=nDi.2.2.scaf03700,length=1421>
##contig=<ID=nDi.2.2.scaf03701,length=1421>
##contig=<ID=nDi.2.2.scaf03702,length=1421>
##contig=<ID=nDi.2.2.scaf03703,length=1420>
##contig=<ID=nDi.2.2.scaf03704,length=1420>
##contig=<ID=nDi.2.2.scaf03705,length=1420>
##contig=<ID=nDi.2.2.scaf03706,length=1420>
##contig=<ID=nDi.2.2.scaf03707,length=1420>
##contig=<ID=nDi.2.2.scaf03708,length=1419>
##contig=<ID=nDi.2.2.scaf03709,length=1419>
##contig=<ID=nDi.2.2.scaf03710,length=1419>
##contig=<ID=nDi.2.2.scaf03711,length=1418>
##contig=<ID=nDi.2.2.scaf03712,length=1418>
##contig=<ID=nDi.2.2.scaf03713,length=1417>
##contig=<ID=nDi.2.2.scaf03714,length=1417>
##contig=<ID=nDi.2.2.scaf03715,length=1417>
##contig=<ID=nDi.2.2.scaf03716,length=1416>
##contig=<ID=nDi.2.2.scaf03717,length=1416>
##contig=<ID=nDi.2.2.scaf03718,length=1416>
##contig=<ID=nDi.2.2.scaf03719,length=1416>
##contig=<ID=nDi.2.2.scaf03720,length=1415>
##contig=<ID=nDi.2.2.scaf03721,length=1415>
##contig=<ID=nDi.2.2.scaf03722,length=1415>
##contig=<ID=nDi.2.2.scaf03723,length=1415>
##contig=<ID=nDi.2.2.scaf03724,length=1414>
##contig=<ID=nDi.2.2.scaf03725,length=1414>
##contig=<ID=nDi.2.2.scaf03726,length=1413>
##contig=<ID=nDi.2.2.scaf03727,length=1413>
##contig=<ID=nDi.2.2.scaf03728,length=1413>
##contig=<ID=nDi.2.2.scaf03729,length=1411>
##contig=<ID=nDi.2.2.scaf03730,length=1411>
##contig=<ID=nDi.2.2.scaf03731,length=1411>
##contig=<ID=nDi.2.2.scaf03732,length=1411>
##contig=<ID=nDi.2.2.scaf03733,length=1410>
##contig=<ID=nDi.2.2.scaf03734,length=1410>
##contig=<ID=nDi.2.2.scaf03735,length=1410>
##contig=<ID=nDi.2.2.scaf03736,length=1410>
##contig=<ID=nDi.2.2.scaf03737,length=1409>
##contig=<ID=nDi.2.2.scaf03738,length=1409>
##contig=<ID=nDi.2.2.scaf03739,length=1409>
##contig=<ID=nDi.2.2.scaf03740,length=1408>
##contig=<ID=nDi.2.2.scaf03741,length=1408>
##contig=<ID=nDi.2.2.scaf03742,length=1407>
##contig=<ID=nDi.2.2.scaf03743,length=1407>
##contig=<ID=nDi.2.2.scaf03744,length=1407>
##contig=<ID=nDi.2.2.scaf03745,length=1406>
##contig=<ID=nDi.2.2.scaf03746,length=1406>
##contig=<ID=nDi.2.2.scaf03747,length=1406>
##contig=<ID=nDi.2.2.scaf03748,length=1406>
##contig=<ID=nDi.2.2.scaf03749,length=1405>
##contig=<ID=nDi.2.2.scaf03750,length=1405>
##contig=<ID=nDi.2.2.scaf03751,length=1404>
##contig=<ID=nDi.2.2.scaf03752,length=1404>
##contig=<ID=nDi.2.2.scaf03753,length=1403>
##contig=<ID=nDi.2.2.scaf03754,length=1402>
##contig=<ID=nDi.2.2.scaf03755,length=1402>
##contig=<ID=nDi.2.2.scaf03756,length=1401>
##contig=<ID=nDi.2.2.scaf03757,length=1401>
##contig=<ID=nDi.2.2.scaf03758,length=1401>
##contig=<ID=nDi.2.2.scaf03759,length=1401>
##contig=<ID=nDi.2.2.scaf03760,length=1400>
##contig=<ID=nDi.2.2.scaf03761,length=1400>
##contig=<ID=nDi.2.2.scaf03762,length=1400>
##contig=<ID=nDi.2.2.scaf03763,length=1399>
##contig=<ID=nDi.2.2.scaf03764,length=1398>
##contig=<ID=nDi.2.2.scaf03765,length=1398>
##contig=<ID=nDi.2.2.scaf03766,length=1398>
##contig=<ID=nDi.2.2.scaf03767,length=1398>
##contig=<ID=nDi.2.2.scaf03768,length=1398>
##contig=<ID=nDi.2.2.scaf03769,length=1398>
##contig=<ID=nDi.2.2.scaf03770,length=1397>
##contig=<ID=nDi.2.2.scaf03771,length=1397>
##contig=<ID=nDi.2.2.scaf03772,length=1397>
##contig=<ID=nDi.2.2.scaf03773,length=1396>
##contig=<ID=nDi.2.2.scaf03774,length=1396>
##contig=<ID=nDi.2.2.scaf03775,length=1396>
##contig=<ID=nDi.2.2.scaf03776,length=1396>
##contig=<ID=nDi.2.2.scaf03777,length=1396>
##contig=<ID=nDi.2.2.scaf03778,length=1396>
##contig=<ID=nDi.2.2.scaf03779,length=1395>
##contig=<ID=nDi.2.2.scaf03780,length=1395>
##contig=<ID=nDi.2.2.scaf03781,length=1395>
##contig=<ID=nDi.2.2.scaf03782,length=1395>
##contig=<ID=nDi.2.2.scaf03783,length=1394>
##contig=<ID=nDi.2.2.scaf03784,length=1394>
##contig=<ID=nDi.2.2.scaf03785,length=1394>
##contig=<ID=nDi.2.2.scaf03786,length=1394>
##contig=<ID=nDi.2.2.scaf03787,length=1394>
##contig=<ID=nDi.2.2.scaf03788,length=1393>
##contig=<ID=nDi.2.2.scaf03789,length=1393>
##contig=<ID=nDi.2.2.scaf03790,length=1393>
##contig=<ID=nDi.2.2.scaf03791,length=1393>
##contig=<ID=nDi.2.2.scaf03792,length=1392>
##contig=<ID=nDi.2.2.scaf03793,length=1392>
##contig=<ID=nDi.2.2.scaf03794,length=1392>
##contig=<ID=nDi.2.2.scaf03795,length=1392>
##contig=<ID=nDi.2.2.scaf03796,length=1392>
##contig=<ID=nDi.2.2.scaf03797,length=1392>
##contig=<ID=nDi.2.2.scaf03798,length=1391>
##contig=<ID=nDi.2.2.scaf03799,length=1391>
##contig=<ID=nDi.2.2.scaf03800,length=1391>
##contig=<ID=nDi.2.2.scaf03801,length=1391>
##contig=<ID=nDi.2.2.scaf03802,length=1390>
##contig=<ID=nDi.2.2.scaf03803,length=1390>
##contig=<ID=nDi.2.2.scaf03804,length=1390>
##contig=<ID=nDi.2.2.scaf03805,length=1390>
##contig=<ID=nDi.2.2.scaf03806,length=1390>
##contig=<ID=nDi.2.2.scaf03807,length=1389>
##contig=<ID=nDi.2.2.scaf03808,length=1389>
##contig=<ID=nDi.2.2.scaf03809,length=1388>
##contig=<ID=nDi.2.2.scaf03810,length=1388>
##contig=<ID=nDi.2.2.scaf03811,length=1387>
##contig=<ID=nDi.2.2.scaf03812,length=1387>
##contig=<ID=nDi.2.2.scaf03813,length=1387>
##contig=<ID=nDi.2.2.scaf03814,length=1386>
##contig=<ID=nDi.2.2.scaf03815,length=1386>
##contig=<ID=nDi.2.2.scaf03816,length=1386>
##contig=<ID=nDi.2.2.scaf03817,length=1385>
##contig=<ID=nDi.2.2.scaf03818,length=1385>
##contig=<ID=nDi.2.2.scaf03819,length=1385>
##contig=<ID=nDi.2.2.scaf03820,length=1384>
##contig=<ID=nDi.2.2.scaf03821,length=1384>
##contig=<ID=nDi.2.2.scaf03822,length=1383>
##contig=<ID=nDi.2.2.scaf03823,length=1383>
##contig=<ID=nDi.2.2.scaf03824,length=1382>
##contig=<ID=nDi.2.2.scaf03825,length=1382>
##contig=<ID=nDi.2.2.scaf03826,length=1382>
##contig=<ID=nDi.2.2.scaf03827,length=1382>
##contig=<ID=nDi.2.2.scaf03828,length=1381>
##contig=<ID=nDi.2.2.scaf03829,length=1381>
##contig=<ID=nDi.2.2.scaf03830,length=1381>
##contig=<ID=nDi.2.2.scaf03831,length=1381>
##contig=<ID=nDi.2.2.scaf03832,length=1381>
##contig=<ID=nDi.2.2.scaf03833,length=1380>
##contig=<ID=nDi.2.2.scaf03834,length=1380>
##contig=<ID=nDi.2.2.scaf03835,length=1380>
##contig=<ID=nDi.2.2.scaf03836,length=1379>
##contig=<ID=nDi.2.2.scaf03837,length=1379>
##contig=<ID=nDi.2.2.scaf03838,length=1379>
##contig=<ID=nDi.2.2.scaf03839,length=1379>
##contig=<ID=nDi.2.2.scaf03840,length=1378>
##contig=<ID=nDi.2.2.scaf03841,length=1378>
##contig=<ID=nDi.2.2.scaf03842,length=1378>
##contig=<ID=nDi.2.2.scaf03843,length=1378>
##contig=<ID=nDi.2.2.scaf03844,length=1378>
##contig=<ID=nDi.2.2.scaf03845,length=1378>
##contig=<ID=nDi.2.2.scaf03846,length=1377>
##contig=<ID=nDi.2.2.scaf03847,length=1377>
##contig=<ID=nDi.2.2.scaf03848,length=1376>
##contig=<ID=nDi.2.2.scaf03849,length=1376>
##contig=<ID=nDi.2.2.scaf03850,length=1376>
##contig=<ID=nDi.2.2.scaf03851,length=1376>
##contig=<ID=nDi.2.2.scaf03852,length=1375>
##contig=<ID=nDi.2.2.scaf03853,length=1374>
##contig=<ID=nDi.2.2.scaf03854,length=1374>
##contig=<ID=nDi.2.2.scaf03855,length=1374>
##contig=<ID=nDi.2.2.scaf03856,length=1373>
##contig=<ID=nDi.2.2.scaf03857,length=1373>
##contig=<ID=nDi.2.2.scaf03858,length=1373>
##contig=<ID=nDi.2.2.scaf03859,length=1373>
##contig=<ID=nDi.2.2.scaf03860,length=1372>
##contig=<ID=nDi.2.2.scaf03861,length=1372>
##contig=<ID=nDi.2.2.scaf03862,length=1372>
##contig=<ID=nDi.2.2.scaf03863,length=1372>
##contig=<ID=nDi.2.2.scaf03864,length=1371>
##contig=<ID=nDi.2.2.scaf03865,length=1371>
##contig=<ID=nDi.2.2.scaf03866,length=1371>
##contig=<ID=nDi.2.2.scaf03867,length=1371>
##contig=<ID=nDi.2.2.scaf03868,length=1370>
##contig=<ID=nDi.2.2.scaf03869,length=1370>
##contig=<ID=nDi.2.2.scaf03870,length=1370>
##contig=<ID=nDi.2.2.scaf03871,length=1368>
##contig=<ID=nDi.2.2.scaf03872,length=1368>
##contig=<ID=nDi.2.2.scaf03873,length=1368>
##contig=<ID=nDi.2.2.scaf03874,length=1368>
##contig=<ID=nDi.2.2.scaf03875,length=1368>
##contig=<ID=nDi.2.2.scaf03876,length=1367>
##contig=<ID=nDi.2.2.scaf03877,length=1367>
##contig=<ID=nDi.2.2.scaf03878,length=1366>
##contig=<ID=nDi.2.2.scaf03879,length=1366>
##contig=<ID=nDi.2.2.scaf03880,length=1366>
##contig=<ID=nDi.2.2.scaf03881,length=1365>
##contig=<ID=nDi.2.2.scaf03882,length=1365>
##contig=<ID=nDi.2.2.scaf03883,length=1365>
##contig=<ID=nDi.2.2.scaf03884,length=1365>
##contig=<ID=nDi.2.2.scaf03885,length=1365>
##contig=<ID=nDi.2.2.scaf03886,length=1365>
##contig=<ID=nDi.2.2.scaf03887,length=1364>
##contig=<ID=nDi.2.2.scaf03888,length=1364>
##contig=<ID=nDi.2.2.scaf03889,length=1364>
##contig=<ID=nDi.2.2.scaf03890,length=1364>
##contig=<ID=nDi.2.2.scaf03891,length=1363>
##contig=<ID=nDi.2.2.scaf03892,length=1363>
##contig=<ID=nDi.2.2.scaf03893,length=1363>
##contig=<ID=nDi.2.2.scaf03894,length=1363>
##contig=<ID=nDi.2.2.scaf03895,length=1363>
##contig=<ID=nDi.2.2.scaf03896,length=1362>
##contig=<ID=nDi.2.2.scaf03897,length=1362>
##contig=<ID=nDi.2.2.scaf03898,length=1362>
##contig=<ID=nDi.2.2.scaf03899,length=1361>
##contig=<ID=nDi.2.2.scaf03900,length=1361>
##contig=<ID=nDi.2.2.scaf03901,length=1360>
##contig=<ID=nDi.2.2.scaf03902,length=1360>
##contig=<ID=nDi.2.2.scaf03903,length=1360>
##contig=<ID=nDi.2.2.scaf03904,length=1360>
##contig=<ID=nDi.2.2.scaf03905,length=1360>
##contig=<ID=nDi.2.2.scaf03906,length=1359>
##contig=<ID=nDi.2.2.scaf03907,length=1359>
##contig=<ID=nDi.2.2.scaf03908,length=1359>
##contig=<ID=nDi.2.2.scaf03909,length=1359>
##contig=<ID=nDi.2.2.scaf03910,length=1359>
##contig=<ID=nDi.2.2.scaf03911,length=1359>
##contig=<ID=nDi.2.2.scaf03912,length=1359>
##contig=<ID=nDi.2.2.scaf03913,length=1359>
##contig=<ID=nDi.2.2.scaf03914,length=1358>
##contig=<ID=nDi.2.2.scaf03915,length=1358>
##contig=<ID=nDi.2.2.scaf03916,length=1358>
##contig=<ID=nDi.2.2.scaf03917,length=1358>
##contig=<ID=nDi.2.2.scaf03918,length=1358>
##contig=<ID=nDi.2.2.scaf03919,length=1358>
##contig=<ID=nDi.2.2.scaf03920,length=1358>
##contig=<ID=nDi.2.2.scaf03921,length=1357>
##contig=<ID=nDi.2.2.scaf03922,length=1357>
##contig=<ID=nDi.2.2.scaf03923,length=1357>
##contig=<ID=nDi.2.2.scaf03924,length=1357>
##contig=<ID=nDi.2.2.scaf03925,length=1356>
##contig=<ID=nDi.2.2.scaf03926,length=1356>
##contig=<ID=nDi.2.2.scaf03927,length=1356>
##contig=<ID=nDi.2.2.scaf03928,length=1355>
##contig=<ID=nDi.2.2.scaf03929,length=1355>
##contig=<ID=nDi.2.2.scaf03930,length=1355>
##contig=<ID=nDi.2.2.scaf03931,length=1355>
##contig=<ID=nDi.2.2.scaf03932,length=1355>
##contig=<ID=nDi.2.2.scaf03933,length=1354>
##contig=<ID=nDi.2.2.scaf03934,length=1354>
##contig=<ID=nDi.2.2.scaf03935,length=1352>
##contig=<ID=nDi.2.2.scaf03936,length=1352>
##contig=<ID=nDi.2.2.scaf03937,length=1352>
##contig=<ID=nDi.2.2.scaf03938,length=1351>
##contig=<ID=nDi.2.2.scaf03939,length=1351>
##contig=<ID=nDi.2.2.scaf03940,length=1351>
##contig=<ID=nDi.2.2.scaf03941,length=1351>
##contig=<ID=nDi.2.2.scaf03942,length=1351>
##contig=<ID=nDi.2.2.scaf03943,length=1350>
##contig=<ID=nDi.2.2.scaf03944,length=1350>
##contig=<ID=nDi.2.2.scaf03945,length=1350>
##contig=<ID=nDi.2.2.scaf03946,length=1350>
##contig=<ID=nDi.2.2.scaf03947,length=1349>
##contig=<ID=nDi.2.2.scaf03948,length=1349>
##contig=<ID=nDi.2.2.scaf03949,length=1349>
##contig=<ID=nDi.2.2.scaf03950,length=1349>
##contig=<ID=nDi.2.2.scaf03951,length=1349>
##contig=<ID=nDi.2.2.scaf03952,length=1349>
##contig=<ID=nDi.2.2.scaf03953,length=1348>
##contig=<ID=nDi.2.2.scaf03954,length=1348>
##contig=<ID=nDi.2.2.scaf03955,length=1348>
##contig=<ID=nDi.2.2.scaf03956,length=1348>
##contig=<ID=nDi.2.2.scaf03957,length=1348>
##contig=<ID=nDi.2.2.scaf03958,length=1347>
##contig=<ID=nDi.2.2.scaf03959,length=1347>
##contig=<ID=nDi.2.2.scaf03960,length=1347>
##contig=<ID=nDi.2.2.scaf03961,length=1347>
##contig=<ID=nDi.2.2.scaf03962,length=1346>
##contig=<ID=nDi.2.2.scaf03963,length=1346>
##contig=<ID=nDi.2.2.scaf03964,length=1346>
##contig=<ID=nDi.2.2.scaf03965,length=1346>
##contig=<ID=nDi.2.2.scaf03966,length=1346>
##contig=<ID=nDi.2.2.scaf03967,length=1346>
##contig=<ID=nDi.2.2.scaf03968,length=1345>
##contig=<ID=nDi.2.2.scaf03969,length=1345>
##contig=<ID=nDi.2.2.scaf03970,length=1345>
##contig=<ID=nDi.2.2.scaf03971,length=1344>
##contig=<ID=nDi.2.2.scaf03972,length=1344>
##contig=<ID=nDi.2.2.scaf03973,length=1344>
##contig=<ID=nDi.2.2.scaf03974,length=1344>
##contig=<ID=nDi.2.2.scaf03975,length=1344>
##contig=<ID=nDi.2.2.scaf03976,length=1344>
##contig=<ID=nDi.2.2.scaf03977,length=1344>
##contig=<ID=nDi.2.2.scaf03978,length=1343>
##contig=<ID=nDi.2.2.scaf03979,length=1343>
##contig=<ID=nDi.2.2.scaf03980,length=1343>
##contig=<ID=nDi.2.2.scaf03981,length=1343>
##contig=<ID=nDi.2.2.scaf03982,length=1343>
##contig=<ID=nDi.2.2.scaf03983,length=1342>
##contig=<ID=nDi.2.2.scaf03984,length=1342>
##contig=<ID=nDi.2.2.scaf03985,length=1342>
##contig=<ID=nDi.2.2.scaf03986,length=1342>
##contig=<ID=nDi.2.2.scaf03987,length=1342>
##contig=<ID=nDi.2.2.scaf03988,length=1342>
##contig=<ID=nDi.2.2.scaf03989,length=1341>
##contig=<ID=nDi.2.2.scaf03990,length=1341>
##contig=<ID=nDi.2.2.scaf03991,length=1341>
##contig=<ID=nDi.2.2.scaf03992,length=1341>
##contig=<ID=nDi.2.2.scaf03993,length=1341>
##contig=<ID=nDi.2.2.scaf03994,length=1341>
##contig=<ID=nDi.2.2.scaf03995,length=1341>
##contig=<ID=nDi.2.2.scaf03996,length=1341>
##contig=<ID=nDi.2.2.scaf03997,length=1340>
##contig=<ID=nDi.2.2.scaf03998,length=1340>
##contig=<ID=nDi.2.2.scaf03999,length=1340>
##contig=<ID=nDi.2.2.scaf04000,length=1339>
##contig=<ID=nDi.2.2.scaf04001,length=1339>
##contig=<ID=nDi.2.2.scaf04002,length=1339>
##contig=<ID=nDi.2.2.scaf04003,length=1338>
##contig=<ID=nDi.2.2.scaf04004,length=1338>
##contig=<ID=nDi.2.2.scaf04005,length=1338>
##contig=<ID=nDi.2.2.scaf04006,length=1338>
##contig=<ID=nDi.2.2.scaf04007,length=1338>
##contig=<ID=nDi.2.2.scaf04008,length=1337>
##contig=<ID=nDi.2.2.scaf04009,length=1337>
##contig=<ID=nDi.2.2.scaf04010,length=1337>
##contig=<ID=nDi.2.2.scaf04011,length=1337>
##contig=<ID=nDi.2.2.scaf04012,length=1337>
##contig=<ID=nDi.2.2.scaf04013,length=1337>
##contig=<ID=nDi.2.2.scaf04014,length=1337>
##contig=<ID=nDi.2.2.scaf04015,length=1337>
##contig=<ID=nDi.2.2.scaf04016,length=1336>
##contig=<ID=nDi.2.2.scaf04017,length=1336>
##contig=<ID=nDi.2.2.scaf04018,length=1335>
##contig=<ID=nDi.2.2.scaf04019,length=1335>
##contig=<ID=nDi.2.2.scaf04020,length=1335>
##contig=<ID=nDi.2.2.scaf04021,length=1335>
##contig=<ID=nDi.2.2.scaf04022,length=1335>
##contig=<ID=nDi.2.2.scaf04023,length=1335>
##contig=<ID=nDi.2.2.scaf04024,length=1335>
##contig=<ID=nDi.2.2.scaf04025,length=1335>
##contig=<ID=nDi.2.2.scaf04026,length=1335>
##contig=<ID=nDi.2.2.scaf04027,length=1334>
##contig=<ID=nDi.2.2.scaf04028,length=1334>
##contig=<ID=nDi.2.2.scaf04029,length=1334>
##contig=<ID=nDi.2.2.scaf04030,length=1334>
##contig=<ID=nDi.2.2.scaf04031,length=1334>
##contig=<ID=nDi.2.2.scaf04032,length=1333>
##contig=<ID=nDi.2.2.scaf04033,length=1333>
##contig=<ID=nDi.2.2.scaf04034,length=1333>
##contig=<ID=nDi.2.2.scaf04035,length=1333>
##contig=<ID=nDi.2.2.scaf04036,length=1333>
##contig=<ID=nDi.2.2.scaf04037,length=1332>
##contig=<ID=nDi.2.2.scaf04038,length=1332>
##contig=<ID=nDi.2.2.scaf04039,length=1332>
##contig=<ID=nDi.2.2.scaf04040,length=1331>
##contig=<ID=nDi.2.2.scaf04041,length=1331>
##contig=<ID=nDi.2.2.scaf04042,length=1331>
##contig=<ID=nDi.2.2.scaf04043,length=1331>
##contig=<ID=nDi.2.2.scaf04044,length=1331>
##contig=<ID=nDi.2.2.scaf04045,length=1331>
##contig=<ID=nDi.2.2.scaf04046,length=1331>
##contig=<ID=nDi.2.2.scaf04047,length=1331>
##contig=<ID=nDi.2.2.scaf04048,length=1331>
##contig=<ID=nDi.2.2.scaf04049,length=1331>
##contig=<ID=nDi.2.2.scaf04050,length=1331>
##contig=<ID=nDi.2.2.scaf04051,length=1330>
##contig=<ID=nDi.2.2.scaf04052,length=1329>
##contig=<ID=nDi.2.2.scaf04053,length=1329>
##contig=<ID=nDi.2.2.scaf04054,length=1329>
##contig=<ID=nDi.2.2.scaf04055,length=1329>
##contig=<ID=nDi.2.2.scaf04056,length=1329>
##contig=<ID=nDi.2.2.scaf04057,length=1328>
##contig=<ID=nDi.2.2.scaf04058,length=1328>
##contig=<ID=nDi.2.2.scaf04059,length=1328>
##contig=<ID=nDi.2.2.scaf04060,length=1328>
##contig=<ID=nDi.2.2.scaf04061,length=1328>
##contig=<ID=nDi.2.2.scaf04062,length=1328>
##contig=<ID=nDi.2.2.scaf04063,length=1327>
##contig=<ID=nDi.2.2.scaf04064,length=1327>
##contig=<ID=nDi.2.2.scaf04065,length=1327>
##contig=<ID=nDi.2.2.scaf04066,length=1327>
##contig=<ID=nDi.2.2.scaf04067,length=1327>
##contig=<ID=nDi.2.2.scaf04068,length=1327>
##contig=<ID=nDi.2.2.scaf04069,length=1327>
##contig=<ID=nDi.2.2.scaf04070,length=1327>
##contig=<ID=nDi.2.2.scaf04071,length=1327>
##contig=<ID=nDi.2.2.scaf04072,length=1326>
##contig=<ID=nDi.2.2.scaf04073,length=1326>
##contig=<ID=nDi.2.2.scaf04074,length=1325>
##contig=<ID=nDi.2.2.scaf04075,length=1325>
##contig=<ID=nDi.2.2.scaf04076,length=1324>
##contig=<ID=nDi.2.2.scaf04077,length=1324>
##contig=<ID=nDi.2.2.scaf04078,length=1324>
##contig=<ID=nDi.2.2.scaf04079,length=1324>
##contig=<ID=nDi.2.2.scaf04080,length=1324>
##contig=<ID=nDi.2.2.scaf04081,length=1323>
##contig=<ID=nDi.2.2.scaf04082,length=1323>
##contig=<ID=nDi.2.2.scaf04083,length=1323>
##contig=<ID=nDi.2.2.scaf04084,length=1322>
##contig=<ID=nDi.2.2.scaf04085,length=1322>
##contig=<ID=nDi.2.2.scaf04086,length=1322>
##contig=<ID=nDi.2.2.scaf04087,length=1322>
##contig=<ID=nDi.2.2.scaf04088,length=1322>
##contig=<ID=nDi.2.2.scaf04089,length=1320>
##contig=<ID=nDi.2.2.scaf04090,length=1320>
##contig=<ID=nDi.2.2.scaf04091,length=1320>
##contig=<ID=nDi.2.2.scaf04092,length=1320>
##contig=<ID=nDi.2.2.scaf04093,length=1319>
##contig=<ID=nDi.2.2.scaf04094,length=1319>
##contig=<ID=nDi.2.2.scaf04095,length=1319>
##contig=<ID=nDi.2.2.scaf04096,length=1318>
##contig=<ID=nDi.2.2.scaf04097,length=1318>
##contig=<ID=nDi.2.2.scaf04098,length=1318>
##contig=<ID=nDi.2.2.scaf04099,length=1318>
##contig=<ID=nDi.2.2.scaf04100,length=1318>
##contig=<ID=nDi.2.2.scaf04101,length=1318>
##contig=<ID=nDi.2.2.scaf04102,length=1317>
##contig=<ID=nDi.2.2.scaf04103,length=1317>
##contig=<ID=nDi.2.2.scaf04104,length=1317>
##contig=<ID=nDi.2.2.scaf04105,length=1317>
##contig=<ID=nDi.2.2.scaf04106,length=1317>
##contig=<ID=nDi.2.2.scaf04107,length=1316>
##contig=<ID=nDi.2.2.scaf04108,length=1316>
##contig=<ID=nDi.2.2.scaf04109,length=1316>
##contig=<ID=nDi.2.2.scaf04110,length=1316>
##contig=<ID=nDi.2.2.scaf04111,length=1316>
##contig=<ID=nDi.2.2.scaf04112,length=1316>
##contig=<ID=nDi.2.2.scaf04113,length=1316>
##contig=<ID=nDi.2.2.scaf04114,length=1316>
##contig=<ID=nDi.2.2.scaf04115,length=1315>
##contig=<ID=nDi.2.2.scaf04116,length=1315>
##contig=<ID=nDi.2.2.scaf04117,length=1315>
##contig=<ID=nDi.2.2.scaf04118,length=1315>
##contig=<ID=nDi.2.2.scaf04119,length=1315>
##contig=<ID=nDi.2.2.scaf04120,length=1314>
##contig=<ID=nDi.2.2.scaf04121,length=1314>
##contig=<ID=nDi.2.2.scaf04122,length=1313>
##contig=<ID=nDi.2.2.scaf04123,length=1313>
##contig=<ID=nDi.2.2.scaf04124,length=1313>
##contig=<ID=nDi.2.2.scaf04125,length=1313>
##contig=<ID=nDi.2.2.scaf04126,length=1312>
##contig=<ID=nDi.2.2.scaf04127,length=1312>
##contig=<ID=nDi.2.2.scaf04128,length=1312>
##contig=<ID=nDi.2.2.scaf04129,length=1312>
##contig=<ID=nDi.2.2.scaf04130,length=1311>
##contig=<ID=nDi.2.2.scaf04131,length=1311>
##contig=<ID=nDi.2.2.scaf04132,length=1311>
##contig=<ID=nDi.2.2.scaf04133,length=1310>
##contig=<ID=nDi.2.2.scaf04134,length=1310>
##contig=<ID=nDi.2.2.scaf04135,length=1310>
##contig=<ID=nDi.2.2.scaf04136,length=1310>
##contig=<ID=nDi.2.2.scaf04137,length=1310>
##contig=<ID=nDi.2.2.scaf04138,length=1310>
##contig=<ID=nDi.2.2.scaf04139,length=1309>
##contig=<ID=nDi.2.2.scaf04140,length=1309>
##contig=<ID=nDi.2.2.scaf04141,length=1308>
##contig=<ID=nDi.2.2.scaf04142,length=1308>
##contig=<ID=nDi.2.2.scaf04143,length=1307>
##contig=<ID=nDi.2.2.scaf04144,length=1307>
##contig=<ID=nDi.2.2.scaf04145,length=1307>
##contig=<ID=nDi.2.2.scaf04146,length=1307>
##contig=<ID=nDi.2.2.scaf04147,length=1307>
##contig=<ID=nDi.2.2.scaf04148,length=1307>
##contig=<ID=nDi.2.2.scaf04149,length=1306>
##contig=<ID=nDi.2.2.scaf04150,length=1306>
##contig=<ID=nDi.2.2.scaf04151,length=1306>
##contig=<ID=nDi.2.2.scaf04152,length=1306>
##contig=<ID=nDi.2.2.scaf04153,length=1306>
##contig=<ID=nDi.2.2.scaf04154,length=1306>
##contig=<ID=nDi.2.2.scaf04155,length=1305>
##contig=<ID=nDi.2.2.scaf04156,length=1305>
##contig=<ID=nDi.2.2.scaf04157,length=1305>
##contig=<ID=nDi.2.2.scaf04158,length=1305>
##contig=<ID=nDi.2.2.scaf04159,length=1305>
##contig=<ID=nDi.2.2.scaf04160,length=1304>
##contig=<ID=nDi.2.2.scaf04161,length=1304>
##contig=<ID=nDi.2.2.scaf04162,length=1303>
##contig=<ID=nDi.2.2.scaf04163,length=1303>
##contig=<ID=nDi.2.2.scaf04164,length=1303>
##contig=<ID=nDi.2.2.scaf04165,length=1303>
##contig=<ID=nDi.2.2.scaf04166,length=1302>
##contig=<ID=nDi.2.2.scaf04167,length=1302>
##contig=<ID=nDi.2.2.scaf04168,length=1301>
##contig=<ID=nDi.2.2.scaf04169,length=1301>
##contig=<ID=nDi.2.2.scaf04170,length=1301>
##contig=<ID=nDi.2.2.scaf04171,length=1301>
##contig=<ID=nDi.2.2.scaf04172,length=1300>
##contig=<ID=nDi.2.2.scaf04173,length=1300>
##contig=<ID=nDi.2.2.scaf04174,length=1300>
##contig=<ID=nDi.2.2.scaf04175,length=1300>
##contig=<ID=nDi.2.2.scaf04176,length=1300>
##contig=<ID=nDi.2.2.scaf04177,length=1300>
##contig=<ID=nDi.2.2.scaf04178,length=1300>
##contig=<ID=nDi.2.2.scaf04179,length=1299>
##contig=<ID=nDi.2.2.scaf04180,length=1299>
##contig=<ID=nDi.2.2.scaf04181,length=1299>
##contig=<ID=nDi.2.2.scaf04182,length=1299>
##contig=<ID=nDi.2.2.scaf04183,length=1298>
##contig=<ID=nDi.2.2.scaf04184,length=1298>
##contig=<ID=nDi.2.2.scaf04185,length=1298>
##contig=<ID=nDi.2.2.scaf04186,length=1298>
##contig=<ID=nDi.2.2.scaf04187,length=1298>
##contig=<ID=nDi.2.2.scaf04188,length=1298>
##contig=<ID=nDi.2.2.scaf04189,length=1297>
##contig=<ID=nDi.2.2.scaf04190,length=1297>
##contig=<ID=nDi.2.2.scaf04191,length=1297>
##contig=<ID=nDi.2.2.scaf04192,length=1296>
##contig=<ID=nDi.2.2.scaf04193,length=1296>
##contig=<ID=nDi.2.2.scaf04194,length=1296>
##contig=<ID=nDi.2.2.scaf04195,length=1295>
##contig=<ID=nDi.2.2.scaf04196,length=1295>
##contig=<ID=nDi.2.2.scaf04197,length=1295>
##contig=<ID=nDi.2.2.scaf04198,length=1294>
##contig=<ID=nDi.2.2.scaf04199,length=1294>
##contig=<ID=nDi.2.2.scaf04200,length=1294>
##contig=<ID=nDi.2.2.scaf04201,length=1294>
##contig=<ID=nDi.2.2.scaf04202,length=1294>
##contig=<ID=nDi.2.2.scaf04203,length=1294>
##contig=<ID=nDi.2.2.scaf04204,length=1294>
##contig=<ID=nDi.2.2.scaf04205,length=1293>
##contig=<ID=nDi.2.2.scaf04206,length=1293>
##contig=<ID=nDi.2.2.scaf04207,length=1293>
##contig=<ID=nDi.2.2.scaf04208,length=1293>
##contig=<ID=nDi.2.2.scaf04209,length=1293>
##contig=<ID=nDi.2.2.scaf04210,length=1293>
##contig=<ID=nDi.2.2.scaf04211,length=1292>
##contig=<ID=nDi.2.2.scaf04212,length=1292>
##contig=<ID=nDi.2.2.scaf04213,length=1292>
##contig=<ID=nDi.2.2.scaf04214,length=1291>
##contig=<ID=nDi.2.2.scaf04215,length=1291>
##contig=<ID=nDi.2.2.scaf04216,length=1291>
##contig=<ID=nDi.2.2.scaf04217,length=1290>
##contig=<ID=nDi.2.2.scaf04218,length=1290>
##contig=<ID=nDi.2.2.scaf04219,length=1290>
##contig=<ID=nDi.2.2.scaf04220,length=1290>
##contig=<ID=nDi.2.2.scaf04221,length=1290>
##contig=<ID=nDi.2.2.scaf04222,length=1290>
##contig=<ID=nDi.2.2.scaf04223,length=1290>
##contig=<ID=nDi.2.2.scaf04224,length=1290>
##contig=<ID=nDi.2.2.scaf04225,length=1290>
##contig=<ID=nDi.2.2.scaf04226,length=1290>
##contig=<ID=nDi.2.2.scaf04227,length=1290>
##contig=<ID=nDi.2.2.scaf04228,length=1289>
##contig=<ID=nDi.2.2.scaf04229,length=1289>
##contig=<ID=nDi.2.2.scaf04230,length=1289>
##contig=<ID=nDi.2.2.scaf04231,length=1289>
##contig=<ID=nDi.2.2.scaf04232,length=1289>
##contig=<ID=nDi.2.2.scaf04233,length=1289>
##contig=<ID=nDi.2.2.scaf04234,length=1289>
##contig=<ID=nDi.2.2.scaf04235,length=1289>
##contig=<ID=nDi.2.2.scaf04236,length=1289>
##contig=<ID=nDi.2.2.scaf04237,length=1288>
##contig=<ID=nDi.2.2.scaf04238,length=1288>
##contig=<ID=nDi.2.2.scaf04239,length=1288>
##contig=<ID=nDi.2.2.scaf04240,length=1288>
##contig=<ID=nDi.2.2.scaf04241,length=1288>
##contig=<ID=nDi.2.2.scaf04242,length=1287>
##contig=<ID=nDi.2.2.scaf04243,length=1287>
##contig=<ID=nDi.2.2.scaf04244,length=1287>
##contig=<ID=nDi.2.2.scaf04245,length=1287>
##contig=<ID=nDi.2.2.scaf04246,length=1286>
##contig=<ID=nDi.2.2.scaf04247,length=1286>
##contig=<ID=nDi.2.2.scaf04248,length=1286>
##contig=<ID=nDi.2.2.scaf04249,length=1285>
##contig=<ID=nDi.2.2.scaf04250,length=1285>
##contig=<ID=nDi.2.2.scaf04251,length=1285>
##contig=<ID=nDi.2.2.scaf04252,length=1285>
##contig=<ID=nDi.2.2.scaf04253,length=1284>
##contig=<ID=nDi.2.2.scaf04254,length=1284>
##contig=<ID=nDi.2.2.scaf04255,length=1284>
##contig=<ID=nDi.2.2.scaf04256,length=1284>
##contig=<ID=nDi.2.2.scaf04257,length=1283>
##contig=<ID=nDi.2.2.scaf04258,length=1283>
##contig=<ID=nDi.2.2.scaf04259,length=1283>
##contig=<ID=nDi.2.2.scaf04260,length=1283>
##contig=<ID=nDi.2.2.scaf04261,length=1283>
##contig=<ID=nDi.2.2.scaf04262,length=1282>
##contig=<ID=nDi.2.2.scaf04263,length=1282>
##contig=<ID=nDi.2.2.scaf04264,length=1282>
##contig=<ID=nDi.2.2.scaf04265,length=1282>
##contig=<ID=nDi.2.2.scaf04266,length=1281>
##contig=<ID=nDi.2.2.scaf04267,length=1281>
##contig=<ID=nDi.2.2.scaf04268,length=1281>
##contig=<ID=nDi.2.2.scaf04269,length=1281>
##contig=<ID=nDi.2.2.scaf04270,length=1281>
##contig=<ID=nDi.2.2.scaf04271,length=1281>
##contig=<ID=nDi.2.2.scaf04272,length=1281>
##contig=<ID=nDi.2.2.scaf04273,length=1281>
##contig=<ID=nDi.2.2.scaf04274,length=1281>
##contig=<ID=nDi.2.2.scaf04275,length=1281>
##contig=<ID=nDi.2.2.scaf04276,length=1280>
##contig=<ID=nDi.2.2.scaf04277,length=1280>
##contig=<ID=nDi.2.2.scaf04278,length=1280>
##contig=<ID=nDi.2.2.scaf04279,length=1280>
##contig=<ID=nDi.2.2.scaf04280,length=1280>
##contig=<ID=nDi.2.2.scaf04281,length=1279>
##contig=<ID=nDi.2.2.scaf04282,length=1279>
##contig=<ID=nDi.2.2.scaf04283,length=1279>
##contig=<ID=nDi.2.2.scaf04284,length=1279>
##contig=<ID=nDi.2.2.scaf04285,length=1279>
##contig=<ID=nDi.2.2.scaf04286,length=1279>
##contig=<ID=nDi.2.2.scaf04287,length=1278>
##contig=<ID=nDi.2.2.scaf04288,length=1278>
##contig=<ID=nDi.2.2.scaf04289,length=1278>
##contig=<ID=nDi.2.2.scaf04290,length=1278>
##contig=<ID=nDi.2.2.scaf04291,length=1278>
##contig=<ID=nDi.2.2.scaf04292,length=1278>
##contig=<ID=nDi.2.2.scaf04293,length=1278>
##contig=<ID=nDi.2.2.scaf04294,length=1278>
##contig=<ID=nDi.2.2.scaf04295,length=1278>
##contig=<ID=nDi.2.2.scaf04296,length=1277>
##contig=<ID=nDi.2.2.scaf04297,length=1277>
##contig=<ID=nDi.2.2.scaf04298,length=1277>
##contig=<ID=nDi.2.2.scaf04299,length=1277>
##contig=<ID=nDi.2.2.scaf04300,length=1277>
##contig=<ID=nDi.2.2.scaf04301,length=1276>
##contig=<ID=nDi.2.2.scaf04302,length=1276>
##contig=<ID=nDi.2.2.scaf04303,length=1276>
##contig=<ID=nDi.2.2.scaf04304,length=1276>
##contig=<ID=nDi.2.2.scaf04305,length=1276>
##contig=<ID=nDi.2.2.scaf04306,length=1276>
##contig=<ID=nDi.2.2.scaf04307,length=1276>
##contig=<ID=nDi.2.2.scaf04308,length=1276>
##contig=<ID=nDi.2.2.scaf04309,length=1275>
##contig=<ID=nDi.2.2.scaf04310,length=1275>
##contig=<ID=nDi.2.2.scaf04311,length=1275>
##contig=<ID=nDi.2.2.scaf04312,length=1275>
##contig=<ID=nDi.2.2.scaf04313,length=1274>
##contig=<ID=nDi.2.2.scaf04314,length=1274>
##contig=<ID=nDi.2.2.scaf04315,length=1274>
##contig=<ID=nDi.2.2.scaf04316,length=1274>
##contig=<ID=nDi.2.2.scaf04317,length=1274>
##contig=<ID=nDi.2.2.scaf04318,length=1274>
##contig=<ID=nDi.2.2.scaf04319,length=1273>
##contig=<ID=nDi.2.2.scaf04320,length=1273>
##contig=<ID=nDi.2.2.scaf04321,length=1273>
##contig=<ID=nDi.2.2.scaf04322,length=1273>
##contig=<ID=nDi.2.2.scaf04323,length=1273>
##contig=<ID=nDi.2.2.scaf04324,length=1273>
##contig=<ID=nDi.2.2.scaf04325,length=1272>
##contig=<ID=nDi.2.2.scaf04326,length=1272>
##contig=<ID=nDi.2.2.scaf04327,length=1272>
##contig=<ID=nDi.2.2.scaf04328,length=1272>
##contig=<ID=nDi.2.2.scaf04329,length=1271>
##contig=<ID=nDi.2.2.scaf04330,length=1271>
##contig=<ID=nDi.2.2.scaf04331,length=1271>
##contig=<ID=nDi.2.2.scaf04332,length=1271>
##contig=<ID=nDi.2.2.scaf04333,length=1271>
##contig=<ID=nDi.2.2.scaf04334,length=1270>
##contig=<ID=nDi.2.2.scaf04335,length=1270>
##contig=<ID=nDi.2.2.scaf04336,length=1270>
##contig=<ID=nDi.2.2.scaf04337,length=1270>
##contig=<ID=nDi.2.2.scaf04338,length=1270>
##contig=<ID=nDi.2.2.scaf04339,length=1270>
##contig=<ID=nDi.2.2.scaf04340,length=1270>
##contig=<ID=nDi.2.2.scaf04341,length=1269>
##contig=<ID=nDi.2.2.scaf04342,length=1269>
##contig=<ID=nDi.2.2.scaf04343,length=1269>
##contig=<ID=nDi.2.2.scaf04344,length=1269>
##contig=<ID=nDi.2.2.scaf04345,length=1268>
##contig=<ID=nDi.2.2.scaf04346,length=1268>
##contig=<ID=nDi.2.2.scaf04347,length=1268>
##contig=<ID=nDi.2.2.scaf04348,length=1268>
##contig=<ID=nDi.2.2.scaf04349,length=1268>
##contig=<ID=nDi.2.2.scaf04350,length=1268>
##contig=<ID=nDi.2.2.scaf04351,length=1268>
##contig=<ID=nDi.2.2.scaf04352,length=1268>
##contig=<ID=nDi.2.2.scaf04353,length=1267>
##contig=<ID=nDi.2.2.scaf04354,length=1267>
##contig=<ID=nDi.2.2.scaf04355,length=1267>
##contig=<ID=nDi.2.2.scaf04356,length=1267>
##contig=<ID=nDi.2.2.scaf04357,length=1267>
##contig=<ID=nDi.2.2.scaf04358,length=1267>
##contig=<ID=nDi.2.2.scaf04359,length=1266>
##contig=<ID=nDi.2.2.scaf04360,length=1266>
##contig=<ID=nDi.2.2.scaf04361,length=1266>
##contig=<ID=nDi.2.2.scaf04362,length=1266>
##contig=<ID=nDi.2.2.scaf04363,length=1265>
##contig=<ID=nDi.2.2.scaf04364,length=1265>
##contig=<ID=nDi.2.2.scaf04365,length=1265>
##contig=<ID=nDi.2.2.scaf04366,length=1265>
##contig=<ID=nDi.2.2.scaf04367,length=1264>
##contig=<ID=nDi.2.2.scaf04368,length=1264>
##contig=<ID=nDi.2.2.scaf04369,length=1264>
##contig=<ID=nDi.2.2.scaf04370,length=1264>
##contig=<ID=nDi.2.2.scaf04371,length=1264>
##contig=<ID=nDi.2.2.scaf04372,length=1264>
##contig=<ID=nDi.2.2.scaf04373,length=1263>
##contig=<ID=nDi.2.2.scaf04374,length=1263>
##contig=<ID=nDi.2.2.scaf04375,length=1263>
##contig=<ID=nDi.2.2.scaf04376,length=1263>
##contig=<ID=nDi.2.2.scaf04377,length=1263>
##contig=<ID=nDi.2.2.scaf04378,length=1262>
##contig=<ID=nDi.2.2.scaf04379,length=1262>
##contig=<ID=nDi.2.2.scaf04380,length=1262>
##contig=<ID=nDi.2.2.scaf04381,length=1262>
##contig=<ID=nDi.2.2.scaf04382,length=1261>
##contig=<ID=nDi.2.2.scaf04383,length=1261>
##contig=<ID=nDi.2.2.scaf04384,length=1261>
##contig=<ID=nDi.2.2.scaf04385,length=1261>
##contig=<ID=nDi.2.2.scaf04386,length=1260>
##contig=<ID=nDi.2.2.scaf04387,length=1260>
##contig=<ID=nDi.2.2.scaf04388,length=1260>
##contig=<ID=nDi.2.2.scaf04389,length=1259>
##contig=<ID=nDi.2.2.scaf04390,length=1259>
##contig=<ID=nDi.2.2.scaf04391,length=1259>
##contig=<ID=nDi.2.2.scaf04392,length=1259>
##contig=<ID=nDi.2.2.scaf04393,length=1259>
##contig=<ID=nDi.2.2.scaf04394,length=1259>
##contig=<ID=nDi.2.2.scaf04395,length=1259>
##contig=<ID=nDi.2.2.scaf04396,length=1259>
##contig=<ID=nDi.2.2.scaf04397,length=1259>
##contig=<ID=nDi.2.2.scaf04398,length=1259>
##contig=<ID=nDi.2.2.scaf04399,length=1258>
##contig=<ID=nDi.2.2.scaf04400,length=1258>
##contig=<ID=nDi.2.2.scaf04401,length=1258>
##contig=<ID=nDi.2.2.scaf04402,length=1258>
##contig=<ID=nDi.2.2.scaf04403,length=1258>
##contig=<ID=nDi.2.2.scaf04404,length=1257>
##contig=<ID=nDi.2.2.scaf04405,length=1257>
##contig=<ID=nDi.2.2.scaf04406,length=1257>
##contig=<ID=nDi.2.2.scaf04407,length=1257>
##contig=<ID=nDi.2.2.scaf04408,length=1257>
##contig=<ID=nDi.2.2.scaf04409,length=1257>
##contig=<ID=nDi.2.2.scaf04410,length=1257>
##contig=<ID=nDi.2.2.scaf04411,length=1256>
##contig=<ID=nDi.2.2.scaf04412,length=1256>
##contig=<ID=nDi.2.2.scaf04413,length=1256>
##contig=<ID=nDi.2.2.scaf04414,length=1256>
##contig=<ID=nDi.2.2.scaf04415,length=1256>
##contig=<ID=nDi.2.2.scaf04416,length=1255>
##contig=<ID=nDi.2.2.scaf04417,length=1255>
##contig=<ID=nDi.2.2.scaf04418,length=1255>
##contig=<ID=nDi.2.2.scaf04419,length=1255>
##contig=<ID=nDi.2.2.scaf04420,length=1254>
##contig=<ID=nDi.2.2.scaf04421,length=1254>
##contig=<ID=nDi.2.2.scaf04422,length=1254>
##contig=<ID=nDi.2.2.scaf04423,length=1254>
##contig=<ID=nDi.2.2.scaf04424,length=1254>
##contig=<ID=nDi.2.2.scaf04425,length=1253>
##contig=<ID=nDi.2.2.scaf04426,length=1253>
##contig=<ID=nDi.2.2.scaf04427,length=1253>
##contig=<ID=nDi.2.2.scaf04428,length=1253>
##contig=<ID=nDi.2.2.scaf04429,length=1252>
##contig=<ID=nDi.2.2.scaf04430,length=1252>
##contig=<ID=nDi.2.2.scaf04431,length=1252>
##contig=<ID=nDi.2.2.scaf04432,length=1252>
##contig=<ID=nDi.2.2.scaf04433,length=1252>
##contig=<ID=nDi.2.2.scaf04434,length=1252>
##contig=<ID=nDi.2.2.scaf04435,length=1251>
##contig=<ID=nDi.2.2.scaf04436,length=1251>
##contig=<ID=nDi.2.2.scaf04437,length=1251>
##contig=<ID=nDi.2.2.scaf04438,length=1251>
##contig=<ID=nDi.2.2.scaf04439,length=1251>
##contig=<ID=nDi.2.2.scaf04440,length=1250>
##contig=<ID=nDi.2.2.scaf04441,length=1250>
##contig=<ID=nDi.2.2.scaf04442,length=1249>
##contig=<ID=nDi.2.2.scaf04443,length=1249>
##contig=<ID=nDi.2.2.scaf04444,length=1249>
##contig=<ID=nDi.2.2.scaf04445,length=1249>
##contig=<ID=nDi.2.2.scaf04446,length=1249>
##contig=<ID=nDi.2.2.scaf04447,length=1248>
##contig=<ID=nDi.2.2.scaf04448,length=1248>
##contig=<ID=nDi.2.2.scaf04449,length=1248>
##contig=<ID=nDi.2.2.scaf04450,length=1248>
##contig=<ID=nDi.2.2.scaf04451,length=1248>
##contig=<ID=nDi.2.2.scaf04452,length=1248>
##contig=<ID=nDi.2.2.scaf04453,length=1247>
##contig=<ID=nDi.2.2.scaf04454,length=1247>
##contig=<ID=nDi.2.2.scaf04455,length=1247>
##contig=<ID=nDi.2.2.scaf04456,length=1247>
##contig=<ID=nDi.2.2.scaf04457,length=1246>
##contig=<ID=nDi.2.2.scaf04458,length=1246>
##contig=<ID=nDi.2.2.scaf04459,length=1246>
##contig=<ID=nDi.2.2.scaf04460,length=1246>
##contig=<ID=nDi.2.2.scaf04461,length=1246>
##contig=<ID=nDi.2.2.scaf04462,length=1246>
##contig=<ID=nDi.2.2.scaf04463,length=1246>
##contig=<ID=nDi.2.2.scaf04464,length=1246>
##contig=<ID=nDi.2.2.scaf04465,length=1246>
##contig=<ID=nDi.2.2.scaf04466,length=1246>
##contig=<ID=nDi.2.2.scaf04467,length=1245>
##contig=<ID=nDi.2.2.scaf04468,length=1245>
##contig=<ID=nDi.2.2.scaf04469,length=1245>
##contig=<ID=nDi.2.2.scaf04470,length=1245>
##contig=<ID=nDi.2.2.scaf04471,length=1245>
##contig=<ID=nDi.2.2.scaf04472,length=1244>
##contig=<ID=nDi.2.2.scaf04473,length=1244>
##contig=<ID=nDi.2.2.scaf04474,length=1244>
##contig=<ID=nDi.2.2.scaf04475,length=1244>
##contig=<ID=nDi.2.2.scaf04476,length=1244>
##contig=<ID=nDi.2.2.scaf04477,length=1243>
##contig=<ID=nDi.2.2.scaf04478,length=1243>
##contig=<ID=nDi.2.2.scaf04479,length=1243>
##contig=<ID=nDi.2.2.scaf04480,length=1242>
##contig=<ID=nDi.2.2.scaf04481,length=1242>
##contig=<ID=nDi.2.2.scaf04482,length=1242>
##contig=<ID=nDi.2.2.scaf04483,length=1242>
##contig=<ID=nDi.2.2.scaf04484,length=1242>
##contig=<ID=nDi.2.2.scaf04485,length=1242>
##contig=<ID=nDi.2.2.scaf04486,length=1242>
##contig=<ID=nDi.2.2.scaf04487,length=1241>
##contig=<ID=nDi.2.2.scaf04488,length=1241>
##contig=<ID=nDi.2.2.scaf04489,length=1241>
##contig=<ID=nDi.2.2.scaf04490,length=1241>
##contig=<ID=nDi.2.2.scaf04491,length=1240>
##contig=<ID=nDi.2.2.scaf04492,length=1240>
##contig=<ID=nDi.2.2.scaf04493,length=1240>
##contig=<ID=nDi.2.2.scaf04494,length=1240>
##contig=<ID=nDi.2.2.scaf04495,length=1240>
##contig=<ID=nDi.2.2.scaf04496,length=1240>
##contig=<ID=nDi.2.2.scaf04497,length=1240>
##contig=<ID=nDi.2.2.scaf04498,length=1240>
##contig=<ID=nDi.2.2.scaf04499,length=1240>
##contig=<ID=nDi.2.2.scaf04500,length=1239>
##contig=<ID=nDi.2.2.scaf04501,length=1239>
##contig=<ID=nDi.2.2.scaf04502,length=1239>
##contig=<ID=nDi.2.2.scaf04503,length=1239>
##contig=<ID=nDi.2.2.scaf04504,length=1239>
##contig=<ID=nDi.2.2.scaf04505,length=1239>
##contig=<ID=nDi.2.2.scaf04506,length=1238>
##contig=<ID=nDi.2.2.scaf04507,length=1238>
##contig=<ID=nDi.2.2.scaf04508,length=1238>
##contig=<ID=nDi.2.2.scaf04509,length=1238>
##contig=<ID=nDi.2.2.scaf04510,length=1238>
##contig=<ID=nDi.2.2.scaf04511,length=1237>
##contig=<ID=nDi.2.2.scaf04512,length=1237>
##contig=<ID=nDi.2.2.scaf04513,length=1237>
##contig=<ID=nDi.2.2.scaf04514,length=1237>
##contig=<ID=nDi.2.2.scaf04515,length=1237>
##contig=<ID=nDi.2.2.scaf04516,length=1237>
##contig=<ID=nDi.2.2.scaf04517,length=1237>
##contig=<ID=nDi.2.2.scaf04518,length=1236>
##contig=<ID=nDi.2.2.scaf04519,length=1236>
##contig=<ID=nDi.2.2.scaf04520,length=1236>
##contig=<ID=nDi.2.2.scaf04521,length=1236>
##contig=<ID=nDi.2.2.scaf04522,length=1235>
##contig=<ID=nDi.2.2.scaf04523,length=1235>
##contig=<ID=nDi.2.2.scaf04524,length=1235>
##contig=<ID=nDi.2.2.scaf04525,length=1234>
##contig=<ID=nDi.2.2.scaf04526,length=1234>
##contig=<ID=nDi.2.2.scaf04527,length=1234>
##contig=<ID=nDi.2.2.scaf04528,length=1234>
##contig=<ID=nDi.2.2.scaf04529,length=1234>
##contig=<ID=nDi.2.2.scaf04530,length=1234>
##contig=<ID=nDi.2.2.scaf04531,length=1233>
##contig=<ID=nDi.2.2.scaf04532,length=1233>
##contig=<ID=nDi.2.2.scaf04533,length=1233>
##contig=<ID=nDi.2.2.scaf04534,length=1233>
##contig=<ID=nDi.2.2.scaf04535,length=1233>
##contig=<ID=nDi.2.2.scaf04536,length=1233>
##contig=<ID=nDi.2.2.scaf04537,length=1233>
##contig=<ID=nDi.2.2.scaf04538,length=1233>
##contig=<ID=nDi.2.2.scaf04539,length=1233>
##contig=<ID=nDi.2.2.scaf04540,length=1232>
##contig=<ID=nDi.2.2.scaf04541,length=1232>
##contig=<ID=nDi.2.2.scaf04542,length=1232>
##contig=<ID=nDi.2.2.scaf04543,length=1231>
##contig=<ID=nDi.2.2.scaf04544,length=1231>
##contig=<ID=nDi.2.2.scaf04545,length=1231>
##contig=<ID=nDi.2.2.scaf04546,length=1231>
##contig=<ID=nDi.2.2.scaf04547,length=1231>
##contig=<ID=nDi.2.2.scaf04548,length=1230>
##contig=<ID=nDi.2.2.scaf04549,length=1230>
##contig=<ID=nDi.2.2.scaf04550,length=1230>
##contig=<ID=nDi.2.2.scaf04551,length=1230>
##contig=<ID=nDi.2.2.scaf04552,length=1230>
##contig=<ID=nDi.2.2.scaf04553,length=1229>
##contig=<ID=nDi.2.2.scaf04554,length=1229>
##contig=<ID=nDi.2.2.scaf04555,length=1229>
##contig=<ID=nDi.2.2.scaf04556,length=1229>
##contig=<ID=nDi.2.2.scaf04557,length=1229>
##contig=<ID=nDi.2.2.scaf04558,length=1228>
##contig=<ID=nDi.2.2.scaf04559,length=1228>
##contig=<ID=nDi.2.2.scaf04560,length=1228>
##contig=<ID=nDi.2.2.scaf04561,length=1228>
##contig=<ID=nDi.2.2.scaf04562,length=1228>
##contig=<ID=nDi.2.2.scaf04563,length=1228>
##contig=<ID=nDi.2.2.scaf04564,length=1228>
##contig=<ID=nDi.2.2.scaf04565,length=1228>
##contig=<ID=nDi.2.2.scaf04566,length=1228>
##contig=<ID=nDi.2.2.scaf04567,length=1228>
##contig=<ID=nDi.2.2.scaf04568,length=1228>
##contig=<ID=nDi.2.2.scaf04569,length=1228>
##contig=<ID=nDi.2.2.scaf04570,length=1227>
##contig=<ID=nDi.2.2.scaf04571,length=1227>
##contig=<ID=nDi.2.2.scaf04572,length=1227>
##contig=<ID=nDi.2.2.scaf04573,length=1227>
##contig=<ID=nDi.2.2.scaf04574,length=1227>
##contig=<ID=nDi.2.2.scaf04575,length=1227>
##contig=<ID=nDi.2.2.scaf04576,length=1227>
##contig=<ID=nDi.2.2.scaf04577,length=1227>
##contig=<ID=nDi.2.2.scaf04578,length=1227>
##contig=<ID=nDi.2.2.scaf04579,length=1226>
##contig=<ID=nDi.2.2.scaf04580,length=1226>
##contig=<ID=nDi.2.2.scaf04581,length=1226>
##contig=<ID=nDi.2.2.scaf04582,length=1225>
##contig=<ID=nDi.2.2.scaf04583,length=1225>
##contig=<ID=nDi.2.2.scaf04584,length=1225>
##contig=<ID=nDi.2.2.scaf04585,length=1225>
##contig=<ID=nDi.2.2.scaf04586,length=1225>
##contig=<ID=nDi.2.2.scaf04587,length=1225>
##contig=<ID=nDi.2.2.scaf04588,length=1224>
##contig=<ID=nDi.2.2.scaf04589,length=1224>
##contig=<ID=nDi.2.2.scaf04590,length=1223>
##contig=<ID=nDi.2.2.scaf04591,length=1223>
##contig=<ID=nDi.2.2.scaf04592,length=1223>
##contig=<ID=nDi.2.2.scaf04593,length=1222>
##contig=<ID=nDi.2.2.scaf04594,length=1222>
##contig=<ID=nDi.2.2.scaf04595,length=1222>
##contig=<ID=nDi.2.2.scaf04596,length=1222>
##contig=<ID=nDi.2.2.scaf04597,length=1222>
##contig=<ID=nDi.2.2.scaf04598,length=1222>
##contig=<ID=nDi.2.2.scaf04599,length=1222>
##contig=<ID=nDi.2.2.scaf04600,length=1222>
##contig=<ID=nDi.2.2.scaf04601,length=1221>
##contig=<ID=nDi.2.2.scaf04602,length=1221>
##contig=<ID=nDi.2.2.scaf04603,length=1221>
##contig=<ID=nDi.2.2.scaf04604,length=1221>
##contig=<ID=nDi.2.2.scaf04605,length=1221>
##contig=<ID=nDi.2.2.scaf04606,length=1221>
##contig=<ID=nDi.2.2.scaf04607,length=1220>
##contig=<ID=nDi.2.2.scaf04608,length=1220>
##contig=<ID=nDi.2.2.scaf04609,length=1220>
##contig=<ID=nDi.2.2.scaf04610,length=1220>
##contig=<ID=nDi.2.2.scaf04611,length=1220>
##contig=<ID=nDi.2.2.scaf04612,length=1220>
##contig=<ID=nDi.2.2.scaf04613,length=1220>
##contig=<ID=nDi.2.2.scaf04614,length=1220>
##contig=<ID=nDi.2.2.scaf04615,length=1220>
##contig=<ID=nDi.2.2.scaf04616,length=1219>
##contig=<ID=nDi.2.2.scaf04617,length=1219>
##contig=<ID=nDi.2.2.scaf04618,length=1219>
##contig=<ID=nDi.2.2.scaf04619,length=1219>
##contig=<ID=nDi.2.2.scaf04620,length=1218>
##contig=<ID=nDi.2.2.scaf04621,length=1218>
##contig=<ID=nDi.2.2.scaf04622,length=1218>
##contig=<ID=nDi.2.2.scaf04623,length=1218>
##contig=<ID=nDi.2.2.scaf04624,length=1218>
##contig=<ID=nDi.2.2.scaf04625,length=1218>
##contig=<ID=nDi.2.2.scaf04626,length=1218>
##contig=<ID=nDi.2.2.scaf04627,length=1217>
##contig=<ID=nDi.2.2.scaf04628,length=1217>
##contig=<ID=nDi.2.2.scaf04629,length=1217>
##contig=<ID=nDi.2.2.scaf04630,length=1217>
##contig=<ID=nDi.2.2.scaf04631,length=1217>
##contig=<ID=nDi.2.2.scaf04632,length=1217>
##contig=<ID=nDi.2.2.scaf04633,length=1217>
##contig=<ID=nDi.2.2.scaf04634,length=1217>
##contig=<ID=nDi.2.2.scaf04635,length=1216>
##contig=<ID=nDi.2.2.scaf04636,length=1216>
##contig=<ID=nDi.2.2.scaf04637,length=1216>
##contig=<ID=nDi.2.2.scaf04638,length=1216>
##contig=<ID=nDi.2.2.scaf04639,length=1216>
##contig=<ID=nDi.2.2.scaf04640,length=1216>
##contig=<ID=nDi.2.2.scaf04641,length=1216>
##contig=<ID=nDi.2.2.scaf04642,length=1215>
##contig=<ID=nDi.2.2.scaf04643,length=1215>
##contig=<ID=nDi.2.2.scaf04644,length=1215>
##contig=<ID=nDi.2.2.scaf04645,length=1215>
##contig=<ID=nDi.2.2.scaf04646,length=1215>
##contig=<ID=nDi.2.2.scaf04647,length=1214>
##contig=<ID=nDi.2.2.scaf04648,length=1214>
##contig=<ID=nDi.2.2.scaf04649,length=1214>
##contig=<ID=nDi.2.2.scaf04650,length=1214>
##contig=<ID=nDi.2.2.scaf04651,length=1214>
##contig=<ID=nDi.2.2.scaf04652,length=1214>
##contig=<ID=nDi.2.2.scaf04653,length=1214>
##contig=<ID=nDi.2.2.scaf04654,length=1214>
##contig=<ID=nDi.2.2.scaf04655,length=1214>
##contig=<ID=nDi.2.2.scaf04656,length=1213>
##contig=<ID=nDi.2.2.scaf04657,length=1213>
##contig=<ID=nDi.2.2.scaf04658,length=1213>
##contig=<ID=nDi.2.2.scaf04659,length=1213>
##contig=<ID=nDi.2.2.scaf04660,length=1213>
##contig=<ID=nDi.2.2.scaf04661,length=1212>
##contig=<ID=nDi.2.2.scaf04662,length=1212>
##contig=<ID=nDi.2.2.scaf04663,length=1212>
##contig=<ID=nDi.2.2.scaf04664,length=1211>
##contig=<ID=nDi.2.2.scaf04665,length=1211>
##contig=<ID=nDi.2.2.scaf04666,length=1211>
##contig=<ID=nDi.2.2.scaf04667,length=1211>
##contig=<ID=nDi.2.2.scaf04668,length=1211>
##contig=<ID=nDi.2.2.scaf04669,length=1211>
##contig=<ID=nDi.2.2.scaf04670,length=1211>
##contig=<ID=nDi.2.2.scaf04671,length=1210>
##contig=<ID=nDi.2.2.scaf04672,length=1210>
##contig=<ID=nDi.2.2.scaf04673,length=1210>
##contig=<ID=nDi.2.2.scaf04674,length=1210>
##contig=<ID=nDi.2.2.scaf04675,length=1210>
##contig=<ID=nDi.2.2.scaf04676,length=1210>
##contig=<ID=nDi.2.2.scaf04677,length=1210>
##contig=<ID=nDi.2.2.scaf04678,length=1210>
##contig=<ID=nDi.2.2.scaf04679,length=1210>
##contig=<ID=nDi.2.2.scaf04680,length=1209>
##contig=<ID=nDi.2.2.scaf04681,length=1209>
##contig=<ID=nDi.2.2.scaf04682,length=1209>
##contig=<ID=nDi.2.2.scaf04683,length=1209>
##contig=<ID=nDi.2.2.scaf04684,length=1209>
##contig=<ID=nDi.2.2.scaf04685,length=1209>
##contig=<ID=nDi.2.2.scaf04686,length=1209>
##contig=<ID=nDi.2.2.scaf04687,length=1208>
##contig=<ID=nDi.2.2.scaf04688,length=1208>
##contig=<ID=nDi.2.2.scaf04689,length=1208>
##contig=<ID=nDi.2.2.scaf04690,length=1208>
##contig=<ID=nDi.2.2.scaf04691,length=1208>
##contig=<ID=nDi.2.2.scaf04692,length=1208>
##contig=<ID=nDi.2.2.scaf04693,length=1208>
##contig=<ID=nDi.2.2.scaf04694,length=1208>
##contig=<ID=nDi.2.2.scaf04695,length=1207>
##contig=<ID=nDi.2.2.scaf04696,length=1207>
##contig=<ID=nDi.2.2.scaf04697,length=1207>
##contig=<ID=nDi.2.2.scaf04698,length=1207>
##contig=<ID=nDi.2.2.scaf04699,length=1207>
##contig=<ID=nDi.2.2.scaf04700,length=1206>
##contig=<ID=nDi.2.2.scaf04701,length=1206>
##contig=<ID=nDi.2.2.scaf04702,length=1206>
##contig=<ID=nDi.2.2.scaf04703,length=1205>
##contig=<ID=nDi.2.2.scaf04704,length=1205>
##contig=<ID=nDi.2.2.scaf04705,length=1205>
##contig=<ID=nDi.2.2.scaf04706,length=1205>
##contig=<ID=nDi.2.2.scaf04707,length=1205>
##contig=<ID=nDi.2.2.scaf04708,length=1205>
##contig=<ID=nDi.2.2.scaf04709,length=1205>
##contig=<ID=nDi.2.2.scaf04710,length=1205>
##contig=<ID=nDi.2.2.scaf04711,length=1205>
##contig=<ID=nDi.2.2.scaf04712,length=1205>
##contig=<ID=nDi.2.2.scaf04713,length=1205>
##contig=<ID=nDi.2.2.scaf04714,length=1204>
##contig=<ID=nDi.2.2.scaf04715,length=1204>
##contig=<ID=nDi.2.2.scaf04716,length=1204>
##contig=<ID=nDi.2.2.scaf04717,length=1204>
##contig=<ID=nDi.2.2.scaf04718,length=1204>
##contig=<ID=nDi.2.2.scaf04719,length=1204>
##contig=<ID=nDi.2.2.scaf04720,length=1204>
##contig=<ID=nDi.2.2.scaf04721,length=1204>
##contig=<ID=nDi.2.2.scaf04722,length=1204>
##contig=<ID=nDi.2.2.scaf04723,length=1204>
##contig=<ID=nDi.2.2.scaf04724,length=1203>
##contig=<ID=nDi.2.2.scaf04725,length=1203>
##contig=<ID=nDi.2.2.scaf04726,length=1203>
##contig=<ID=nDi.2.2.scaf04727,length=1202>
##contig=<ID=nDi.2.2.scaf04728,length=1202>
##contig=<ID=nDi.2.2.scaf04729,length=1202>
##contig=<ID=nDi.2.2.scaf04730,length=1202>
##contig=<ID=nDi.2.2.scaf04731,length=1202>
##contig=<ID=nDi.2.2.scaf04732,length=1201>
##contig=<ID=nDi.2.2.scaf04733,length=1201>
##contig=<ID=nDi.2.2.scaf04734,length=1201>
##contig=<ID=nDi.2.2.scaf04735,length=1201>
##contig=<ID=nDi.2.2.scaf04736,length=1201>
##contig=<ID=nDi.2.2.scaf04737,length=1201>
##contig=<ID=nDi.2.2.scaf04738,length=1200>
##contig=<ID=nDi.2.2.scaf04739,length=1200>
##contig=<ID=nDi.2.2.scaf04740,length=1200>
##contig=<ID=nDi.2.2.scaf04741,length=1200>
##contig=<ID=nDi.2.2.scaf04742,length=1200>
##contig=<ID=nDi.2.2.scaf04743,length=1200>
##contig=<ID=nDi.2.2.scaf04744,length=1199>
##contig=<ID=nDi.2.2.scaf04745,length=1199>
##contig=<ID=nDi.2.2.scaf04746,length=1199>
##contig=<ID=nDi.2.2.scaf04747,length=1199>
##contig=<ID=nDi.2.2.scaf04748,length=1199>
##contig=<ID=nDi.2.2.scaf04749,length=1199>
##contig=<ID=nDi.2.2.scaf04750,length=1199>
##contig=<ID=nDi.2.2.scaf04751,length=1199>
##contig=<ID=nDi.2.2.scaf04752,length=1199>
##contig=<ID=nDi.2.2.scaf04753,length=1199>
##contig=<ID=nDi.2.2.scaf04754,length=1199>
##contig=<ID=nDi.2.2.scaf04755,length=1199>
##contig=<ID=nDi.2.2.scaf04756,length=1199>
##contig=<ID=nDi.2.2.scaf04757,length=1198>
##contig=<ID=nDi.2.2.scaf04758,length=1198>
##contig=<ID=nDi.2.2.scaf04759,length=1198>
##contig=<ID=nDi.2.2.scaf04760,length=1198>
##contig=<ID=nDi.2.2.scaf04761,length=1197>
##contig=<ID=nDi.2.2.scaf04762,length=1197>
##contig=<ID=nDi.2.2.scaf04763,length=1197>
##contig=<ID=nDi.2.2.scaf04764,length=1197>
##contig=<ID=nDi.2.2.scaf04765,length=1196>
##contig=<ID=nDi.2.2.scaf04766,length=1196>
##contig=<ID=nDi.2.2.scaf04767,length=1196>
##contig=<ID=nDi.2.2.scaf04768,length=1195>
##contig=<ID=nDi.2.2.scaf04769,length=1195>
##contig=<ID=nDi.2.2.scaf04770,length=1195>
##contig=<ID=nDi.2.2.scaf04771,length=1195>
##contig=<ID=nDi.2.2.scaf04772,length=1194>
##contig=<ID=nDi.2.2.scaf04773,length=1194>
##contig=<ID=nDi.2.2.scaf04774,length=1194>
##contig=<ID=nDi.2.2.scaf04775,length=1194>
##contig=<ID=nDi.2.2.scaf04776,length=1194>
##contig=<ID=nDi.2.2.scaf04777,length=1194>
##contig=<ID=nDi.2.2.scaf04778,length=1194>
##contig=<ID=nDi.2.2.scaf04779,length=1193>
##contig=<ID=nDi.2.2.scaf04780,length=1193>
##contig=<ID=nDi.2.2.scaf04781,length=1193>
##contig=<ID=nDi.2.2.scaf04782,length=1193>
##contig=<ID=nDi.2.2.scaf04783,length=1193>
##contig=<ID=nDi.2.2.scaf04784,length=1192>
##contig=<ID=nDi.2.2.scaf04785,length=1192>
##contig=<ID=nDi.2.2.scaf04786,length=1192>
##contig=<ID=nDi.2.2.scaf04787,length=1192>
##contig=<ID=nDi.2.2.scaf04788,length=1192>
##contig=<ID=nDi.2.2.scaf04789,length=1192>
##contig=<ID=nDi.2.2.scaf04790,length=1192>
##contig=<ID=nDi.2.2.scaf04791,length=1192>
##contig=<ID=nDi.2.2.scaf04792,length=1191>
##contig=<ID=nDi.2.2.scaf04793,length=1191>
##contig=<ID=nDi.2.2.scaf04794,length=1191>
##contig=<ID=nDi.2.2.scaf04795,length=1190>
##contig=<ID=nDi.2.2.scaf04796,length=1190>
##contig=<ID=nDi.2.2.scaf04797,length=1190>
##contig=<ID=nDi.2.2.scaf04798,length=1190>
##contig=<ID=nDi.2.2.scaf04799,length=1190>
##contig=<ID=nDi.2.2.scaf04800,length=1190>
##contig=<ID=nDi.2.2.scaf04801,length=1189>
##contig=<ID=nDi.2.2.scaf04802,length=1189>
##contig=<ID=nDi.2.2.scaf04803,length=1189>
##contig=<ID=nDi.2.2.scaf04804,length=1189>
##contig=<ID=nDi.2.2.scaf04805,length=1188>
##contig=<ID=nDi.2.2.scaf04806,length=1188>
##contig=<ID=nDi.2.2.scaf04807,length=1188>
##contig=<ID=nDi.2.2.scaf04808,length=1188>
##contig=<ID=nDi.2.2.scaf04809,length=1188>
##contig=<ID=nDi.2.2.scaf04810,length=1188>
##contig=<ID=nDi.2.2.scaf04811,length=1187>
##contig=<ID=nDi.2.2.scaf04812,length=1187>
##contig=<ID=nDi.2.2.scaf04813,length=1187>
##contig=<ID=nDi.2.2.scaf04814,length=1187>
##contig=<ID=nDi.2.2.scaf04815,length=1187>
##contig=<ID=nDi.2.2.scaf04816,length=1187>
##contig=<ID=nDi.2.2.scaf04817,length=1187>
##contig=<ID=nDi.2.2.scaf04818,length=1187>
##contig=<ID=nDi.2.2.scaf04819,length=1186>
##contig=<ID=nDi.2.2.scaf04820,length=1186>
##contig=<ID=nDi.2.2.scaf04821,length=1186>
##contig=<ID=nDi.2.2.scaf04822,length=1186>
##contig=<ID=nDi.2.2.scaf04823,length=1186>
##contig=<ID=nDi.2.2.scaf04824,length=1186>
##contig=<ID=nDi.2.2.scaf04825,length=1186>
##contig=<ID=nDi.2.2.scaf04826,length=1185>
##contig=<ID=nDi.2.2.scaf04827,length=1185>
##contig=<ID=nDi.2.2.scaf04828,length=1185>
##contig=<ID=nDi.2.2.scaf04829,length=1185>
##contig=<ID=nDi.2.2.scaf04830,length=1184>
##contig=<ID=nDi.2.2.scaf04831,length=1184>
##contig=<ID=nDi.2.2.scaf04832,length=1184>
##contig=<ID=nDi.2.2.scaf04833,length=1184>
##contig=<ID=nDi.2.2.scaf04834,length=1184>
##contig=<ID=nDi.2.2.scaf04835,length=1184>
##contig=<ID=nDi.2.2.scaf04836,length=1184>
##contig=<ID=nDi.2.2.scaf04837,length=1184>
##contig=<ID=nDi.2.2.scaf04838,length=1183>
##contig=<ID=nDi.2.2.scaf04839,length=1183>
##contig=<ID=nDi.2.2.scaf04840,length=1183>
##contig=<ID=nDi.2.2.scaf04841,length=1183>
##contig=<ID=nDi.2.2.scaf04842,length=1182>
##contig=<ID=nDi.2.2.scaf04843,length=1182>
##contig=<ID=nDi.2.2.scaf04844,length=1182>
##contig=<ID=nDi.2.2.scaf04845,length=1182>
##contig=<ID=nDi.2.2.scaf04846,length=1182>
##contig=<ID=nDi.2.2.scaf04847,length=1182>
##contig=<ID=nDi.2.2.scaf04848,length=1181>
##contig=<ID=nDi.2.2.scaf04849,length=1181>
##contig=<ID=nDi.2.2.scaf04850,length=1181>
##contig=<ID=nDi.2.2.scaf04851,length=1181>
##contig=<ID=nDi.2.2.scaf04852,length=1181>
##contig=<ID=nDi.2.2.scaf04853,length=1181>
##contig=<ID=nDi.2.2.scaf04854,length=1180>
##contig=<ID=nDi.2.2.scaf04855,length=1180>
##contig=<ID=nDi.2.2.scaf04856,length=1180>
##contig=<ID=nDi.2.2.scaf04857,length=1180>
##contig=<ID=nDi.2.2.scaf04858,length=1180>
##contig=<ID=nDi.2.2.scaf04859,length=1180>
##contig=<ID=nDi.2.2.scaf04860,length=1179>
##contig=<ID=nDi.2.2.scaf04861,length=1179>
##contig=<ID=nDi.2.2.scaf04862,length=1179>
##contig=<ID=nDi.2.2.scaf04863,length=1179>
##contig=<ID=nDi.2.2.scaf04864,length=1179>
##contig=<ID=nDi.2.2.scaf04865,length=1179>
##contig=<ID=nDi.2.2.scaf04866,length=1179>
##contig=<ID=nDi.2.2.scaf04867,length=1179>
##contig=<ID=nDi.2.2.scaf04868,length=1178>
##contig=<ID=nDi.2.2.scaf04869,length=1178>
##contig=<ID=nDi.2.2.scaf04870,length=1178>
##contig=<ID=nDi.2.2.scaf04871,length=1178>
##contig=<ID=nDi.2.2.scaf04872,length=1178>
##contig=<ID=nDi.2.2.scaf04873,length=1178>
##contig=<ID=nDi.2.2.scaf04874,length=1178>
##contig=<ID=nDi.2.2.scaf04875,length=1178>
##contig=<ID=nDi.2.2.scaf04876,length=1177>
##contig=<ID=nDi.2.2.scaf04877,length=1177>
##contig=<ID=nDi.2.2.scaf04878,length=1177>
##contig=<ID=nDi.2.2.scaf04879,length=1177>
##contig=<ID=nDi.2.2.scaf04880,length=1176>
##contig=<ID=nDi.2.2.scaf04881,length=1176>
##contig=<ID=nDi.2.2.scaf04882,length=1176>
##contig=<ID=nDi.2.2.scaf04883,length=1176>
##contig=<ID=nDi.2.2.scaf04884,length=1176>
##contig=<ID=nDi.2.2.scaf04885,length=1175>
##contig=<ID=nDi.2.2.scaf04886,length=1175>
##contig=<ID=nDi.2.2.scaf04887,length=1175>
##contig=<ID=nDi.2.2.scaf04888,length=1175>
##contig=<ID=nDi.2.2.scaf04889,length=1175>
##contig=<ID=nDi.2.2.scaf04890,length=1174>
##contig=<ID=nDi.2.2.scaf04891,length=1174>
##contig=<ID=nDi.2.2.scaf04892,length=1173>
##contig=<ID=nDi.2.2.scaf04893,length=1173>
##contig=<ID=nDi.2.2.scaf04894,length=1173>
##contig=<ID=nDi.2.2.scaf04895,length=1173>
##contig=<ID=nDi.2.2.scaf04896,length=1172>
##contig=<ID=nDi.2.2.scaf04897,length=1172>
##contig=<ID=nDi.2.2.scaf04898,length=1172>
##contig=<ID=nDi.2.2.scaf04899,length=1172>
##contig=<ID=nDi.2.2.scaf04900,length=1172>
##contig=<ID=nDi.2.2.scaf04901,length=1171>
##contig=<ID=nDi.2.2.scaf04902,length=1171>
##contig=<ID=nDi.2.2.scaf04903,length=1170>
##contig=<ID=nDi.2.2.scaf04904,length=1170>
##contig=<ID=nDi.2.2.scaf04905,length=1170>
##contig=<ID=nDi.2.2.scaf04906,length=1170>
##contig=<ID=nDi.2.2.scaf04907,length=1170>
##contig=<ID=nDi.2.2.scaf04908,length=1170>
##contig=<ID=nDi.2.2.scaf04909,length=1170>
##contig=<ID=nDi.2.2.scaf04910,length=1170>
##contig=<ID=nDi.2.2.scaf04911,length=1169>
##contig=<ID=nDi.2.2.scaf04912,length=1169>
##contig=<ID=nDi.2.2.scaf04913,length=1169>
##contig=<ID=nDi.2.2.scaf04914,length=1169>
##contig=<ID=nDi.2.2.scaf04915,length=1168>
##contig=<ID=nDi.2.2.scaf04916,length=1168>
##contig=<ID=nDi.2.2.scaf04917,length=1168>
##contig=<ID=nDi.2.2.scaf04918,length=1168>
##contig=<ID=nDi.2.2.scaf04919,length=1168>
##contig=<ID=nDi.2.2.scaf04920,length=1168>
##contig=<ID=nDi.2.2.scaf04921,length=1168>
##contig=<ID=nDi.2.2.scaf04922,length=1168>
##contig=<ID=nDi.2.2.scaf04923,length=1168>
##contig=<ID=nDi.2.2.scaf04924,length=1167>
##contig=<ID=nDi.2.2.scaf04925,length=1167>
##contig=<ID=nDi.2.2.scaf04926,length=1167>
##contig=<ID=nDi.2.2.scaf04927,length=1166>
##contig=<ID=nDi.2.2.scaf04928,length=1166>
##contig=<ID=nDi.2.2.scaf04929,length=1165>
##contig=<ID=nDi.2.2.scaf04930,length=1165>
##contig=<ID=nDi.2.2.scaf04931,length=1165>
##contig=<ID=nDi.2.2.scaf04932,length=1165>
##contig=<ID=nDi.2.2.scaf04933,length=1165>
##contig=<ID=nDi.2.2.scaf04934,length=1165>
##contig=<ID=nDi.2.2.scaf04935,length=1164>
##contig=<ID=nDi.2.2.scaf04936,length=1164>
##contig=<ID=nDi.2.2.scaf04937,length=1164>
##contig=<ID=nDi.2.2.scaf04938,length=1164>
##contig=<ID=nDi.2.2.scaf04939,length=1163>
##contig=<ID=nDi.2.2.scaf04940,length=1163>
##contig=<ID=nDi.2.2.scaf04941,length=1163>
##contig=<ID=nDi.2.2.scaf04942,length=1163>
##contig=<ID=nDi.2.2.scaf04943,length=1163>
##contig=<ID=nDi.2.2.scaf04944,length=1163>
##contig=<ID=nDi.2.2.scaf04945,length=1162>
##contig=<ID=nDi.2.2.scaf04946,length=1162>
##contig=<ID=nDi.2.2.scaf04947,length=1162>
##contig=<ID=nDi.2.2.scaf04948,length=1162>
##contig=<ID=nDi.2.2.scaf04949,length=1162>
##contig=<ID=nDi.2.2.scaf04950,length=1162>
##contig=<ID=nDi.2.2.scaf04951,length=1162>
##contig=<ID=nDi.2.2.scaf04952,length=1162>
##contig=<ID=nDi.2.2.scaf04953,length=1161>
##contig=<ID=nDi.2.2.scaf04954,length=1161>
##contig=<ID=nDi.2.2.scaf04955,length=1161>
##contig=<ID=nDi.2.2.scaf04956,length=1160>
##contig=<ID=nDi.2.2.scaf04957,length=1160>
##contig=<ID=nDi.2.2.scaf04958,length=1160>
##contig=<ID=nDi.2.2.scaf04959,length=1160>
##contig=<ID=nDi.2.2.scaf04960,length=1160>
##contig=<ID=nDi.2.2.scaf04961,length=1160>
##contig=<ID=nDi.2.2.scaf04962,length=1160>
##contig=<ID=nDi.2.2.scaf04963,length=1159>
##contig=<ID=nDi.2.2.scaf04964,length=1159>
##contig=<ID=nDi.2.2.scaf04965,length=1159>
##contig=<ID=nDi.2.2.scaf04966,length=1159>
##contig=<ID=nDi.2.2.scaf04967,length=1159>
##contig=<ID=nDi.2.2.scaf04968,length=1159>
##contig=<ID=nDi.2.2.scaf04969,length=1159>
##contig=<ID=nDi.2.2.scaf04970,length=1159>
##contig=<ID=nDi.2.2.scaf04971,length=1158>
##contig=<ID=nDi.2.2.scaf04972,length=1158>
##contig=<ID=nDi.2.2.scaf04973,length=1158>
##contig=<ID=nDi.2.2.scaf04974,length=1158>
##contig=<ID=nDi.2.2.scaf04975,length=1158>
##contig=<ID=nDi.2.2.scaf04976,length=1158>
##contig=<ID=nDi.2.2.scaf04977,length=1157>
##contig=<ID=nDi.2.2.scaf04978,length=1157>
##contig=<ID=nDi.2.2.scaf04979,length=1157>
##contig=<ID=nDi.2.2.scaf04980,length=1157>
##contig=<ID=nDi.2.2.scaf04981,length=1156>
##contig=<ID=nDi.2.2.scaf04982,length=1156>
##contig=<ID=nDi.2.2.scaf04983,length=1156>
##contig=<ID=nDi.2.2.scaf04984,length=1156>
##contig=<ID=nDi.2.2.scaf04985,length=1155>
##contig=<ID=nDi.2.2.scaf04986,length=1155>
##contig=<ID=nDi.2.2.scaf04987,length=1155>
##contig=<ID=nDi.2.2.scaf04988,length=1155>
##contig=<ID=nDi.2.2.scaf04989,length=1155>
##contig=<ID=nDi.2.2.scaf04990,length=1154>
##contig=<ID=nDi.2.2.scaf04991,length=1154>
##contig=<ID=nDi.2.2.scaf04992,length=1154>
##contig=<ID=nDi.2.2.scaf04993,length=1154>
##contig=<ID=nDi.2.2.scaf04994,length=1154>
##contig=<ID=nDi.2.2.scaf04995,length=1153>
##contig=<ID=nDi.2.2.scaf04996,length=1153>
##contig=<ID=nDi.2.2.scaf04997,length=1153>
##contig=<ID=nDi.2.2.scaf04998,length=1153>
##contig=<ID=nDi.2.2.scaf04999,length=1153>
##contig=<ID=nDi.2.2.scaf05000,length=1152>
##contig=<ID=nDi.2.2.scaf05001,length=1152>
##contig=<ID=nDi.2.2.scaf05002,length=1152>
##contig=<ID=nDi.2.2.scaf05003,length=1152>
##contig=<ID=nDi.2.2.scaf05004,length=1152>
##contig=<ID=nDi.2.2.scaf05005,length=1151>
##contig=<ID=nDi.2.2.scaf05006,length=1151>
##contig=<ID=nDi.2.2.scaf05007,length=1151>
##contig=<ID=nDi.2.2.scaf05008,length=1151>
##contig=<ID=nDi.2.2.scaf05009,length=1151>
##contig=<ID=nDi.2.2.scaf05010,length=1151>
##contig=<ID=nDi.2.2.scaf05011,length=1151>
##contig=<ID=nDi.2.2.scaf05012,length=1151>
##contig=<ID=nDi.2.2.scaf05013,length=1151>
##contig=<ID=nDi.2.2.scaf05014,length=1151>
##contig=<ID=nDi.2.2.scaf05015,length=1151>
##contig=<ID=nDi.2.2.scaf05016,length=1150>
##contig=<ID=nDi.2.2.scaf05017,length=1150>
##contig=<ID=nDi.2.2.scaf05018,length=1150>
##contig=<ID=nDi.2.2.scaf05019,length=1150>
##contig=<ID=nDi.2.2.scaf05020,length=1149>
##contig=<ID=nDi.2.2.scaf05021,length=1149>
##contig=<ID=nDi.2.2.scaf05022,length=1149>
##contig=<ID=nDi.2.2.scaf05023,length=1149>
##contig=<ID=nDi.2.2.scaf05024,length=1149>
##contig=<ID=nDi.2.2.scaf05025,length=1149>
##contig=<ID=nDi.2.2.scaf05026,length=1149>
##contig=<ID=nDi.2.2.scaf05027,length=1148>
##contig=<ID=nDi.2.2.scaf05028,length=1148>
##contig=<ID=nDi.2.2.scaf05029,length=1148>
##contig=<ID=nDi.2.2.scaf05030,length=1147>
##contig=<ID=nDi.2.2.scaf05031,length=1147>
##contig=<ID=nDi.2.2.scaf05032,length=1147>
##contig=<ID=nDi.2.2.scaf05033,length=1147>
##contig=<ID=nDi.2.2.scaf05034,length=1147>
##contig=<ID=nDi.2.2.scaf05035,length=1146>
##contig=<ID=nDi.2.2.scaf05036,length=1146>
##contig=<ID=nDi.2.2.scaf05037,length=1146>
##contig=<ID=nDi.2.2.scaf05038,length=1146>
##contig=<ID=nDi.2.2.scaf05039,length=1145>
##contig=<ID=nDi.2.2.scaf05040,length=1145>
##contig=<ID=nDi.2.2.scaf05041,length=1145>
##contig=<ID=nDi.2.2.scaf05042,length=1145>
##contig=<ID=nDi.2.2.scaf05043,length=1145>
##contig=<ID=nDi.2.2.scaf05044,length=1145>
##contig=<ID=nDi.2.2.scaf05045,length=1144>
##contig=<ID=nDi.2.2.scaf05046,length=1144>
##contig=<ID=nDi.2.2.scaf05047,length=1144>
##contig=<ID=nDi.2.2.scaf05048,length=1144>
##contig=<ID=nDi.2.2.scaf05049,length=1144>
##contig=<ID=nDi.2.2.scaf05050,length=1144>
##contig=<ID=nDi.2.2.scaf05051,length=1144>
##contig=<ID=nDi.2.2.scaf05052,length=1144>
##contig=<ID=nDi.2.2.scaf05053,length=1144>
##contig=<ID=nDi.2.2.scaf05054,length=1143>
##contig=<ID=nDi.2.2.scaf05055,length=1143>
##contig=<ID=nDi.2.2.scaf05056,length=1143>
##contig=<ID=nDi.2.2.scaf05057,length=1142>
##contig=<ID=nDi.2.2.scaf05058,length=1142>
##contig=<ID=nDi.2.2.scaf05059,length=1142>
##contig=<ID=nDi.2.2.scaf05060,length=1142>
##contig=<ID=nDi.2.2.scaf05061,length=1142>
##contig=<ID=nDi.2.2.scaf05062,length=1142>
##contig=<ID=nDi.2.2.scaf05063,length=1142>
##contig=<ID=nDi.2.2.scaf05064,length=1142>
##contig=<ID=nDi.2.2.scaf05065,length=1142>
##contig=<ID=nDi.2.2.scaf05066,length=1141>
##contig=<ID=nDi.2.2.scaf05067,length=1141>
##contig=<ID=nDi.2.2.scaf05068,length=1141>
##contig=<ID=nDi.2.2.scaf05069,length=1140>
##contig=<ID=nDi.2.2.scaf05070,length=1140>
##contig=<ID=nDi.2.2.scaf05071,length=1140>
##contig=<ID=nDi.2.2.scaf05072,length=1140>
##contig=<ID=nDi.2.2.scaf05073,length=1140>
##contig=<ID=nDi.2.2.scaf05074,length=1140>
##contig=<ID=nDi.2.2.scaf05075,length=1139>
##contig=<ID=nDi.2.2.scaf05076,length=1139>
##contig=<ID=nDi.2.2.scaf05077,length=1139>
##contig=<ID=nDi.2.2.scaf05078,length=1139>
##contig=<ID=nDi.2.2.scaf05079,length=1139>
##contig=<ID=nDi.2.2.scaf05080,length=1139>
##contig=<ID=nDi.2.2.scaf05081,length=1139>
##contig=<ID=nDi.2.2.scaf05082,length=1139>
##contig=<ID=nDi.2.2.scaf05083,length=1139>
##contig=<ID=nDi.2.2.scaf05084,length=1138>
##contig=<ID=nDi.2.2.scaf05085,length=1138>
##contig=<ID=nDi.2.2.scaf05086,length=1138>
##contig=<ID=nDi.2.2.scaf05087,length=1138>
##contig=<ID=nDi.2.2.scaf05088,length=1138>
##contig=<ID=nDi.2.2.scaf05089,length=1137>
##contig=<ID=nDi.2.2.scaf05090,length=1137>
##contig=<ID=nDi.2.2.scaf05091,length=1137>
##contig=<ID=nDi.2.2.scaf05092,length=1137>
##contig=<ID=nDi.2.2.scaf05093,length=1137>
##contig=<ID=nDi.2.2.scaf05094,length=1137>
##contig=<ID=nDi.2.2.scaf05095,length=1137>
##contig=<ID=nDi.2.2.scaf05096,length=1137>
##contig=<ID=nDi.2.2.scaf05097,length=1137>
##contig=<ID=nDi.2.2.scaf05098,length=1137>
##contig=<ID=nDi.2.2.scaf05099,length=1136>
##contig=<ID=nDi.2.2.scaf05100,length=1136>
##contig=<ID=nDi.2.2.scaf05101,length=1136>
##contig=<ID=nDi.2.2.scaf05102,length=1136>
##contig=<ID=nDi.2.2.scaf05103,length=1136>
##contig=<ID=nDi.2.2.scaf05104,length=1135>
##contig=<ID=nDi.2.2.scaf05105,length=1135>
##contig=<ID=nDi.2.2.scaf05106,length=1135>
##contig=<ID=nDi.2.2.scaf05107,length=1135>
##contig=<ID=nDi.2.2.scaf05108,length=1135>
##contig=<ID=nDi.2.2.scaf05109,length=1135>
##contig=<ID=nDi.2.2.scaf05110,length=1135>
##contig=<ID=nDi.2.2.scaf05111,length=1135>
##contig=<ID=nDi.2.2.scaf05112,length=1135>
##contig=<ID=nDi.2.2.scaf05113,length=1134>
##contig=<ID=nDi.2.2.scaf05114,length=1134>
##contig=<ID=nDi.2.2.scaf05115,length=1134>
##contig=<ID=nDi.2.2.scaf05116,length=1134>
##contig=<ID=nDi.2.2.scaf05117,length=1133>
##contig=<ID=nDi.2.2.scaf05118,length=1133>
##contig=<ID=nDi.2.2.scaf05119,length=1133>
##contig=<ID=nDi.2.2.scaf05120,length=1133>
##contig=<ID=nDi.2.2.scaf05121,length=1133>
##contig=<ID=nDi.2.2.scaf05122,length=1133>
##contig=<ID=nDi.2.2.scaf05123,length=1133>
##contig=<ID=nDi.2.2.scaf05124,length=1132>
##contig=<ID=nDi.2.2.scaf05125,length=1132>
##contig=<ID=nDi.2.2.scaf05126,length=1132>
##contig=<ID=nDi.2.2.scaf05127,length=1132>
##contig=<ID=nDi.2.2.scaf05128,length=1132>
##contig=<ID=nDi.2.2.scaf05129,length=1132>
##contig=<ID=nDi.2.2.scaf05130,length=1132>
##contig=<ID=nDi.2.2.scaf05131,length=1132>
##contig=<ID=nDi.2.2.scaf05132,length=1132>
##contig=<ID=nDi.2.2.scaf05133,length=1132>
##contig=<ID=nDi.2.2.scaf05134,length=1132>
##contig=<ID=nDi.2.2.scaf05135,length=1132>
##contig=<ID=nDi.2.2.scaf05136,length=1131>
##contig=<ID=nDi.2.2.scaf05137,length=1131>
##contig=<ID=nDi.2.2.scaf05138,length=1131>
##contig=<ID=nDi.2.2.scaf05139,length=1131>
##contig=<ID=nDi.2.2.scaf05140,length=1131>
##contig=<ID=nDi.2.2.scaf05141,length=1131>
##contig=<ID=nDi.2.2.scaf05142,length=1130>
##contig=<ID=nDi.2.2.scaf05143,length=1130>
##contig=<ID=nDi.2.2.scaf05144,length=1130>
##contig=<ID=nDi.2.2.scaf05145,length=1130>
##contig=<ID=nDi.2.2.scaf05146,length=1130>
##contig=<ID=nDi.2.2.scaf05147,length=1130>
##contig=<ID=nDi.2.2.scaf05148,length=1130>
##contig=<ID=nDi.2.2.scaf05149,length=1130>
##contig=<ID=nDi.2.2.scaf05150,length=1130>
##contig=<ID=nDi.2.2.scaf05151,length=1129>
##contig=<ID=nDi.2.2.scaf05152,length=1129>
##contig=<ID=nDi.2.2.scaf05153,length=1129>
##contig=<ID=nDi.2.2.scaf05154,length=1129>
##contig=<ID=nDi.2.2.scaf05155,length=1129>
##contig=<ID=nDi.2.2.scaf05156,length=1129>
##contig=<ID=nDi.2.2.scaf05157,length=1128>
##contig=<ID=nDi.2.2.scaf05158,length=1128>
##contig=<ID=nDi.2.2.scaf05159,length=1128>
##contig=<ID=nDi.2.2.scaf05160,length=1128>
##contig=<ID=nDi.2.2.scaf05161,length=1128>
##contig=<ID=nDi.2.2.scaf05162,length=1127>
##contig=<ID=nDi.2.2.scaf05163,length=1127>
##contig=<ID=nDi.2.2.scaf05164,length=1127>
##contig=<ID=nDi.2.2.scaf05165,length=1127>
##contig=<ID=nDi.2.2.scaf05166,length=1127>
##contig=<ID=nDi.2.2.scaf05167,length=1127>
##contig=<ID=nDi.2.2.scaf05168,length=1127>
##contig=<ID=nDi.2.2.scaf05169,length=1126>
##contig=<ID=nDi.2.2.scaf05170,length=1126>
##contig=<ID=nDi.2.2.scaf05171,length=1126>
##contig=<ID=nDi.2.2.scaf05172,length=1126>
##contig=<ID=nDi.2.2.scaf05173,length=1126>
##contig=<ID=nDi.2.2.scaf05174,length=1126>
##contig=<ID=nDi.2.2.scaf05175,length=1125>
##contig=<ID=nDi.2.2.scaf05176,length=1125>
##contig=<ID=nDi.2.2.scaf05177,length=1125>
##contig=<ID=nDi.2.2.scaf05178,length=1125>
##contig=<ID=nDi.2.2.scaf05179,length=1125>
##contig=<ID=nDi.2.2.scaf05180,length=1125>
##contig=<ID=nDi.2.2.scaf05181,length=1125>
##contig=<ID=nDi.2.2.scaf05182,length=1125>
##contig=<ID=nDi.2.2.scaf05183,length=1125>
##contig=<ID=nDi.2.2.scaf05184,length=1124>
##contig=<ID=nDi.2.2.scaf05185,length=1124>
##contig=<ID=nDi.2.2.scaf05186,length=1124>
##contig=<ID=nDi.2.2.scaf05187,length=1124>
##contig=<ID=nDi.2.2.scaf05188,length=1124>
##contig=<ID=nDi.2.2.scaf05189,length=1124>
##contig=<ID=nDi.2.2.scaf05190,length=1124>
##contig=<ID=nDi.2.2.scaf05191,length=1124>
##contig=<ID=nDi.2.2.scaf05192,length=1123>
##contig=<ID=nDi.2.2.scaf05193,length=1123>
##contig=<ID=nDi.2.2.scaf05194,length=1123>
##contig=<ID=nDi.2.2.scaf05195,length=1123>
##contig=<ID=nDi.2.2.scaf05196,length=1123>
##contig=<ID=nDi.2.2.scaf05197,length=1123>
##contig=<ID=nDi.2.2.scaf05198,length=1123>
##contig=<ID=nDi.2.2.scaf05199,length=1123>
##contig=<ID=nDi.2.2.scaf05200,length=1123>
##contig=<ID=nDi.2.2.scaf05201,length=1122>
##contig=<ID=nDi.2.2.scaf05202,length=1122>
##contig=<ID=nDi.2.2.scaf05203,length=1122>
##contig=<ID=nDi.2.2.scaf05204,length=1121>
##contig=<ID=nDi.2.2.scaf05205,length=1121>
##contig=<ID=nDi.2.2.scaf05206,length=1121>
##contig=<ID=nDi.2.2.scaf05207,length=1121>
##contig=<ID=nDi.2.2.scaf05208,length=1121>
##contig=<ID=nDi.2.2.scaf05209,length=1121>
##contig=<ID=nDi.2.2.scaf05210,length=1121>
##contig=<ID=nDi.2.2.scaf05211,length=1121>
##contig=<ID=nDi.2.2.scaf05212,length=1120>
##contig=<ID=nDi.2.2.scaf05213,length=1120>
##contig=<ID=nDi.2.2.scaf05214,length=1120>
##contig=<ID=nDi.2.2.scaf05215,length=1120>
##contig=<ID=nDi.2.2.scaf05216,length=1119>
##contig=<ID=nDi.2.2.scaf05217,length=1119>
##contig=<ID=nDi.2.2.scaf05218,length=1119>
##contig=<ID=nDi.2.2.scaf05219,length=1119>
##contig=<ID=nDi.2.2.scaf05220,length=1119>
##contig=<ID=nDi.2.2.scaf05221,length=1119>
##contig=<ID=nDi.2.2.scaf05222,length=1119>
##contig=<ID=nDi.2.2.scaf05223,length=1119>
##contig=<ID=nDi.2.2.scaf05224,length=1119>
##contig=<ID=nDi.2.2.scaf05225,length=1119>
##contig=<ID=nDi.2.2.scaf05226,length=1118>
##contig=<ID=nDi.2.2.scaf05227,length=1118>
##contig=<ID=nDi.2.2.scaf05228,length=1118>
##contig=<ID=nDi.2.2.scaf05229,length=1118>
##contig=<ID=nDi.2.2.scaf05230,length=1118>
##contig=<ID=nDi.2.2.scaf05231,length=1117>
##contig=<ID=nDi.2.2.scaf05232,length=1117>
##contig=<ID=nDi.2.2.scaf05233,length=1117>
##contig=<ID=nDi.2.2.scaf05234,length=1117>
##contig=<ID=nDi.2.2.scaf05235,length=1117>
##contig=<ID=nDi.2.2.scaf05236,length=1116>
##contig=<ID=nDi.2.2.scaf05237,length=1116>
##contig=<ID=nDi.2.2.scaf05238,length=1116>
##contig=<ID=nDi.2.2.scaf05239,length=1116>
##contig=<ID=nDi.2.2.scaf05240,length=1116>
##contig=<ID=nDi.2.2.scaf05241,length=1115>
##contig=<ID=nDi.2.2.scaf05242,length=1115>
##contig=<ID=nDi.2.2.scaf05243,length=1115>
##contig=<ID=nDi.2.2.scaf05244,length=1115>
##contig=<ID=nDi.2.2.scaf05245,length=1115>
##contig=<ID=nDi.2.2.scaf05246,length=1115>
##contig=<ID=nDi.2.2.scaf05247,length=1115>
##contig=<ID=nDi.2.2.scaf05248,length=1115>
##contig=<ID=nDi.2.2.scaf05249,length=1115>
##contig=<ID=nDi.2.2.scaf05250,length=1114>
##contig=<ID=nDi.2.2.scaf05251,length=1114>
##contig=<ID=nDi.2.2.scaf05252,length=1114>
##contig=<ID=nDi.2.2.scaf05253,length=1114>
##contig=<ID=nDi.2.2.scaf05254,length=1114>
##contig=<ID=nDi.2.2.scaf05255,length=1114>
##contig=<ID=nDi.2.2.scaf05256,length=1114>
##contig=<ID=nDi.2.2.scaf05257,length=1114>
##contig=<ID=nDi.2.2.scaf05258,length=1114>
##contig=<ID=nDi.2.2.scaf05259,length=1114>
##contig=<ID=nDi.2.2.scaf05260,length=1114>
##contig=<ID=nDi.2.2.scaf05261,length=1114>
##contig=<ID=nDi.2.2.scaf05262,length=1114>
##contig=<ID=nDi.2.2.scaf05263,length=1113>
##contig=<ID=nDi.2.2.scaf05264,length=1113>
##contig=<ID=nDi.2.2.scaf05265,length=1113>
##contig=<ID=nDi.2.2.scaf05266,length=1113>
##contig=<ID=nDi.2.2.scaf05267,length=1113>
##contig=<ID=nDi.2.2.scaf05268,length=1113>
##contig=<ID=nDi.2.2.scaf05269,length=1113>
##contig=<ID=nDi.2.2.scaf05270,length=1113>
##contig=<ID=nDi.2.2.scaf05271,length=1112>
##contig=<ID=nDi.2.2.scaf05272,length=1112>
##contig=<ID=nDi.2.2.scaf05273,length=1112>
##contig=<ID=nDi.2.2.scaf05274,length=1112>
##contig=<ID=nDi.2.2.scaf05275,length=1112>
##contig=<ID=nDi.2.2.scaf05276,length=1112>
##contig=<ID=nDi.2.2.scaf05277,length=1112>
##contig=<ID=nDi.2.2.scaf05278,length=1112>
##contig=<ID=nDi.2.2.scaf05279,length=1111>
##contig=<ID=nDi.2.2.scaf05280,length=1111>
##contig=<ID=nDi.2.2.scaf05281,length=1111>
##contig=<ID=nDi.2.2.scaf05282,length=1111>
##contig=<ID=nDi.2.2.scaf05283,length=1111>
##contig=<ID=nDi.2.2.scaf05284,length=1110>
##contig=<ID=nDi.2.2.scaf05285,length=1110>
##contig=<ID=nDi.2.2.scaf05286,length=1110>
##contig=<ID=nDi.2.2.scaf05287,length=1110>
##contig=<ID=nDi.2.2.scaf05288,length=1109>
##contig=<ID=nDi.2.2.scaf05289,length=1109>
##contig=<ID=nDi.2.2.scaf05290,length=1109>
##contig=<ID=nDi.2.2.scaf05291,length=1109>
##contig=<ID=nDi.2.2.scaf05292,length=1109>
##contig=<ID=nDi.2.2.scaf05293,length=1109>
##contig=<ID=nDi.2.2.scaf05294,length=1109>
##contig=<ID=nDi.2.2.scaf05295,length=1109>
##contig=<ID=nDi.2.2.scaf05296,length=1108>
##contig=<ID=nDi.2.2.scaf05297,length=1108>
##contig=<ID=nDi.2.2.scaf05298,length=1108>
##contig=<ID=nDi.2.2.scaf05299,length=1108>
##contig=<ID=nDi.2.2.scaf05300,length=1107>
##contig=<ID=nDi.2.2.scaf05301,length=1107>
##contig=<ID=nDi.2.2.scaf05302,length=1107>
##contig=<ID=nDi.2.2.scaf05303,length=1107>
##contig=<ID=nDi.2.2.scaf05304,length=1107>
##contig=<ID=nDi.2.2.scaf05305,length=1106>
##contig=<ID=nDi.2.2.scaf05306,length=1106>
##contig=<ID=nDi.2.2.scaf05307,length=1106>
##contig=<ID=nDi.2.2.scaf05308,length=1106>
##contig=<ID=nDi.2.2.scaf05309,length=1106>
##contig=<ID=nDi.2.2.scaf05310,length=1105>
##contig=<ID=nDi.2.2.scaf05311,length=1105>
##contig=<ID=nDi.2.2.scaf05312,length=1105>
##contig=<ID=nDi.2.2.scaf05313,length=1105>
##contig=<ID=nDi.2.2.scaf05314,length=1105>
##contig=<ID=nDi.2.2.scaf05315,length=1105>
##contig=<ID=nDi.2.2.scaf05316,length=1104>
##contig=<ID=nDi.2.2.scaf05317,length=1104>
##contig=<ID=nDi.2.2.scaf05318,length=1104>
##contig=<ID=nDi.2.2.scaf05319,length=1104>
##contig=<ID=nDi.2.2.scaf05320,length=1104>
##contig=<ID=nDi.2.2.scaf05321,length=1104>
##contig=<ID=nDi.2.2.scaf05322,length=1104>
##contig=<ID=nDi.2.2.scaf05323,length=1104>
##contig=<ID=nDi.2.2.scaf05324,length=1104>
##contig=<ID=nDi.2.2.scaf05325,length=1103>
##contig=<ID=nDi.2.2.scaf05326,length=1103>
##contig=<ID=nDi.2.2.scaf05327,length=1103>
##contig=<ID=nDi.2.2.scaf05328,length=1103>
##contig=<ID=nDi.2.2.scaf05329,length=1103>
##contig=<ID=nDi.2.2.scaf05330,length=1103>
##contig=<ID=nDi.2.2.scaf05331,length=1103>
##contig=<ID=nDi.2.2.scaf05332,length=1102>
##contig=<ID=nDi.2.2.scaf05333,length=1102>
##contig=<ID=nDi.2.2.scaf05334,length=1102>
##contig=<ID=nDi.2.2.scaf05335,length=1102>
##contig=<ID=nDi.2.2.scaf05336,length=1102>
##contig=<ID=nDi.2.2.scaf05337,length=1102>
##contig=<ID=nDi.2.2.scaf05338,length=1102>
##contig=<ID=nDi.2.2.scaf05339,length=1102>
##contig=<ID=nDi.2.2.scaf05340,length=1101>
##contig=<ID=nDi.2.2.scaf05341,length=1101>
##contig=<ID=nDi.2.2.scaf05342,length=1101>
##contig=<ID=nDi.2.2.scaf05343,length=1101>
##contig=<ID=nDi.2.2.scaf05344,length=1101>
##contig=<ID=nDi.2.2.scaf05345,length=1101>
##contig=<ID=nDi.2.2.scaf05346,length=1101>
##contig=<ID=nDi.2.2.scaf05347,length=1101>
##contig=<ID=nDi.2.2.scaf05348,length=1101>
##contig=<ID=nDi.2.2.scaf05349,length=1100>
##contig=<ID=nDi.2.2.scaf05350,length=1100>
##contig=<ID=nDi.2.2.scaf05351,length=1100>
##contig=<ID=nDi.2.2.scaf05352,length=1100>
##contig=<ID=nDi.2.2.scaf05353,length=1099>
##contig=<ID=nDi.2.2.scaf05354,length=1099>
##contig=<ID=nDi.2.2.scaf05355,length=1099>
##contig=<ID=nDi.2.2.scaf05356,length=1099>
##contig=<ID=nDi.2.2.scaf05357,length=1099>
##contig=<ID=nDi.2.2.scaf05358,length=1098>
##contig=<ID=nDi.2.2.scaf05359,length=1098>
##contig=<ID=nDi.2.2.scaf05360,length=1098>
##contig=<ID=nDi.2.2.scaf05361,length=1098>
##contig=<ID=nDi.2.2.scaf05362,length=1098>
##contig=<ID=nDi.2.2.scaf05363,length=1097>
##contig=<ID=nDi.2.2.scaf05364,length=1097>
##contig=<ID=nDi.2.2.scaf05365,length=1097>
##contig=<ID=nDi.2.2.scaf05366,length=1097>
##contig=<ID=nDi.2.2.scaf05367,length=1097>
##contig=<ID=nDi.2.2.scaf05368,length=1097>
##contig=<ID=nDi.2.2.scaf05369,length=1097>
##contig=<ID=nDi.2.2.scaf05370,length=1097>
##contig=<ID=nDi.2.2.scaf05371,length=1096>
##contig=<ID=nDi.2.2.scaf05372,length=1096>
##contig=<ID=nDi.2.2.scaf05373,length=1096>
##contig=<ID=nDi.2.2.scaf05374,length=1096>
##contig=<ID=nDi.2.2.scaf05375,length=1096>
##contig=<ID=nDi.2.2.scaf05376,length=1096>
##contig=<ID=nDi.2.2.scaf05377,length=1096>
##contig=<ID=nDi.2.2.scaf05378,length=1096>
##contig=<ID=nDi.2.2.scaf05379,length=1095>
##contig=<ID=nDi.2.2.scaf05380,length=1095>
##contig=<ID=nDi.2.2.scaf05381,length=1095>
##contig=<ID=nDi.2.2.scaf05382,length=1095>
##contig=<ID=nDi.2.2.scaf05383,length=1095>
##contig=<ID=nDi.2.2.scaf05384,length=1095>
##contig=<ID=nDi.2.2.scaf05385,length=1095>
##contig=<ID=nDi.2.2.scaf05386,length=1095>
##contig=<ID=nDi.2.2.scaf05387,length=1094>
##contig=<ID=nDi.2.2.scaf05388,length=1094>
##contig=<ID=nDi.2.2.scaf05389,length=1094>
##contig=<ID=nDi.2.2.scaf05390,length=1094>
##contig=<ID=nDi.2.2.scaf05391,length=1094>
##contig=<ID=nDi.2.2.scaf05392,length=1094>
##contig=<ID=nDi.2.2.scaf05393,length=1094>
##contig=<ID=nDi.2.2.scaf05394,length=1094>
##contig=<ID=nDi.2.2.scaf05395,length=1093>
##contig=<ID=nDi.2.2.scaf05396,length=1093>
##contig=<ID=nDi.2.2.scaf05397,length=1093>
##contig=<ID=nDi.2.2.scaf05398,length=1093>
##contig=<ID=nDi.2.2.scaf05399,length=1093>
##contig=<ID=nDi.2.2.scaf05400,length=1093>
##contig=<ID=nDi.2.2.scaf05401,length=1093>
##contig=<ID=nDi.2.2.scaf05402,length=1093>
##contig=<ID=nDi.2.2.scaf05403,length=1092>
##contig=<ID=nDi.2.2.scaf05404,length=1092>
##contig=<ID=nDi.2.2.scaf05405,length=1092>
##contig=<ID=nDi.2.2.scaf05406,length=1092>
##contig=<ID=nDi.2.2.scaf05407,length=1092>
##contig=<ID=nDi.2.2.scaf05408,length=1092>
##contig=<ID=nDi.2.2.scaf05409,length=1091>
##contig=<ID=nDi.2.2.scaf05410,length=1091>
##contig=<ID=nDi.2.2.scaf05411,length=1091>
##contig=<ID=nDi.2.2.scaf05412,length=1091>
##contig=<ID=nDi.2.2.scaf05413,length=1091>
##contig=<ID=nDi.2.2.scaf05414,length=1091>
##contig=<ID=nDi.2.2.scaf05415,length=1091>
##contig=<ID=nDi.2.2.scaf05416,length=1091>
##contig=<ID=nDi.2.2.scaf05417,length=1091>
##contig=<ID=nDi.2.2.scaf05418,length=1091>
##contig=<ID=nDi.2.2.scaf05419,length=1090>
##contig=<ID=nDi.2.2.scaf05420,length=1090>
##contig=<ID=nDi.2.2.scaf05421,length=1090>
##contig=<ID=nDi.2.2.scaf05422,length=1090>
##contig=<ID=nDi.2.2.scaf05423,length=1090>
##contig=<ID=nDi.2.2.scaf05424,length=1090>
##contig=<ID=nDi.2.2.scaf05425,length=1090>
##contig=<ID=nDi.2.2.scaf05426,length=1089>
##contig=<ID=nDi.2.2.scaf05427,length=1089>
##contig=<ID=nDi.2.2.scaf05428,length=1089>
##contig=<ID=nDi.2.2.scaf05429,length=1088>
##contig=<ID=nDi.2.2.scaf05430,length=1087>
##contig=<ID=nDi.2.2.scaf05431,length=1087>
##contig=<ID=nDi.2.2.scaf05432,length=1087>
##contig=<ID=nDi.2.2.scaf05433,length=1087>
##contig=<ID=nDi.2.2.scaf05434,length=1087>
##contig=<ID=nDi.2.2.scaf05435,length=1086>
##contig=<ID=nDi.2.2.scaf05436,length=1086>
##contig=<ID=nDi.2.2.scaf05437,length=1086>
##contig=<ID=nDi.2.2.scaf05438,length=1085>
##contig=<ID=nDi.2.2.scaf05439,length=1085>
##contig=<ID=nDi.2.2.scaf05440,length=1085>
##contig=<ID=nDi.2.2.scaf05441,length=1085>
##contig=<ID=nDi.2.2.scaf05442,length=1085>
##contig=<ID=nDi.2.2.scaf05443,length=1085>
##contig=<ID=nDi.2.2.scaf05444,length=1084>
##contig=<ID=nDi.2.2.scaf05445,length=1084>
##contig=<ID=nDi.2.2.scaf05446,length=1084>
##contig=<ID=nDi.2.2.scaf05447,length=1084>
##contig=<ID=nDi.2.2.scaf05448,length=1084>
##contig=<ID=nDi.2.2.scaf05449,length=1084>
##contig=<ID=nDi.2.2.scaf05450,length=1084>
##contig=<ID=nDi.2.2.scaf05451,length=1084>
##contig=<ID=nDi.2.2.scaf05452,length=1084>
##contig=<ID=nDi.2.2.scaf05453,length=1083>
##contig=<ID=nDi.2.2.scaf05454,length=1083>
##contig=<ID=nDi.2.2.scaf05455,length=1083>
##contig=<ID=nDi.2.2.scaf05456,length=1082>
##contig=<ID=nDi.2.2.scaf05457,length=1082>
##contig=<ID=nDi.2.2.scaf05458,length=1082>
##contig=<ID=nDi.2.2.scaf05459,length=1082>
##contig=<ID=nDi.2.2.scaf05460,length=1082>
##contig=<ID=nDi.2.2.scaf05461,length=1082>
##contig=<ID=nDi.2.2.scaf05462,length=1081>
##contig=<ID=nDi.2.2.scaf05463,length=1081>
##contig=<ID=nDi.2.2.scaf05464,length=1081>
##contig=<ID=nDi.2.2.scaf05465,length=1081>
##contig=<ID=nDi.2.2.scaf05466,length=1081>
##contig=<ID=nDi.2.2.scaf05467,length=1081>
##contig=<ID=nDi.2.2.scaf05468,length=1081>
##contig=<ID=nDi.2.2.scaf05469,length=1081>
##contig=<ID=nDi.2.2.scaf05470,length=1081>
##contig=<ID=nDi.2.2.scaf05471,length=1081>
##contig=<ID=nDi.2.2.scaf05472,length=1080>
##contig=<ID=nDi.2.2.scaf05473,length=1080>
##contig=<ID=nDi.2.2.scaf05474,length=1080>
##contig=<ID=nDi.2.2.scaf05475,length=1080>
##contig=<ID=nDi.2.2.scaf05476,length=1080>
##contig=<ID=nDi.2.2.scaf05477,length=1080>
##contig=<ID=nDi.2.2.scaf05478,length=1079>
##contig=<ID=nDi.2.2.scaf05479,length=1079>
##contig=<ID=nDi.2.2.scaf05480,length=1079>
##contig=<ID=nDi.2.2.scaf05481,length=1079>
##contig=<ID=nDi.2.2.scaf05482,length=1079>
##contig=<ID=nDi.2.2.scaf05483,length=1078>
##contig=<ID=nDi.2.2.scaf05484,length=1078>
##contig=<ID=nDi.2.2.scaf05485,length=1078>
##contig=<ID=nDi.2.2.scaf05486,length=1078>
##contig=<ID=nDi.2.2.scaf05487,length=1078>
##contig=<ID=nDi.2.2.scaf05488,length=1078>
##contig=<ID=nDi.2.2.scaf05489,length=1078>
##contig=<ID=nDi.2.2.scaf05490,length=1078>
##contig=<ID=nDi.2.2.scaf05491,length=1078>
##contig=<ID=nDi.2.2.scaf05492,length=1077>
##contig=<ID=nDi.2.2.scaf05493,length=1077>
##contig=<ID=nDi.2.2.scaf05494,length=1077>
##contig=<ID=nDi.2.2.scaf05495,length=1077>
##contig=<ID=nDi.2.2.scaf05496,length=1076>
##contig=<ID=nDi.2.2.scaf05497,length=1076>
##contig=<ID=nDi.2.2.scaf05498,length=1076>
##contig=<ID=nDi.2.2.scaf05499,length=1076>
##contig=<ID=nDi.2.2.scaf05500,length=1076>
##contig=<ID=nDi.2.2.scaf05501,length=1076>
##contig=<ID=nDi.2.2.scaf05502,length=1076>
##contig=<ID=nDi.2.2.scaf05503,length=1076>
##contig=<ID=nDi.2.2.scaf05504,length=1076>
##contig=<ID=nDi.2.2.scaf05505,length=1075>
##contig=<ID=nDi.2.2.scaf05506,length=1075>
##contig=<ID=nDi.2.2.scaf05507,length=1074>
##contig=<ID=nDi.2.2.scaf05508,length=1074>
##contig=<ID=nDi.2.2.scaf05509,length=1074>
##contig=<ID=nDi.2.2.scaf05510,length=1074>
##contig=<ID=nDi.2.2.scaf05511,length=1074>
##contig=<ID=nDi.2.2.scaf05512,length=1074>
##contig=<ID=nDi.2.2.scaf05513,length=1074>
##contig=<ID=nDi.2.2.scaf05514,length=1074>
##contig=<ID=nDi.2.2.scaf05515,length=1074>
##contig=<ID=nDi.2.2.scaf05516,length=1073>
##contig=<ID=nDi.2.2.scaf05517,length=1073>
##contig=<ID=nDi.2.2.scaf05518,length=1073>
##contig=<ID=nDi.2.2.scaf05519,length=1073>
##contig=<ID=nDi.2.2.scaf05520,length=1073>
##contig=<ID=nDi.2.2.scaf05521,length=1073>
##contig=<ID=nDi.2.2.scaf05522,length=1073>
##contig=<ID=nDi.2.2.scaf05523,length=1073>
##contig=<ID=nDi.2.2.scaf05524,length=1073>
##contig=<ID=nDi.2.2.scaf05525,length=1072>
##contig=<ID=nDi.2.2.scaf05526,length=1072>
##contig=<ID=nDi.2.2.scaf05527,length=1072>
##contig=<ID=nDi.2.2.scaf05528,length=1072>
##contig=<ID=nDi.2.2.scaf05529,length=1072>
##contig=<ID=nDi.2.2.scaf05530,length=1071>
##contig=<ID=nDi.2.2.scaf05531,length=1071>
##contig=<ID=nDi.2.2.scaf05532,length=1071>
##contig=<ID=nDi.2.2.scaf05533,length=1071>
##contig=<ID=nDi.2.2.scaf05534,length=1071>
##contig=<ID=nDi.2.2.scaf05535,length=1071>
##contig=<ID=nDi.2.2.scaf05536,length=1070>
##contig=<ID=nDi.2.2.scaf05537,length=1070>
##contig=<ID=nDi.2.2.scaf05538,length=1070>
##contig=<ID=nDi.2.2.scaf05539,length=1070>
##contig=<ID=nDi.2.2.scaf05540,length=1070>
##contig=<ID=nDi.2.2.scaf05541,length=1070>
##contig=<ID=nDi.2.2.scaf05542,length=1070>
##contig=<ID=nDi.2.2.scaf05543,length=1070>
##contig=<ID=nDi.2.2.scaf05544,length=1070>
##contig=<ID=nDi.2.2.scaf05545,length=1070>
##contig=<ID=nDi.2.2.scaf05546,length=1069>
##contig=<ID=nDi.2.2.scaf05547,length=1069>
##contig=<ID=nDi.2.2.scaf05548,length=1069>
##contig=<ID=nDi.2.2.scaf05549,length=1069>
##contig=<ID=nDi.2.2.scaf05550,length=1068>
##contig=<ID=nDi.2.2.scaf05551,length=1068>
##contig=<ID=nDi.2.2.scaf05552,length=1068>
##contig=<ID=nDi.2.2.scaf05553,length=1068>
##contig=<ID=nDi.2.2.scaf05554,length=1068>
##contig=<ID=nDi.2.2.scaf05555,length=1068>
##contig=<ID=nDi.2.2.scaf05556,length=1068>
##contig=<ID=nDi.2.2.scaf05557,length=1068>
##contig=<ID=nDi.2.2.scaf05558,length=1068>
##contig=<ID=nDi.2.2.scaf05559,length=1067>
##contig=<ID=nDi.2.2.scaf05560,length=1067>
##contig=<ID=nDi.2.2.scaf05561,length=1067>
##contig=<ID=nDi.2.2.scaf05562,length=1067>
##contig=<ID=nDi.2.2.scaf05563,length=1067>
##contig=<ID=nDi.2.2.scaf05564,length=1067>
##contig=<ID=nDi.2.2.scaf05565,length=1067>
##contig=<ID=nDi.2.2.scaf05566,length=1067>
##contig=<ID=nDi.2.2.scaf05567,length=1066>
##contig=<ID=nDi.2.2.scaf05568,length=1066>
##contig=<ID=nDi.2.2.scaf05569,length=1066>
##contig=<ID=nDi.2.2.scaf05570,length=1066>
##contig=<ID=nDi.2.2.scaf05571,length=1066>
##contig=<ID=nDi.2.2.scaf05572,length=1066>
##contig=<ID=nDi.2.2.scaf05573,length=1066>
##contig=<ID=nDi.2.2.scaf05574,length=1066>
##contig=<ID=nDi.2.2.scaf05575,length=1065>
##contig=<ID=nDi.2.2.scaf05576,length=1065>
##contig=<ID=nDi.2.2.scaf05577,length=1065>
##contig=<ID=nDi.2.2.scaf05578,length=1065>
##contig=<ID=nDi.2.2.scaf05579,length=1065>
##contig=<ID=nDi.2.2.scaf05580,length=1065>
##contig=<ID=nDi.2.2.scaf05581,length=1064>
##contig=<ID=nDi.2.2.scaf05582,length=1064>
##contig=<ID=nDi.2.2.scaf05583,length=1064>
##contig=<ID=nDi.2.2.scaf05584,length=1064>
##contig=<ID=nDi.2.2.scaf05585,length=1064>
##contig=<ID=nDi.2.2.scaf05586,length=1064>
##contig=<ID=nDi.2.2.scaf05587,length=1063>
##contig=<ID=nDi.2.2.scaf05588,length=1063>
##contig=<ID=nDi.2.2.scaf05589,length=1063>
##contig=<ID=nDi.2.2.scaf05590,length=1063>
##contig=<ID=nDi.2.2.scaf05591,length=1063>
##contig=<ID=nDi.2.2.scaf05592,length=1063>
##contig=<ID=nDi.2.2.scaf05593,length=1062>
##contig=<ID=nDi.2.2.scaf05594,length=1062>
##contig=<ID=nDi.2.2.scaf05595,length=1062>
##contig=<ID=nDi.2.2.scaf05596,length=1062>
##contig=<ID=nDi.2.2.scaf05597,length=1062>
##contig=<ID=nDi.2.2.scaf05598,length=1061>
##contig=<ID=nDi.2.2.scaf05599,length=1061>
##contig=<ID=nDi.2.2.scaf05600,length=1061>
##contig=<ID=nDi.2.2.scaf05601,length=1061>
##contig=<ID=nDi.2.2.scaf05602,length=1061>
##contig=<ID=nDi.2.2.scaf05603,length=1061>
##contig=<ID=nDi.2.2.scaf05604,length=1061>
##contig=<ID=nDi.2.2.scaf05605,length=1061>
##contig=<ID=nDi.2.2.scaf05606,length=1060>
##contig=<ID=nDi.2.2.scaf05607,length=1060>
##contig=<ID=nDi.2.2.scaf05608,length=1060>
##contig=<ID=nDi.2.2.scaf05609,length=1060>
##contig=<ID=nDi.2.2.scaf05610,length=1060>
##contig=<ID=nDi.2.2.scaf05611,length=1060>
##contig=<ID=nDi.2.2.scaf05612,length=1060>
##contig=<ID=nDi.2.2.scaf05613,length=1060>
##contig=<ID=nDi.2.2.scaf05614,length=1059>
##contig=<ID=nDi.2.2.scaf05615,length=1059>
##contig=<ID=nDi.2.2.scaf05616,length=1059>
##contig=<ID=nDi.2.2.scaf05617,length=1059>
##contig=<ID=nDi.2.2.scaf05618,length=1059>
##contig=<ID=nDi.2.2.scaf05619,length=1058>
##contig=<ID=nDi.2.2.scaf05620,length=1058>
##contig=<ID=nDi.2.2.scaf05621,length=1058>
##contig=<ID=nDi.2.2.scaf05622,length=1058>
##contig=<ID=nDi.2.2.scaf05623,length=1058>
##contig=<ID=nDi.2.2.scaf05624,length=1058>
##contig=<ID=nDi.2.2.scaf05625,length=1057>
##contig=<ID=nDi.2.2.scaf05626,length=1057>
##contig=<ID=nDi.2.2.scaf05627,length=1057>
##contig=<ID=nDi.2.2.scaf05628,length=1057>
##contig=<ID=nDi.2.2.scaf05629,length=1057>
##contig=<ID=nDi.2.2.scaf05630,length=1056>
##contig=<ID=nDi.2.2.scaf05631,length=1056>
##contig=<ID=nDi.2.2.scaf05632,length=1056>
##contig=<ID=nDi.2.2.scaf05633,length=1055>
##contig=<ID=nDi.2.2.scaf05634,length=1055>
##contig=<ID=nDi.2.2.scaf05635,length=1055>
##contig=<ID=nDi.2.2.scaf05636,length=1055>
##contig=<ID=nDi.2.2.scaf05637,length=1055>
##contig=<ID=nDi.2.2.scaf05638,length=1055>
##contig=<ID=nDi.2.2.scaf05639,length=1054>
##contig=<ID=nDi.2.2.scaf05640,length=1054>
##contig=<ID=nDi.2.2.scaf05641,length=1054>
##contig=<ID=nDi.2.2.scaf05642,length=1054>
##contig=<ID=nDi.2.2.scaf05643,length=1054>
##contig=<ID=nDi.2.2.scaf05644,length=1054>
##contig=<ID=nDi.2.2.scaf05645,length=1054>
##contig=<ID=nDi.2.2.scaf05646,length=1054>
##contig=<ID=nDi.2.2.scaf05647,length=1054>
##contig=<ID=nDi.2.2.scaf05648,length=1054>
##contig=<ID=nDi.2.2.scaf05649,length=1054>
##contig=<ID=nDi.2.2.scaf05650,length=1054>
##contig=<ID=nDi.2.2.scaf05651,length=1053>
##contig=<ID=nDi.2.2.scaf05652,length=1053>
##contig=<ID=nDi.2.2.scaf05653,length=1053>
##contig=<ID=nDi.2.2.scaf05654,length=1052>
##contig=<ID=nDi.2.2.scaf05655,length=1052>
##contig=<ID=nDi.2.2.scaf05656,length=1052>
##contig=<ID=nDi.2.2.scaf05657,length=1052>
##contig=<ID=nDi.2.2.scaf05658,length=1052>
##contig=<ID=nDi.2.2.scaf05659,length=1052>
##contig=<ID=nDi.2.2.scaf05660,length=1051>
##contig=<ID=nDi.2.2.scaf05661,length=1051>
##contig=<ID=nDi.2.2.scaf05662,length=1051>
##contig=<ID=nDi.2.2.scaf05663,length=1051>
##contig=<ID=nDi.2.2.scaf05664,length=1051>
##contig=<ID=nDi.2.2.scaf05665,length=1051>
##contig=<ID=nDi.2.2.scaf05666,length=1051>
##contig=<ID=nDi.2.2.scaf05667,length=1051>
##contig=<ID=nDi.2.2.scaf05668,length=1050>
##contig=<ID=nDi.2.2.scaf05669,length=1050>
##contig=<ID=nDi.2.2.scaf05670,length=1050>
##contig=<ID=nDi.2.2.scaf05671,length=1050>
##contig=<ID=nDi.2.2.scaf05672,length=1050>
##contig=<ID=nDi.2.2.scaf05673,length=1050>
##contig=<ID=nDi.2.2.scaf05674,length=1050>
##contig=<ID=nDi.2.2.scaf05675,length=1049>
##contig=<ID=nDi.2.2.scaf05676,length=1049>
##contig=<ID=nDi.2.2.scaf05677,length=1049>
##contig=<ID=nDi.2.2.scaf05678,length=1049>
##contig=<ID=nDi.2.2.scaf05679,length=1049>
##contig=<ID=nDi.2.2.scaf05680,length=1049>
##contig=<ID=nDi.2.2.scaf05681,length=1049>
##contig=<ID=nDi.2.2.scaf05682,length=1049>
##contig=<ID=nDi.2.2.scaf05683,length=1048>
##contig=<ID=nDi.2.2.scaf05684,length=1048>
##contig=<ID=nDi.2.2.scaf05685,length=1048>
##contig=<ID=nDi.2.2.scaf05686,length=1048>
##contig=<ID=nDi.2.2.scaf05687,length=1048>
##contig=<ID=nDi.2.2.scaf05688,length=1047>
##contig=<ID=nDi.2.2.scaf05689,length=1047>
##contig=<ID=nDi.2.2.scaf05690,length=1047>
##contig=<ID=nDi.2.2.scaf05691,length=1047>
##contig=<ID=nDi.2.2.scaf05692,length=1047>
##contig=<ID=nDi.2.2.scaf05693,length=1047>
##contig=<ID=nDi.2.2.scaf05694,length=1047>
##contig=<ID=nDi.2.2.scaf05695,length=1047>
##contig=<ID=nDi.2.2.scaf05696,length=1047>
##contig=<ID=nDi.2.2.scaf05697,length=1047>
##contig=<ID=nDi.2.2.scaf05698,length=1047>
##contig=<ID=nDi.2.2.scaf05699,length=1047>
##contig=<ID=nDi.2.2.scaf05700,length=1047>
##contig=<ID=nDi.2.2.scaf05701,length=1046>
##contig=<ID=nDi.2.2.scaf05702,length=1046>
##contig=<ID=nDi.2.2.scaf05703,length=1046>
##contig=<ID=nDi.2.2.scaf05704,length=1046>
##contig=<ID=nDi.2.2.scaf05705,length=1046>
##contig=<ID=nDi.2.2.scaf05706,length=1046>
##contig=<ID=nDi.2.2.scaf05707,length=1046>
##contig=<ID=nDi.2.2.scaf05708,length=1046>
##contig=<ID=nDi.2.2.scaf05709,length=1046>
##contig=<ID=nDi.2.2.scaf05710,length=1046>
##contig=<ID=nDi.2.2.scaf05711,length=1045>
##contig=<ID=nDi.2.2.scaf05712,length=1045>
##contig=<ID=nDi.2.2.scaf05713,length=1045>
##contig=<ID=nDi.2.2.scaf05714,length=1045>
##contig=<ID=nDi.2.2.scaf05715,length=1045>
##contig=<ID=nDi.2.2.scaf05716,length=1045>
##contig=<ID=nDi.2.2.scaf05717,length=1045>
##contig=<ID=nDi.2.2.scaf05718,length=1045>
##contig=<ID=nDi.2.2.scaf05719,length=1045>
##contig=<ID=nDi.2.2.scaf05720,length=1045>
##contig=<ID=nDi.2.2.scaf05721,length=1044>
##contig=<ID=nDi.2.2.scaf05722,length=1044>
##contig=<ID=nDi.2.2.scaf05723,length=1044>
##contig=<ID=nDi.2.2.scaf05724,length=1044>
##contig=<ID=nDi.2.2.scaf05725,length=1044>
##contig=<ID=nDi.2.2.scaf05726,length=1044>
##contig=<ID=nDi.2.2.scaf05727,length=1043>
##contig=<ID=nDi.2.2.scaf05728,length=1043>
##contig=<ID=nDi.2.2.scaf05729,length=1043>
##contig=<ID=nDi.2.2.scaf05730,length=1043>
##contig=<ID=nDi.2.2.scaf05731,length=1043>
##contig=<ID=nDi.2.2.scaf05732,length=1043>
##contig=<ID=nDi.2.2.scaf05733,length=1043>
##contig=<ID=nDi.2.2.scaf05734,length=1043>
##contig=<ID=nDi.2.2.scaf05735,length=1042>
##contig=<ID=nDi.2.2.scaf05736,length=1042>
##contig=<ID=nDi.2.2.scaf05737,length=1042>
##contig=<ID=nDi.2.2.scaf05738,length=1041>
##contig=<ID=nDi.2.2.scaf05739,length=1041>
##contig=<ID=nDi.2.2.scaf05740,length=1040>
##contig=<ID=nDi.2.2.scaf05741,length=1040>
##contig=<ID=nDi.2.2.scaf05742,length=1040>
##contig=<ID=nDi.2.2.scaf05743,length=1040>
##contig=<ID=nDi.2.2.scaf05744,length=1039>
##contig=<ID=nDi.2.2.scaf05745,length=1039>
##contig=<ID=nDi.2.2.scaf05746,length=1039>
##contig=<ID=nDi.2.2.scaf05747,length=1039>
##contig=<ID=nDi.2.2.scaf05748,length=1039>
##contig=<ID=nDi.2.2.scaf05749,length=1039>
##contig=<ID=nDi.2.2.scaf05750,length=1039>
##contig=<ID=nDi.2.2.scaf05751,length=1039>
##contig=<ID=nDi.2.2.scaf05752,length=1039>
##contig=<ID=nDi.2.2.scaf05753,length=1039>
##contig=<ID=nDi.2.2.scaf05754,length=1039>
##contig=<ID=nDi.2.2.scaf05755,length=1039>
##contig=<ID=nDi.2.2.scaf05756,length=1038>
##contig=<ID=nDi.2.2.scaf05757,length=1038>
##contig=<ID=nDi.2.2.scaf05758,length=1038>
##contig=<ID=nDi.2.2.scaf05759,length=1038>
##contig=<ID=nDi.2.2.scaf05760,length=1038>
##contig=<ID=nDi.2.2.scaf05761,length=1037>
##contig=<ID=nDi.2.2.scaf05762,length=1037>
##contig=<ID=nDi.2.2.scaf05763,length=1037>
##contig=<ID=nDi.2.2.scaf05764,length=1037>
##contig=<ID=nDi.2.2.scaf05765,length=1037>
##contig=<ID=nDi.2.2.scaf05766,length=1037>
##contig=<ID=nDi.2.2.scaf05767,length=1037>
##contig=<ID=nDi.2.2.scaf05768,length=1037>
##contig=<ID=nDi.2.2.scaf05769,length=1037>
##contig=<ID=nDi.2.2.scaf05770,length=1037>
##contig=<ID=nDi.2.2.scaf05771,length=1036>
##contig=<ID=nDi.2.2.scaf05772,length=1036>
##contig=<ID=nDi.2.2.scaf05773,length=1036>
##contig=<ID=nDi.2.2.scaf05774,length=1036>
##contig=<ID=nDi.2.2.scaf05775,length=1036>
##contig=<ID=nDi.2.2.scaf05776,length=1036>
##contig=<ID=nDi.2.2.scaf05777,length=1036>
##contig=<ID=nDi.2.2.scaf05778,length=1036>
##contig=<ID=nDi.2.2.scaf05779,length=1036>
##contig=<ID=nDi.2.2.scaf05780,length=1035>
##contig=<ID=nDi.2.2.scaf05781,length=1035>
##contig=<ID=nDi.2.2.scaf05782,length=1035>
##contig=<ID=nDi.2.2.scaf05783,length=1035>
##contig=<ID=nDi.2.2.scaf05784,length=1035>
##contig=<ID=nDi.2.2.scaf05785,length=1035>
##contig=<ID=nDi.2.2.scaf05786,length=1034>
##contig=<ID=nDi.2.2.scaf05787,length=1034>
##contig=<ID=nDi.2.2.scaf05788,length=1034>
##contig=<ID=nDi.2.2.scaf05789,length=1034>
##contig=<ID=nDi.2.2.scaf05790,length=1034>
##contig=<ID=nDi.2.2.scaf05791,length=1033>
##contig=<ID=nDi.2.2.scaf05792,length=1033>
##contig=<ID=nDi.2.2.scaf05793,length=1033>
##contig=<ID=nDi.2.2.scaf05794,length=1033>
##contig=<ID=nDi.2.2.scaf05795,length=1033>
##contig=<ID=nDi.2.2.scaf05796,length=1033>
##contig=<ID=nDi.2.2.scaf05797,length=1032>
##contig=<ID=nDi.2.2.scaf05798,length=1032>
##contig=<ID=nDi.2.2.scaf05799,length=1032>
##contig=<ID=nDi.2.2.scaf05800,length=1032>
##contig=<ID=nDi.2.2.scaf05801,length=1032>
##contig=<ID=nDi.2.2.scaf05802,length=1031>
##contig=<ID=nDi.2.2.scaf05803,length=1031>
##contig=<ID=nDi.2.2.scaf05804,length=1031>
##contig=<ID=nDi.2.2.scaf05805,length=1031>
##contig=<ID=nDi.2.2.scaf05806,length=1031>
##contig=<ID=nDi.2.2.scaf05807,length=1030>
##contig=<ID=nDi.2.2.scaf05808,length=1030>
##contig=<ID=nDi.2.2.scaf05809,length=1029>
##contig=<ID=nDi.2.2.scaf05810,length=1029>
##contig=<ID=nDi.2.2.scaf05811,length=1029>
##contig=<ID=nDi.2.2.scaf05812,length=1029>
##contig=<ID=nDi.2.2.scaf05813,length=1029>
##contig=<ID=nDi.2.2.scaf05814,length=1029>
##contig=<ID=nDi.2.2.scaf05815,length=1029>
##contig=<ID=nDi.2.2.scaf05816,length=1029>
##contig=<ID=nDi.2.2.scaf05817,length=1028>
##contig=<ID=nDi.2.2.scaf05818,length=1028>
##contig=<ID=nDi.2.2.scaf05819,length=1028>
##contig=<ID=nDi.2.2.scaf05820,length=1028>
##contig=<ID=nDi.2.2.scaf05821,length=1028>
##contig=<ID=nDi.2.2.scaf05822,length=1028>
##contig=<ID=nDi.2.2.scaf05823,length=1027>
##contig=<ID=nDi.2.2.scaf05824,length=1027>
##contig=<ID=nDi.2.2.scaf05825,length=1027>
##contig=<ID=nDi.2.2.scaf05826,length=1027>
##contig=<ID=nDi.2.2.scaf05827,length=1027>
##contig=<ID=nDi.2.2.scaf05828,length=1026>
##contig=<ID=nDi.2.2.scaf05829,length=1026>
##contig=<ID=nDi.2.2.scaf05830,length=1026>
##contig=<ID=nDi.2.2.scaf05831,length=1026>
##contig=<ID=nDi.2.2.scaf05832,length=1026>
##contig=<ID=nDi.2.2.scaf05833,length=1026>
##contig=<ID=nDi.2.2.scaf05834,length=1026>
##contig=<ID=nDi.2.2.scaf05835,length=1026>
##contig=<ID=nDi.2.2.scaf05836,length=1026>
##contig=<ID=nDi.2.2.scaf05837,length=1025>
##contig=<ID=nDi.2.2.scaf05838,length=1025>
##contig=<ID=nDi.2.2.scaf05839,length=1025>
##contig=<ID=nDi.2.2.scaf05840,length=1025>
##contig=<ID=nDi.2.2.scaf05841,length=1025>
##contig=<ID=nDi.2.2.scaf05842,length=1025>
##contig=<ID=nDi.2.2.scaf05843,length=1025>
##contig=<ID=nDi.2.2.scaf05844,length=1025>
##contig=<ID=nDi.2.2.scaf05845,length=1024>
##contig=<ID=nDi.2.2.scaf05846,length=1024>
##contig=<ID=nDi.2.2.scaf05847,length=1024>
##contig=<ID=nDi.2.2.scaf05848,length=1024>
##contig=<ID=nDi.2.2.scaf05849,length=1024>
##contig=<ID=nDi.2.2.scaf05850,length=1024>
##contig=<ID=nDi.2.2.scaf05851,length=1024>
##contig=<ID=nDi.2.2.scaf05852,length=1024>
##contig=<ID=nDi.2.2.scaf05853,length=1023>
##contig=<ID=nDi.2.2.scaf05854,length=1023>
##contig=<ID=nDi.2.2.scaf05855,length=1023>
##contig=<ID=nDi.2.2.scaf05856,length=1022>
##contig=<ID=nDi.2.2.scaf05857,length=1022>
##contig=<ID=nDi.2.2.scaf05858,length=1022>
##contig=<ID=nDi.2.2.scaf05859,length=1022>
##contig=<ID=nDi.2.2.scaf05860,length=1022>
##contig=<ID=nDi.2.2.scaf05861,length=1022>
##contig=<ID=nDi.2.2.scaf05862,length=1022>
##contig=<ID=nDi.2.2.scaf05863,length=1021>
##contig=<ID=nDi.2.2.scaf05864,length=1020>
##contig=<ID=nDi.2.2.scaf05865,length=1020>
##contig=<ID=nDi.2.2.scaf05866,length=1020>
##contig=<ID=nDi.2.2.scaf05867,length=1020>
##contig=<ID=nDi.2.2.scaf05868,length=1020>
##contig=<ID=nDi.2.2.scaf05869,length=1019>
##contig=<ID=nDi.2.2.scaf05870,length=1019>
##contig=<ID=nDi.2.2.scaf05871,length=1019>
##contig=<ID=nDi.2.2.scaf05872,length=1019>
##contig=<ID=nDi.2.2.scaf05873,length=1019>
##contig=<ID=nDi.2.2.scaf05874,length=1019>
##contig=<ID=nDi.2.2.scaf05875,length=1019>
##contig=<ID=nDi.2.2.scaf05876,length=1019>
##contig=<ID=nDi.2.2.scaf05877,length=1019>
##contig=<ID=nDi.2.2.scaf05878,length=1019>
##contig=<ID=nDi.2.2.scaf05879,length=1018>
##contig=<ID=nDi.2.2.scaf05880,length=1018>
##contig=<ID=nDi.2.2.scaf05881,length=1018>
##contig=<ID=nDi.2.2.scaf05882,length=1017>
##contig=<ID=nDi.2.2.scaf05883,length=1017>
##contig=<ID=nDi.2.2.scaf05884,length=1017>
##contig=<ID=nDi.2.2.scaf05885,length=1017>
##contig=<ID=nDi.2.2.scaf05886,length=1017>
##contig=<ID=nDi.2.2.scaf05887,length=1017>
##contig=<ID=nDi.2.2.scaf05888,length=1016>
##contig=<ID=nDi.2.2.scaf05889,length=1016>
##contig=<ID=nDi.2.2.scaf05890,length=1016>
##contig=<ID=nDi.2.2.scaf05891,length=1016>
##contig=<ID=nDi.2.2.scaf05892,length=1016>
##contig=<ID=nDi.2.2.scaf05893,length=1015>
##contig=<ID=nDi.2.2.scaf05894,length=1015>
##contig=<ID=nDi.2.2.scaf05895,length=1015>
##contig=<ID=nDi.2.2.scaf05896,length=1015>
##contig=<ID=nDi.2.2.scaf05897,length=1015>
##contig=<ID=nDi.2.2.scaf05898,length=1015>
##contig=<ID=nDi.2.2.scaf05899,length=1015>
##contig=<ID=nDi.2.2.scaf05900,length=1015>
##contig=<ID=nDi.2.2.scaf05901,length=1015>
##contig=<ID=nDi.2.2.scaf05902,length=1014>
##contig=<ID=nDi.2.2.scaf05903,length=1014>
##contig=<ID=nDi.2.2.scaf05904,length=1014>
##contig=<ID=nDi.2.2.scaf05905,length=1014>
##contig=<ID=nDi.2.2.scaf05906,length=1014>
##contig=<ID=nDi.2.2.scaf05907,length=1013>
##contig=<ID=nDi.2.2.scaf05908,length=1013>
##contig=<ID=nDi.2.2.scaf05909,length=1013>
##contig=<ID=nDi.2.2.scaf05910,length=1013>
##contig=<ID=nDi.2.2.scaf05911,length=1013>
##contig=<ID=nDi.2.2.scaf05912,length=1013>
##contig=<ID=nDi.2.2.scaf05913,length=1013>
##contig=<ID=nDi.2.2.scaf05914,length=1013>
##contig=<ID=nDi.2.2.scaf05915,length=1013>
##contig=<ID=nDi.2.2.scaf05916,length=1012>
##contig=<ID=nDi.2.2.scaf05917,length=1012>
##contig=<ID=nDi.2.2.scaf05918,length=1012>
##contig=<ID=nDi.2.2.scaf05919,length=1012>
##contig=<ID=nDi.2.2.scaf05920,length=1012>
##contig=<ID=nDi.2.2.scaf05921,length=1012>
##contig=<ID=nDi.2.2.scaf05922,length=1011>
##contig=<ID=nDi.2.2.scaf05923,length=1011>
##contig=<ID=nDi.2.2.scaf05924,length=1011>
##contig=<ID=nDi.2.2.scaf05925,length=1011>
##contig=<ID=nDi.2.2.scaf05926,length=1011>
##contig=<ID=nDi.2.2.scaf05927,length=1010>
##contig=<ID=nDi.2.2.scaf05928,length=1010>
##contig=<ID=nDi.2.2.scaf05929,length=1010>
##contig=<ID=nDi.2.2.scaf05930,length=1010>
##contig=<ID=nDi.2.2.scaf05931,length=1009>
##contig=<ID=nDi.2.2.scaf05932,length=1009>
##contig=<ID=nDi.2.2.scaf05933,length=1009>
##contig=<ID=nDi.2.2.scaf05934,length=1009>
##contig=<ID=nDi.2.2.scaf05935,length=1009>
##contig=<ID=nDi.2.2.scaf05936,length=1009>
##contig=<ID=nDi.2.2.scaf05937,length=1009>
##contig=<ID=nDi.2.2.scaf05938,length=1009>
##contig=<ID=nDi.2.2.scaf05939,length=1008>
##contig=<ID=nDi.2.2.scaf05940,length=1008>
##contig=<ID=nDi.2.2.scaf05941,length=1008>
##contig=<ID=nDi.2.2.scaf05942,length=1008>
##contig=<ID=nDi.2.2.scaf05943,length=1008>
##contig=<ID=nDi.2.2.scaf05944,length=1008>
##contig=<ID=nDi.2.2.scaf05945,length=1008>
##contig=<ID=nDi.2.2.scaf05946,length=1008>
##contig=<ID=nDi.2.2.scaf05947,length=1008>
##contig=<ID=nDi.2.2.scaf05948,length=1008>
##contig=<ID=nDi.2.2.scaf05949,length=1007>
##contig=<ID=nDi.2.2.scaf05950,length=1007>
##contig=<ID=nDi.2.2.scaf05951,length=1007>
##contig=<ID=nDi.2.2.scaf05952,length=1007>
##contig=<ID=nDi.2.2.scaf05953,length=1007>
##contig=<ID=nDi.2.2.scaf05954,length=1007>
##contig=<ID=nDi.2.2.scaf05955,length=1007>
##contig=<ID=nDi.2.2.scaf05956,length=1007>
##contig=<ID=nDi.2.2.scaf05957,length=1006>
##contig=<ID=nDi.2.2.scaf05958,length=1006>
##contig=<ID=nDi.2.2.scaf05959,length=1006>
##contig=<ID=nDi.2.2.scaf05960,length=1006>
##contig=<ID=nDi.2.2.scaf05961,length=1005>
##contig=<ID=nDi.2.2.scaf05962,length=1005>
##contig=<ID=nDi.2.2.scaf05963,length=1005>
##contig=<ID=nDi.2.2.scaf05964,length=1005>
##contig=<ID=nDi.2.2.scaf05965,length=1005>
##contig=<ID=nDi.2.2.scaf05966,length=1005>
##contig=<ID=nDi.2.2.scaf05967,length=1004>
##contig=<ID=nDi.2.2.scaf05968,length=1004>
##contig=<ID=nDi.2.2.scaf05969,length=1004>
##contig=<ID=nDi.2.2.scaf05970,length=1004>
##contig=<ID=nDi.2.2.scaf05971,length=1004>
##contig=<ID=nDi.2.2.scaf05972,length=1004>
##contig=<ID=nDi.2.2.scaf05973,length=1004>
##contig=<ID=nDi.2.2.scaf05974,length=1003>
##contig=<ID=nDi.2.2.scaf05975,length=1003>
##contig=<ID=nDi.2.2.scaf05976,length=1003>
##contig=<ID=nDi.2.2.scaf05977,length=1003>
##contig=<ID=nDi.2.2.scaf05978,length=1003>
##contig=<ID=nDi.2.2.scaf05979,length=1003>
##contig=<ID=nDi.2.2.scaf05980,length=1003>
##contig=<ID=nDi.2.2.scaf05981,length=1003>
##contig=<ID=nDi.2.2.scaf05982,length=1002>
##contig=<ID=nDi.2.2.scaf05983,length=1002>
##contig=<ID=nDi.2.2.scaf05984,length=1002>
##contig=<ID=nDi.2.2.scaf05985,length=1002>
##contig=<ID=nDi.2.2.scaf05986,length=1002>
##contig=<ID=nDi.2.2.scaf05987,length=1002>
##contig=<ID=nDi.2.2.scaf05988,length=1002>
##contig=<ID=nDi.2.2.scaf05989,length=1002>
##contig=<ID=nDi.2.2.scaf05990,length=1002>
##contig=<ID=nDi.2.2.scaf05991,length=1002>
##contig=<ID=nDi.2.2.scaf05992,length=1002>
##contig=<ID=nDi.2.2.scaf05993,length=1002>
##contig=<ID=nDi.2.2.scaf05994,length=1002>
##contig=<ID=nDi.2.2.scaf05995,length=1001>
##contig=<ID=nDi.2.2.scaf05996,length=1001>
##contig=<ID=nDi.2.2.scaf05997,length=1001>
##contig=<ID=nDi.2.2.scaf05998,length=1001>
##contig=<ID=nDi.2.2.scaf05999,length=1001>
##contig=<ID=nDi.2.2.scaf06000,length=1000>
##contig=<ID=nDi.2.2.scaf06001,length=1000>
##contig=<ID=nDi.2.2.scaf06002,length=1000>
##contig=<ID=nDi.2.2.scaf06003,length=1000>
##contig=<ID=nDi.2.2.scaf06004,length=1000>
##contig=<ID=nDi.2.2.scaf06005,length=1000>
##contig=<ID=nDi.2.2.scaf06006,length=1000>
##contig=<ID=nDi.2.2.scaf06007,length=999>
##contig=<ID=nDi.2.2.scaf06008,length=999>
##contig=<ID=nDi.2.2.scaf06009,length=999>
##contig=<ID=nDi.2.2.scaf06010,length=999>
##contig=<ID=nDi.2.2.scaf06011,length=999>
##contig=<ID=nDi.2.2.scaf06012,length=999>
##contig=<ID=nDi.2.2.scaf06013,length=998>
##contig=<ID=nDi.2.2.scaf06014,length=998>
##contig=<ID=nDi.2.2.scaf06015,length=997>
##contig=<ID=nDi.2.2.scaf06016,length=997>
##contig=<ID=nDi.2.2.scaf06017,length=996>
##contig=<ID=nDi.2.2.scaf06018,length=996>
##contig=<ID=nDi.2.2.scaf06019,length=996>
##contig=<ID=nDi.2.2.scaf06020,length=996>
##contig=<ID=nDi.2.2.scaf06021,length=996>
##contig=<ID=nDi.2.2.scaf06022,length=996>
##contig=<ID=nDi.2.2.scaf06023,length=996>
##contig=<ID=nDi.2.2.scaf06024,length=996>
##contig=<ID=nDi.2.2.scaf06025,length=995>
##contig=<ID=nDi.2.2.scaf06026,length=995>
##contig=<ID=nDi.2.2.scaf06027,length=995>
##contig=<ID=nDi.2.2.scaf06028,length=995>
##contig=<ID=nDi.2.2.scaf06029,length=995>
##contig=<ID=nDi.2.2.scaf06030,length=995>
##contig=<ID=nDi.2.2.scaf06031,length=995>
##contig=<ID=nDi.2.2.scaf06032,length=994>
##contig=<ID=nDi.2.2.scaf06033,length=994>
##contig=<ID=nDi.2.2.scaf06034,length=994>
##contig=<ID=nDi.2.2.scaf06035,length=994>
##contig=<ID=nDi.2.2.scaf06036,length=994>
##contig=<ID=nDi.2.2.scaf06037,length=994>
##contig=<ID=nDi.2.2.scaf06038,length=994>
##contig=<ID=nDi.2.2.scaf06039,length=994>
##contig=<ID=nDi.2.2.scaf06040,length=994>
##contig=<ID=nDi.2.2.scaf06041,length=994>
##contig=<ID=nDi.2.2.scaf06042,length=993>
##contig=<ID=nDi.2.2.scaf06043,length=993>
##contig=<ID=nDi.2.2.scaf06044,length=993>
##contig=<ID=nDi.2.2.scaf06045,length=993>
##contig=<ID=nDi.2.2.scaf06046,length=993>
##contig=<ID=nDi.2.2.scaf06047,length=993>
##contig=<ID=nDi.2.2.scaf06048,length=993>
##contig=<ID=nDi.2.2.scaf06049,length=992>
##contig=<ID=nDi.2.2.scaf06050,length=992>
##contig=<ID=nDi.2.2.scaf06051,length=992>
##contig=<ID=nDi.2.2.scaf06052,length=992>
##contig=<ID=nDi.2.2.scaf06053,length=992>
##contig=<ID=nDi.2.2.scaf06054,length=992>
##contig=<ID=nDi.2.2.scaf06055,length=992>
##contig=<ID=nDi.2.2.scaf06056,length=991>
##contig=<ID=nDi.2.2.scaf06057,length=991>
##contig=<ID=nDi.2.2.scaf06058,length=991>
##contig=<ID=nDi.2.2.scaf06059,length=991>
##contig=<ID=nDi.2.2.scaf06060,length=991>
##contig=<ID=nDi.2.2.scaf06061,length=991>
##contig=<ID=nDi.2.2.scaf06062,length=991>
##contig=<ID=nDi.2.2.scaf06063,length=991>
##contig=<ID=nDi.2.2.scaf06064,length=991>
##contig=<ID=nDi.2.2.scaf06065,length=990>
##contig=<ID=nDi.2.2.scaf06066,length=990>
##contig=<ID=nDi.2.2.scaf06067,length=990>
##contig=<ID=nDi.2.2.scaf06068,length=990>
##contig=<ID=nDi.2.2.scaf06069,length=990>
##contig=<ID=nDi.2.2.scaf06070,length=990>
##contig=<ID=nDi.2.2.scaf06071,length=990>
##contig=<ID=nDi.2.2.scaf06072,length=990>
##contig=<ID=nDi.2.2.scaf06073,length=990>
##contig=<ID=nDi.2.2.scaf06074,length=989>
##contig=<ID=nDi.2.2.scaf06075,length=989>
##contig=<ID=nDi.2.2.scaf06076,length=989>
##contig=<ID=nDi.2.2.scaf06077,length=989>
##contig=<ID=nDi.2.2.scaf06078,length=989>
##contig=<ID=nDi.2.2.scaf06079,length=989>
##contig=<ID=nDi.2.2.scaf06080,length=989>
##contig=<ID=nDi.2.2.scaf06081,length=988>
##contig=<ID=nDi.2.2.scaf06082,length=988>
##contig=<ID=nDi.2.2.scaf06083,length=988>
##contig=<ID=nDi.2.2.scaf06084,length=988>
##contig=<ID=nDi.2.2.scaf06085,length=988>
##contig=<ID=nDi.2.2.scaf06086,length=987>
##contig=<ID=nDi.2.2.scaf06087,length=987>
##contig=<ID=nDi.2.2.scaf06088,length=987>
##contig=<ID=nDi.2.2.scaf06089,length=987>
##contig=<ID=nDi.2.2.scaf06090,length=987>
##contig=<ID=nDi.2.2.scaf06091,length=987>
##contig=<ID=nDi.2.2.scaf06092,length=987>
##contig=<ID=nDi.2.2.scaf06093,length=986>
##contig=<ID=nDi.2.2.scaf06094,length=986>
##contig=<ID=nDi.2.2.scaf06095,length=986>
##contig=<ID=nDi.2.2.scaf06096,length=986>
##contig=<ID=nDi.2.2.scaf06097,length=986>
##contig=<ID=nDi.2.2.scaf06098,length=986>
##contig=<ID=nDi.2.2.scaf06099,length=986>
##contig=<ID=nDi.2.2.scaf06100,length=985>
##contig=<ID=nDi.2.2.scaf06101,length=985>
##contig=<ID=nDi.2.2.scaf06102,length=985>
##contig=<ID=nDi.2.2.scaf06103,length=985>
##contig=<ID=nDi.2.2.scaf06104,length=985>
##contig=<ID=nDi.2.2.scaf06105,length=985>
##contig=<ID=nDi.2.2.scaf06106,length=985>
##contig=<ID=nDi.2.2.scaf06107,length=985>
##contig=<ID=nDi.2.2.scaf06108,length=984>
##contig=<ID=nDi.2.2.scaf06109,length=984>
##contig=<ID=nDi.2.2.scaf06110,length=984>
##contig=<ID=nDi.2.2.scaf06111,length=984>
##contig=<ID=nDi.2.2.scaf06112,length=984>
##contig=<ID=nDi.2.2.scaf06113,length=984>
##contig=<ID=nDi.2.2.scaf06114,length=984>
##contig=<ID=nDi.2.2.scaf06115,length=983>
##contig=<ID=nDi.2.2.scaf06116,length=983>
##contig=<ID=nDi.2.2.scaf06117,length=983>
##contig=<ID=nDi.2.2.scaf06118,length=983>
##contig=<ID=nDi.2.2.scaf06119,length=983>
##contig=<ID=nDi.2.2.scaf06120,length=983>
##contig=<ID=nDi.2.2.scaf06121,length=982>
##contig=<ID=nDi.2.2.scaf06122,length=982>
##contig=<ID=nDi.2.2.scaf06123,length=982>
##contig=<ID=nDi.2.2.scaf06124,length=981>
##contig=<ID=nDi.2.2.scaf06125,length=981>
##contig=<ID=nDi.2.2.scaf06126,length=981>
##contig=<ID=nDi.2.2.scaf06127,length=981>
##contig=<ID=nDi.2.2.scaf06128,length=981>
##contig=<ID=nDi.2.2.scaf06129,length=981>
##contig=<ID=nDi.2.2.scaf06130,length=981>
##contig=<ID=nDi.2.2.scaf06131,length=980>
##contig=<ID=nDi.2.2.scaf06132,length=980>
##contig=<ID=nDi.2.2.scaf06133,length=980>
##contig=<ID=nDi.2.2.scaf06134,length=980>
##contig=<ID=nDi.2.2.scaf06135,length=980>
##contig=<ID=nDi.2.2.scaf06136,length=980>
##contig=<ID=nDi.2.2.scaf06137,length=980>
##contig=<ID=nDi.2.2.scaf06138,length=980>
##contig=<ID=nDi.2.2.scaf06139,length=979>
##contig=<ID=nDi.2.2.scaf06140,length=979>
##contig=<ID=nDi.2.2.scaf06141,length=979>
##contig=<ID=nDi.2.2.scaf06142,length=979>
##contig=<ID=nDi.2.2.scaf06143,length=979>
##contig=<ID=nDi.2.2.scaf06144,length=979>
##contig=<ID=nDi.2.2.scaf06145,length=979>
##contig=<ID=nDi.2.2.scaf06146,length=979>
##contig=<ID=nDi.2.2.scaf06147,length=979>
##contig=<ID=nDi.2.2.scaf06148,length=978>
##contig=<ID=nDi.2.2.scaf06149,length=978>
##contig=<ID=nDi.2.2.scaf06150,length=978>
##contig=<ID=nDi.2.2.scaf06151,length=978>
##contig=<ID=nDi.2.2.scaf06152,length=978>
##contig=<ID=nDi.2.2.scaf06153,length=978>
##contig=<ID=nDi.2.2.scaf06154,length=978>
##contig=<ID=nDi.2.2.scaf06155,length=978>
##contig=<ID=nDi.2.2.scaf06156,length=977>
##contig=<ID=nDi.2.2.scaf06157,length=977>
##contig=<ID=nDi.2.2.scaf06158,length=977>
##contig=<ID=nDi.2.2.scaf06159,length=977>
##contig=<ID=nDi.2.2.scaf06160,length=977>
##contig=<ID=nDi.2.2.scaf06161,length=976>
##contig=<ID=nDi.2.2.scaf06162,length=976>
##contig=<ID=nDi.2.2.scaf06163,length=976>
##contig=<ID=nDi.2.2.scaf06164,length=976>
##contig=<ID=nDi.2.2.scaf06165,length=976>
##contig=<ID=nDi.2.2.scaf06166,length=976>
##contig=<ID=nDi.2.2.scaf06167,length=975>
##contig=<ID=nDi.2.2.scaf06168,length=975>
##contig=<ID=nDi.2.2.scaf06169,length=975>
##contig=<ID=nDi.2.2.scaf06170,length=975>
##contig=<ID=nDi.2.2.scaf06171,length=975>
##contig=<ID=nDi.2.2.scaf06172,length=975>
##contig=<ID=nDi.2.2.scaf06173,length=975>
##contig=<ID=nDi.2.2.scaf06174,length=975>
##contig=<ID=nDi.2.2.scaf06175,length=974>
##contig=<ID=nDi.2.2.scaf06176,length=974>
##contig=<ID=nDi.2.2.scaf06177,length=974>
##contig=<ID=nDi.2.2.scaf06178,length=974>
##contig=<ID=nDi.2.2.scaf06179,length=974>
##contig=<ID=nDi.2.2.scaf06180,length=974>
##contig=<ID=nDi.2.2.scaf06181,length=974>
##contig=<ID=nDi.2.2.scaf06182,length=973>
##contig=<ID=nDi.2.2.scaf06183,length=973>
##contig=<ID=nDi.2.2.scaf06184,length=973>
##contig=<ID=nDi.2.2.scaf06185,length=973>
##contig=<ID=nDi.2.2.scaf06186,length=973>
##contig=<ID=nDi.2.2.scaf06187,length=973>
##contig=<ID=nDi.2.2.scaf06188,length=973>
##contig=<ID=nDi.2.2.scaf06189,length=973>
##contig=<ID=nDi.2.2.scaf06190,length=973>
##contig=<ID=nDi.2.2.scaf06191,length=973>
##contig=<ID=nDi.2.2.scaf06192,length=973>
##contig=<ID=nDi.2.2.scaf06193,length=972>
##contig=<ID=nDi.2.2.scaf06194,length=972>
##contig=<ID=nDi.2.2.scaf06195,length=972>
##contig=<ID=nDi.2.2.scaf06196,length=972>
##contig=<ID=nDi.2.2.scaf06197,length=972>
##contig=<ID=nDi.2.2.scaf06198,length=972>
##contig=<ID=nDi.2.2.scaf06199,length=972>
##contig=<ID=nDi.2.2.scaf06200,length=971>
##contig=<ID=nDi.2.2.scaf06201,length=971>
##contig=<ID=nDi.2.2.scaf06202,length=971>
##contig=<ID=nDi.2.2.scaf06203,length=971>
##contig=<ID=nDi.2.2.scaf06204,length=971>
##contig=<ID=nDi.2.2.scaf06205,length=971>
##contig=<ID=nDi.2.2.scaf06206,length=971>
##contig=<ID=nDi.2.2.scaf06207,length=971>
##contig=<ID=nDi.2.2.scaf06208,length=970>
##contig=<ID=nDi.2.2.scaf06209,length=970>
##contig=<ID=nDi.2.2.scaf06210,length=970>
##contig=<ID=nDi.2.2.scaf06211,length=970>
##contig=<ID=nDi.2.2.scaf06212,length=969>
##contig=<ID=nDi.2.2.scaf06213,length=969>
##contig=<ID=nDi.2.2.scaf06214,length=969>
##contig=<ID=nDi.2.2.scaf06215,length=969>
##contig=<ID=nDi.2.2.scaf06216,length=969>
##contig=<ID=nDi.2.2.scaf06217,length=969>
##contig=<ID=nDi.2.2.scaf06218,length=969>
##contig=<ID=nDi.2.2.scaf06219,length=969>
##contig=<ID=nDi.2.2.scaf06220,length=969>
##contig=<ID=nDi.2.2.scaf06221,length=969>
##contig=<ID=nDi.2.2.scaf06222,length=969>
##contig=<ID=nDi.2.2.scaf06223,length=969>
##contig=<ID=nDi.2.2.scaf06224,length=969>
##contig=<ID=nDi.2.2.scaf06225,length=968>
##contig=<ID=nDi.2.2.scaf06226,length=968>
##contig=<ID=nDi.2.2.scaf06227,length=968>
##contig=<ID=nDi.2.2.scaf06228,length=968>
##contig=<ID=nDi.2.2.scaf06229,length=968>
##contig=<ID=nDi.2.2.scaf06230,length=968>
##contig=<ID=nDi.2.2.scaf06231,length=968>
##contig=<ID=nDi.2.2.scaf06232,length=968>
##contig=<ID=nDi.2.2.scaf06233,length=968>
##contig=<ID=nDi.2.2.scaf06234,length=968>
##contig=<ID=nDi.2.2.scaf06235,length=968>
##contig=<ID=nDi.2.2.scaf06236,length=967>
##contig=<ID=nDi.2.2.scaf06237,length=967>
##contig=<ID=nDi.2.2.scaf06238,length=967>
##contig=<ID=nDi.2.2.scaf06239,length=967>
##contig=<ID=nDi.2.2.scaf06240,length=967>
##contig=<ID=nDi.2.2.scaf06241,length=967>
##contig=<ID=nDi.2.2.scaf06242,length=967>
##contig=<ID=nDi.2.2.scaf06243,length=966>
##contig=<ID=nDi.2.2.scaf06244,length=966>
##contig=<ID=nDi.2.2.scaf06245,length=966>
##contig=<ID=nDi.2.2.scaf06246,length=966>
##contig=<ID=nDi.2.2.scaf06247,length=966>
##contig=<ID=nDi.2.2.scaf06248,length=966>
##contig=<ID=nDi.2.2.scaf06249,length=966>
##contig=<ID=nDi.2.2.scaf06250,length=966>
##contig=<ID=nDi.2.2.scaf06251,length=965>
##contig=<ID=nDi.2.2.scaf06252,length=965>
##contig=<ID=nDi.2.2.scaf06253,length=965>
##contig=<ID=nDi.2.2.scaf06254,length=965>
##contig=<ID=nDi.2.2.scaf06255,length=965>
##contig=<ID=nDi.2.2.scaf06256,length=964>
##contig=<ID=nDi.2.2.scaf06257,length=964>
##contig=<ID=nDi.2.2.scaf06258,length=964>
##contig=<ID=nDi.2.2.scaf06259,length=964>
##contig=<ID=nDi.2.2.scaf06260,length=964>
##contig=<ID=nDi.2.2.scaf06261,length=964>
##contig=<ID=nDi.2.2.scaf06262,length=964>
##contig=<ID=nDi.2.2.scaf06263,length=964>
##contig=<ID=nDi.2.2.scaf06264,length=963>
##contig=<ID=nDi.2.2.scaf06265,length=963>
##contig=<ID=nDi.2.2.scaf06266,length=963>
##contig=<ID=nDi.2.2.scaf06267,length=963>
##contig=<ID=nDi.2.2.scaf06268,length=963>
##contig=<ID=nDi.2.2.scaf06269,length=963>
##contig=<ID=nDi.2.2.scaf06270,length=963>
##contig=<ID=nDi.2.2.scaf06271,length=962>
##contig=<ID=nDi.2.2.scaf06272,length=962>
##contig=<ID=nDi.2.2.scaf06273,length=962>
##contig=<ID=nDi.2.2.scaf06274,length=962>
##contig=<ID=nDi.2.2.scaf06275,length=962>
##contig=<ID=nDi.2.2.scaf06276,length=962>
##contig=<ID=nDi.2.2.scaf06277,length=962>
##contig=<ID=nDi.2.2.scaf06278,length=962>
##contig=<ID=nDi.2.2.scaf06279,length=961>
##contig=<ID=nDi.2.2.scaf06280,length=961>
##contig=<ID=nDi.2.2.scaf06281,length=961>
##contig=<ID=nDi.2.2.scaf06282,length=961>
##contig=<ID=nDi.2.2.scaf06283,length=961>
##contig=<ID=nDi.2.2.scaf06284,length=961>
##contig=<ID=nDi.2.2.scaf06285,length=961>
##contig=<ID=nDi.2.2.scaf06286,length=961>
##contig=<ID=nDi.2.2.scaf06287,length=961>
##contig=<ID=nDi.2.2.scaf06288,length=960>
##contig=<ID=nDi.2.2.scaf06289,length=960>
##contig=<ID=nDi.2.2.scaf06290,length=960>
##contig=<ID=nDi.2.2.scaf06291,length=960>
##contig=<ID=nDi.2.2.scaf06292,length=960>
##contig=<ID=nDi.2.2.scaf06293,length=960>
##contig=<ID=nDi.2.2.scaf06294,length=960>
##contig=<ID=nDi.2.2.scaf06295,length=960>
##contig=<ID=nDi.2.2.scaf06296,length=960>
##contig=<ID=nDi.2.2.scaf06297,length=960>
##contig=<ID=nDi.2.2.scaf06298,length=959>
##contig=<ID=nDi.2.2.scaf06299,length=959>
##contig=<ID=nDi.2.2.scaf06300,length=959>
##contig=<ID=nDi.2.2.scaf06301,length=959>
##contig=<ID=nDi.2.2.scaf06302,length=959>
##contig=<ID=nDi.2.2.scaf06303,length=959>
##contig=<ID=nDi.2.2.scaf06304,length=958>
##contig=<ID=nDi.2.2.scaf06305,length=958>
##contig=<ID=nDi.2.2.scaf06306,length=958>
##contig=<ID=nDi.2.2.scaf06307,length=958>
##contig=<ID=nDi.2.2.scaf06308,length=958>
##contig=<ID=nDi.2.2.scaf06309,length=957>
##contig=<ID=nDi.2.2.scaf06310,length=957>
##contig=<ID=nDi.2.2.scaf06311,length=957>
##contig=<ID=nDi.2.2.scaf06312,length=957>
##contig=<ID=nDi.2.2.scaf06313,length=956>
##contig=<ID=nDi.2.2.scaf06314,length=956>
##contig=<ID=nDi.2.2.scaf06315,length=956>
##contig=<ID=nDi.2.2.scaf06316,length=956>
##contig=<ID=nDi.2.2.scaf06317,length=956>
##contig=<ID=nDi.2.2.scaf06318,length=956>
##contig=<ID=nDi.2.2.scaf06319,length=956>
##contig=<ID=nDi.2.2.scaf06320,length=956>
##contig=<ID=nDi.2.2.scaf06321,length=955>
##contig=<ID=nDi.2.2.scaf06322,length=955>
##contig=<ID=nDi.2.2.scaf06323,length=954>
##contig=<ID=nDi.2.2.scaf06324,length=954>
##contig=<ID=nDi.2.2.scaf06325,length=954>
##contig=<ID=nDi.2.2.scaf06326,length=954>
##contig=<ID=nDi.2.2.scaf06327,length=953>
##contig=<ID=nDi.2.2.scaf06328,length=953>
##contig=<ID=nDi.2.2.scaf06329,length=953>
##contig=<ID=nDi.2.2.scaf06330,length=953>
##contig=<ID=nDi.2.2.scaf06331,length=953>
##contig=<ID=nDi.2.2.scaf06332,length=953>
##contig=<ID=nDi.2.2.scaf06333,length=953>
##contig=<ID=nDi.2.2.scaf06334,length=953>
##contig=<ID=nDi.2.2.scaf06335,length=953>
##contig=<ID=nDi.2.2.scaf06336,length=953>
##contig=<ID=nDi.2.2.scaf06337,length=953>
##contig=<ID=nDi.2.2.scaf06338,length=953>
##contig=<ID=nDi.2.2.scaf06339,length=953>
##contig=<ID=nDi.2.2.scaf06340,length=952>
##contig=<ID=nDi.2.2.scaf06341,length=952>
##contig=<ID=nDi.2.2.scaf06342,length=952>
##contig=<ID=nDi.2.2.scaf06343,length=952>
##contig=<ID=nDi.2.2.scaf06344,length=952>
##contig=<ID=nDi.2.2.scaf06345,length=951>
##contig=<ID=nDi.2.2.scaf06346,length=951>
##contig=<ID=nDi.2.2.scaf06347,length=951>
##contig=<ID=nDi.2.2.scaf06348,length=951>
##contig=<ID=nDi.2.2.scaf06349,length=951>
##contig=<ID=nDi.2.2.scaf06350,length=951>
##contig=<ID=nDi.2.2.scaf06351,length=951>
##contig=<ID=nDi.2.2.scaf06352,length=951>
##contig=<ID=nDi.2.2.scaf06353,length=951>
##contig=<ID=nDi.2.2.scaf06354,length=951>
##contig=<ID=nDi.2.2.scaf06355,length=950>
##contig=<ID=nDi.2.2.scaf06356,length=950>
##contig=<ID=nDi.2.2.scaf06357,length=950>
##contig=<ID=nDi.2.2.scaf06358,length=950>
##contig=<ID=nDi.2.2.scaf06359,length=950>
##contig=<ID=nDi.2.2.scaf06360,length=950>
##contig=<ID=nDi.2.2.scaf06361,length=949>
##contig=<ID=nDi.2.2.scaf06362,length=949>
##contig=<ID=nDi.2.2.scaf06363,length=949>
##contig=<ID=nDi.2.2.scaf06364,length=949>
##contig=<ID=nDi.2.2.scaf06365,length=949>
##contig=<ID=nDi.2.2.scaf06366,length=949>
##contig=<ID=nDi.2.2.scaf06367,length=949>
##contig=<ID=nDi.2.2.scaf06368,length=949>
##contig=<ID=nDi.2.2.scaf06369,length=949>
##contig=<ID=nDi.2.2.scaf06370,length=949>
##contig=<ID=nDi.2.2.scaf06371,length=949>
##contig=<ID=nDi.2.2.scaf06372,length=948>
##contig=<ID=nDi.2.2.scaf06373,length=948>
##contig=<ID=nDi.2.2.scaf06374,length=948>
##contig=<ID=nDi.2.2.scaf06375,length=948>
##contig=<ID=nDi.2.2.scaf06376,length=947>
##contig=<ID=nDi.2.2.scaf06377,length=947>
##contig=<ID=nDi.2.2.scaf06378,length=947>
##contig=<ID=nDi.2.2.scaf06379,length=947>
##contig=<ID=nDi.2.2.scaf06380,length=947>
##contig=<ID=nDi.2.2.scaf06381,length=947>
##contig=<ID=nDi.2.2.scaf06382,length=947>
##contig=<ID=nDi.2.2.scaf06383,length=947>
##contig=<ID=nDi.2.2.scaf06384,length=946>
##contig=<ID=nDi.2.2.scaf06385,length=946>
##contig=<ID=nDi.2.2.scaf06386,length=946>
##contig=<ID=nDi.2.2.scaf06387,length=946>
##contig=<ID=nDi.2.2.scaf06388,length=946>
##contig=<ID=nDi.2.2.scaf06389,length=946>
##contig=<ID=nDi.2.2.scaf06390,length=946>
##contig=<ID=nDi.2.2.scaf06391,length=945>
##contig=<ID=nDi.2.2.scaf06392,length=945>
##contig=<ID=nDi.2.2.scaf06393,length=945>
##contig=<ID=nDi.2.2.scaf06394,length=945>
##contig=<ID=nDi.2.2.scaf06395,length=945>
##contig=<ID=nDi.2.2.scaf06396,length=945>
##contig=<ID=nDi.2.2.scaf06397,length=945>
##contig=<ID=nDi.2.2.scaf06398,length=945>
##contig=<ID=nDi.2.2.scaf06399,length=945>
##contig=<ID=nDi.2.2.scaf06400,length=945>
##contig=<ID=nDi.2.2.scaf06401,length=944>
##contig=<ID=nDi.2.2.scaf06402,length=944>
##contig=<ID=nDi.2.2.scaf06403,length=944>
##contig=<ID=nDi.2.2.scaf06404,length=944>
##contig=<ID=nDi.2.2.scaf06405,length=944>
##contig=<ID=nDi.2.2.scaf06406,length=944>
##contig=<ID=nDi.2.2.scaf06407,length=944>
##contig=<ID=nDi.2.2.scaf06408,length=944>
##contig=<ID=nDi.2.2.scaf06409,length=944>
##contig=<ID=nDi.2.2.scaf06410,length=944>
##contig=<ID=nDi.2.2.scaf06411,length=943>
##contig=<ID=nDi.2.2.scaf06412,length=943>
##contig=<ID=nDi.2.2.scaf06413,length=943>
##contig=<ID=nDi.2.2.scaf06414,length=943>
##contig=<ID=nDi.2.2.scaf06415,length=943>
##contig=<ID=nDi.2.2.scaf06416,length=943>
##contig=<ID=nDi.2.2.scaf06417,length=943>
##contig=<ID=nDi.2.2.scaf06418,length=942>
##contig=<ID=nDi.2.2.scaf06419,length=942>
##contig=<ID=nDi.2.2.scaf06420,length=942>
##contig=<ID=nDi.2.2.scaf06421,length=942>
##contig=<ID=nDi.2.2.scaf06422,length=942>
##contig=<ID=nDi.2.2.scaf06423,length=941>
##contig=<ID=nDi.2.2.scaf06424,length=941>
##contig=<ID=nDi.2.2.scaf06425,length=941>
##contig=<ID=nDi.2.2.scaf06426,length=941>
##contig=<ID=nDi.2.2.scaf06427,length=941>
##contig=<ID=nDi.2.2.scaf06428,length=941>
##contig=<ID=nDi.2.2.scaf06429,length=941>
##contig=<ID=nDi.2.2.scaf06430,length=940>
##contig=<ID=nDi.2.2.scaf06431,length=940>
##contig=<ID=nDi.2.2.scaf06432,length=940>
##contig=<ID=nDi.2.2.scaf06433,length=940>
##contig=<ID=nDi.2.2.scaf06434,length=940>
##contig=<ID=nDi.2.2.scaf06435,length=939>
##contig=<ID=nDi.2.2.scaf06436,length=939>
##contig=<ID=nDi.2.2.scaf06437,length=939>
##contig=<ID=nDi.2.2.scaf06438,length=939>
##contig=<ID=nDi.2.2.scaf06439,length=939>
##contig=<ID=nDi.2.2.scaf06440,length=939>
##contig=<ID=nDi.2.2.scaf06441,length=939>
##contig=<ID=nDi.2.2.scaf06442,length=939>
##contig=<ID=nDi.2.2.scaf06443,length=938>
##contig=<ID=nDi.2.2.scaf06444,length=938>
##contig=<ID=nDi.2.2.scaf06445,length=938>
##contig=<ID=nDi.2.2.scaf06446,length=938>
##contig=<ID=nDi.2.2.scaf06447,length=938>
##contig=<ID=nDi.2.2.scaf06448,length=938>
##contig=<ID=nDi.2.2.scaf06449,length=938>
##contig=<ID=nDi.2.2.scaf06450,length=937>
##contig=<ID=nDi.2.2.scaf06451,length=937>
##contig=<ID=nDi.2.2.scaf06452,length=937>
##contig=<ID=nDi.2.2.scaf06453,length=937>
##contig=<ID=nDi.2.2.scaf06454,length=937>
##contig=<ID=nDi.2.2.scaf06455,length=936>
##contig=<ID=nDi.2.2.scaf06456,length=936>
##contig=<ID=nDi.2.2.scaf06457,length=936>
##contig=<ID=nDi.2.2.scaf06458,length=936>
##contig=<ID=nDi.2.2.scaf06459,length=936>
##contig=<ID=nDi.2.2.scaf06460,length=936>
##contig=<ID=nDi.2.2.scaf06461,length=936>
##contig=<ID=nDi.2.2.scaf06462,length=936>
##contig=<ID=nDi.2.2.scaf06463,length=936>
##contig=<ID=nDi.2.2.scaf06464,length=935>
##contig=<ID=nDi.2.2.scaf06465,length=935>
##contig=<ID=nDi.2.2.scaf06466,length=935>
##contig=<ID=nDi.2.2.scaf06467,length=935>
##contig=<ID=nDi.2.2.scaf06468,length=934>
##contig=<ID=nDi.2.2.scaf06469,length=934>
##contig=<ID=nDi.2.2.scaf06470,length=934>
##contig=<ID=nDi.2.2.scaf06471,length=934>
##contig=<ID=nDi.2.2.scaf06472,length=933>
##contig=<ID=nDi.2.2.scaf06473,length=933>
##contig=<ID=nDi.2.2.scaf06474,length=933>
##contig=<ID=nDi.2.2.scaf06475,length=933>
##contig=<ID=nDi.2.2.scaf06476,length=933>
##contig=<ID=nDi.2.2.scaf06477,length=933>
##contig=<ID=nDi.2.2.scaf06478,length=933>
##contig=<ID=nDi.2.2.scaf06479,length=933>
##contig=<ID=nDi.2.2.scaf06480,length=933>
##contig=<ID=nDi.2.2.scaf06481,length=933>
##contig=<ID=nDi.2.2.scaf06482,length=932>
##contig=<ID=nDi.2.2.scaf06483,length=932>
##contig=<ID=nDi.2.2.scaf06484,length=932>
##contig=<ID=nDi.2.2.scaf06485,length=932>
##contig=<ID=nDi.2.2.scaf06486,length=932>
##contig=<ID=nDi.2.2.scaf06487,length=932>
##contig=<ID=nDi.2.2.scaf06488,length=932>
##contig=<ID=nDi.2.2.scaf06489,length=932>
##contig=<ID=nDi.2.2.scaf06490,length=932>
##contig=<ID=nDi.2.2.scaf06491,length=931>
##contig=<ID=nDi.2.2.scaf06492,length=931>
##contig=<ID=nDi.2.2.scaf06493,length=931>
##contig=<ID=nDi.2.2.scaf06494,length=931>
##contig=<ID=nDi.2.2.scaf06495,length=931>
##contig=<ID=nDi.2.2.scaf06496,length=931>
##contig=<ID=nDi.2.2.scaf06497,length=931>
##contig=<ID=nDi.2.2.scaf06498,length=931>
##contig=<ID=nDi.2.2.scaf06499,length=931>
##contig=<ID=nDi.2.2.scaf06500,length=930>
##contig=<ID=nDi.2.2.scaf06501,length=930>
##contig=<ID=nDi.2.2.scaf06502,length=930>
##contig=<ID=nDi.2.2.scaf06503,length=930>
##contig=<ID=nDi.2.2.scaf06504,length=930>
##contig=<ID=nDi.2.2.scaf06505,length=930>
##contig=<ID=nDi.2.2.scaf06506,length=930>
##contig=<ID=nDi.2.2.scaf06507,length=930>
##contig=<ID=nDi.2.2.scaf06508,length=930>
##contig=<ID=nDi.2.2.scaf06509,length=929>
##contig=<ID=nDi.2.2.scaf06510,length=929>
##contig=<ID=nDi.2.2.scaf06511,length=929>
##contig=<ID=nDi.2.2.scaf06512,length=929>
##contig=<ID=nDi.2.2.scaf06513,length=929>
##contig=<ID=nDi.2.2.scaf06514,length=929>
##contig=<ID=nDi.2.2.scaf06515,length=929>
##contig=<ID=nDi.2.2.scaf06516,length=929>
##contig=<ID=nDi.2.2.scaf06517,length=928>
##contig=<ID=nDi.2.2.scaf06518,length=928>
##contig=<ID=nDi.2.2.scaf06519,length=928>
##contig=<ID=nDi.2.2.scaf06520,length=928>
##contig=<ID=nDi.2.2.scaf06521,length=928>
##contig=<ID=nDi.2.2.scaf06522,length=928>
##contig=<ID=nDi.2.2.scaf06523,length=927>
##contig=<ID=nDi.2.2.scaf06524,length=927>
##contig=<ID=nDi.2.2.scaf06525,length=927>
##contig=<ID=nDi.2.2.scaf06526,length=927>
##contig=<ID=nDi.2.2.scaf06527,length=927>
##contig=<ID=nDi.2.2.scaf06528,length=927>
##contig=<ID=nDi.2.2.scaf06529,length=927>
##contig=<ID=nDi.2.2.scaf06530,length=927>
##contig=<ID=nDi.2.2.scaf06531,length=926>
##contig=<ID=nDi.2.2.scaf06532,length=926>
##contig=<ID=nDi.2.2.scaf06533,length=926>
##contig=<ID=nDi.2.2.scaf06534,length=926>
##contig=<ID=nDi.2.2.scaf06535,length=926>
##contig=<ID=nDi.2.2.scaf06536,length=926>
##contig=<ID=nDi.2.2.scaf06537,length=926>
##contig=<ID=nDi.2.2.scaf06538,length=925>
##contig=<ID=nDi.2.2.scaf06539,length=925>
##contig=<ID=nDi.2.2.scaf06540,length=925>
##contig=<ID=nDi.2.2.scaf06541,length=925>
##contig=<ID=nDi.2.2.scaf06542,length=925>
##contig=<ID=nDi.2.2.scaf06543,length=924>
##contig=<ID=nDi.2.2.scaf06544,length=924>
##contig=<ID=nDi.2.2.scaf06545,length=924>
##contig=<ID=nDi.2.2.scaf06546,length=924>
##contig=<ID=nDi.2.2.scaf06547,length=924>
##contig=<ID=nDi.2.2.scaf06548,length=924>
##contig=<ID=nDi.2.2.scaf06549,length=924>
##contig=<ID=nDi.2.2.scaf06550,length=924>
##contig=<ID=nDi.2.2.scaf06551,length=923>
##contig=<ID=nDi.2.2.scaf06552,length=923>
##contig=<ID=nDi.2.2.scaf06553,length=923>
##contig=<ID=nDi.2.2.scaf06554,length=923>
##contig=<ID=nDi.2.2.scaf06555,length=923>
##contig=<ID=nDi.2.2.scaf06556,length=923>
##contig=<ID=nDi.2.2.scaf06557,length=923>
##contig=<ID=nDi.2.2.scaf06558,length=923>
##contig=<ID=nDi.2.2.scaf06559,length=923>
##contig=<ID=nDi.2.2.scaf06560,length=923>
##contig=<ID=nDi.2.2.scaf06561,length=923>
##contig=<ID=nDi.2.2.scaf06562,length=923>
##contig=<ID=nDi.2.2.scaf06563,length=923>
##contig=<ID=nDi.2.2.scaf06564,length=922>
##contig=<ID=nDi.2.2.scaf06565,length=922>
##contig=<ID=nDi.2.2.scaf06566,length=922>
##contig=<ID=nDi.2.2.scaf06567,length=922>
##contig=<ID=nDi.2.2.scaf06568,length=922>
##contig=<ID=nDi.2.2.scaf06569,length=921>
##contig=<ID=nDi.2.2.scaf06570,length=921>
##contig=<ID=nDi.2.2.scaf06571,length=921>
##contig=<ID=nDi.2.2.scaf06572,length=921>
##contig=<ID=nDi.2.2.scaf06573,length=921>
##contig=<ID=nDi.2.2.scaf06574,length=920>
##contig=<ID=nDi.2.2.scaf06575,length=920>
##contig=<ID=nDi.2.2.scaf06576,length=920>
##contig=<ID=nDi.2.2.scaf06577,length=920>
##contig=<ID=nDi.2.2.scaf06578,length=920>
##contig=<ID=nDi.2.2.scaf06579,length=920>
##contig=<ID=nDi.2.2.scaf06580,length=920>
##contig=<ID=nDi.2.2.scaf06581,length=920>
##contig=<ID=nDi.2.2.scaf06582,length=920>
##contig=<ID=nDi.2.2.scaf06583,length=920>
##contig=<ID=nDi.2.2.scaf06584,length=920>
##contig=<ID=nDi.2.2.scaf06585,length=920>
##contig=<ID=nDi.2.2.scaf06586,length=920>
##contig=<ID=nDi.2.2.scaf06587,length=920>
##contig=<ID=nDi.2.2.scaf06588,length=919>
##contig=<ID=nDi.2.2.scaf06589,length=919>
##contig=<ID=nDi.2.2.scaf06590,length=919>
##contig=<ID=nDi.2.2.scaf06591,length=919>
##contig=<ID=nDi.2.2.scaf06592,length=919>
##contig=<ID=nDi.2.2.scaf06593,length=919>
##contig=<ID=nDi.2.2.scaf06594,length=919>
##contig=<ID=nDi.2.2.scaf06595,length=919>
##contig=<ID=nDi.2.2.scaf06596,length=918>
##contig=<ID=nDi.2.2.scaf06597,length=918>
##contig=<ID=nDi.2.2.scaf06598,length=918>
##contig=<ID=nDi.2.2.scaf06599,length=918>
##contig=<ID=nDi.2.2.scaf06600,length=918>
##contig=<ID=nDi.2.2.scaf06601,length=918>
##contig=<ID=nDi.2.2.scaf06602,length=918>
##contig=<ID=nDi.2.2.scaf06603,length=918>
##contig=<ID=nDi.2.2.scaf06604,length=917>
##contig=<ID=nDi.2.2.scaf06605,length=917>
##contig=<ID=nDi.2.2.scaf06606,length=917>
##contig=<ID=nDi.2.2.scaf06607,length=917>
##contig=<ID=nDi.2.2.scaf06608,length=917>
##contig=<ID=nDi.2.2.scaf06609,length=916>
##contig=<ID=nDi.2.2.scaf06610,length=916>
##contig=<ID=nDi.2.2.scaf06611,length=916>
##contig=<ID=nDi.2.2.scaf06612,length=916>
##contig=<ID=nDi.2.2.scaf06613,length=916>
##contig=<ID=nDi.2.2.scaf06614,length=915>
##contig=<ID=nDi.2.2.scaf06615,length=915>
##contig=<ID=nDi.2.2.scaf06616,length=915>
##contig=<ID=nDi.2.2.scaf06617,length=915>
##contig=<ID=nDi.2.2.scaf06618,length=915>
##contig=<ID=nDi.2.2.scaf06619,length=915>
##contig=<ID=nDi.2.2.scaf06620,length=915>
##contig=<ID=nDi.2.2.scaf06621,length=915>
##contig=<ID=nDi.2.2.scaf06622,length=915>
##contig=<ID=nDi.2.2.scaf06623,length=915>
##contig=<ID=nDi.2.2.scaf06624,length=915>
##contig=<ID=nDi.2.2.scaf06625,length=915>
##contig=<ID=nDi.2.2.scaf06626,length=914>
##contig=<ID=nDi.2.2.scaf06627,length=914>
##contig=<ID=nDi.2.2.scaf06628,length=914>
##contig=<ID=nDi.2.2.scaf06629,length=914>
##contig=<ID=nDi.2.2.scaf06630,length=913>
##contig=<ID=nDi.2.2.scaf06631,length=913>
##contig=<ID=nDi.2.2.scaf06632,length=913>
##contig=<ID=nDi.2.2.scaf06633,length=913>
##contig=<ID=nDi.2.2.scaf06634,length=912>
##contig=<ID=nDi.2.2.scaf06635,length=912>
##contig=<ID=nDi.2.2.scaf06636,length=912>
##contig=<ID=nDi.2.2.scaf06637,length=912>
##contig=<ID=nDi.2.2.scaf06638,length=912>
##contig=<ID=nDi.2.2.scaf06639,length=912>
##contig=<ID=nDi.2.2.scaf06640,length=912>
##contig=<ID=nDi.2.2.scaf06641,length=912>
##contig=<ID=nDi.2.2.scaf06642,length=912>
##contig=<ID=nDi.2.2.scaf06643,length=912>
##contig=<ID=nDi.2.2.scaf06644,length=912>
##contig=<ID=nDi.2.2.scaf06645,length=912>
##contig=<ID=nDi.2.2.scaf06646,length=912>
##contig=<ID=nDi.2.2.scaf06647,length=911>
##contig=<ID=nDi.2.2.scaf06648,length=911>
##contig=<ID=nDi.2.2.scaf06649,length=911>
##contig=<ID=nDi.2.2.scaf06650,length=911>
##contig=<ID=nDi.2.2.scaf06651,length=911>
##contig=<ID=nDi.2.2.scaf06652,length=911>
##contig=<ID=nDi.2.2.scaf06653,length=911>
##contig=<ID=nDi.2.2.scaf06654,length=911>
##contig=<ID=nDi.2.2.scaf06655,length=911>
##contig=<ID=nDi.2.2.scaf06656,length=911>
##contig=<ID=nDi.2.2.scaf06657,length=911>
##contig=<ID=nDi.2.2.scaf06658,length=911>
##contig=<ID=nDi.2.2.scaf06659,length=910>
##contig=<ID=nDi.2.2.scaf06660,length=910>
##contig=<ID=nDi.2.2.scaf06661,length=910>
##contig=<ID=nDi.2.2.scaf06662,length=910>
##contig=<ID=nDi.2.2.scaf06663,length=910>
##contig=<ID=nDi.2.2.scaf06664,length=910>
##contig=<ID=nDi.2.2.scaf06665,length=910>
##contig=<ID=nDi.2.2.scaf06666,length=910>
##contig=<ID=nDi.2.2.scaf06667,length=910>
##contig=<ID=nDi.2.2.scaf06668,length=909>
##contig=<ID=nDi.2.2.scaf06669,length=909>
##contig=<ID=nDi.2.2.scaf06670,length=909>
##contig=<ID=nDi.2.2.scaf06671,length=909>
##contig=<ID=nDi.2.2.scaf06672,length=909>
##contig=<ID=nDi.2.2.scaf06673,length=909>
##contig=<ID=nDi.2.2.scaf06674,length=908>
##contig=<ID=nDi.2.2.scaf06675,length=908>
##contig=<ID=nDi.2.2.scaf06676,length=908>
##contig=<ID=nDi.2.2.scaf06677,length=908>
##contig=<ID=nDi.2.2.scaf06678,length=908>
##contig=<ID=nDi.2.2.scaf06679,length=908>
##contig=<ID=nDi.2.2.scaf06680,length=908>
##contig=<ID=nDi.2.2.scaf06681,length=907>
##contig=<ID=nDi.2.2.scaf06682,length=907>
##contig=<ID=nDi.2.2.scaf06683,length=907>
##contig=<ID=nDi.2.2.scaf06684,length=907>
##contig=<ID=nDi.2.2.scaf06685,length=907>
##contig=<ID=nDi.2.2.scaf06686,length=907>
##contig=<ID=nDi.2.2.scaf06687,length=907>
##contig=<ID=nDi.2.2.scaf06688,length=907>
##contig=<ID=nDi.2.2.scaf06689,length=906>
##contig=<ID=nDi.2.2.scaf06690,length=906>
##contig=<ID=nDi.2.2.scaf06691,length=906>
##contig=<ID=nDi.2.2.scaf06692,length=906>
##contig=<ID=nDi.2.2.scaf06693,length=906>
##contig=<ID=nDi.2.2.scaf06694,length=905>
##contig=<ID=nDi.2.2.scaf06695,length=905>
##contig=<ID=nDi.2.2.scaf06696,length=905>
##contig=<ID=nDi.2.2.scaf06697,length=905>
##contig=<ID=nDi.2.2.scaf06698,length=905>
##contig=<ID=nDi.2.2.scaf06699,length=905>
##contig=<ID=nDi.2.2.scaf06700,length=904>
##contig=<ID=nDi.2.2.scaf06701,length=904>
##contig=<ID=nDi.2.2.scaf06702,length=904>
##contig=<ID=nDi.2.2.scaf06703,length=904>
##contig=<ID=nDi.2.2.scaf06704,length=904>
##contig=<ID=nDi.2.2.scaf06705,length=904>
##contig=<ID=nDi.2.2.scaf06706,length=903>
##contig=<ID=nDi.2.2.scaf06707,length=903>
##contig=<ID=nDi.2.2.scaf06708,length=903>
##contig=<ID=nDi.2.2.scaf06709,length=903>
##contig=<ID=nDi.2.2.scaf06710,length=903>
##contig=<ID=nDi.2.2.scaf06711,length=903>
##contig=<ID=nDi.2.2.scaf06712,length=903>
##contig=<ID=nDi.2.2.scaf06713,length=902>
##contig=<ID=nDi.2.2.scaf06714,length=902>
##contig=<ID=nDi.2.2.scaf06715,length=902>
##contig=<ID=nDi.2.2.scaf06716,length=902>
##contig=<ID=nDi.2.2.scaf06717,length=902>
##contig=<ID=nDi.2.2.scaf06718,length=902>
##contig=<ID=nDi.2.2.scaf06719,length=902>
##contig=<ID=nDi.2.2.scaf06720,length=902>
##contig=<ID=nDi.2.2.scaf06721,length=902>
##contig=<ID=nDi.2.2.scaf06722,length=902>
##contig=<ID=nDi.2.2.scaf06723,length=902>
##contig=<ID=nDi.2.2.scaf06724,length=902>
##contig=<ID=nDi.2.2.scaf06725,length=901>
##contig=<ID=nDi.2.2.scaf06726,length=901>
##contig=<ID=nDi.2.2.scaf06727,length=901>
##contig=<ID=nDi.2.2.scaf06728,length=901>
##contig=<ID=nDi.2.2.scaf06729,length=901>
##contig=<ID=nDi.2.2.scaf06730,length=901>
##contig=<ID=nDi.2.2.scaf06731,length=901>
##contig=<ID=nDi.2.2.scaf06732,length=901>
##contig=<ID=nDi.2.2.scaf06733,length=901>
##contig=<ID=nDi.2.2.scaf06734,length=901>
##contig=<ID=nDi.2.2.scaf06735,length=901>
##contig=<ID=nDi.2.2.scaf06736,length=900>
##contig=<ID=nDi.2.2.scaf06737,length=900>
##contig=<ID=nDi.2.2.scaf06738,length=900>
##contig=<ID=nDi.2.2.scaf06739,length=900>
##contig=<ID=nDi.2.2.scaf06740,length=900>
##contig=<ID=nDi.2.2.scaf06741,length=900>
##contig=<ID=nDi.2.2.scaf06742,length=899>
##contig=<ID=nDi.2.2.scaf06743,length=899>
##contig=<ID=nDi.2.2.scaf06744,length=899>
##contig=<ID=nDi.2.2.scaf06745,length=899>
##contig=<ID=nDi.2.2.scaf06746,length=898>
##contig=<ID=nDi.2.2.scaf06747,length=898>
##contig=<ID=nDi.2.2.scaf06748,length=898>
##contig=<ID=nDi.2.2.scaf06749,length=898>
##contig=<ID=nDi.2.2.scaf06750,length=898>
##contig=<ID=nDi.2.2.scaf06751,length=898>
##contig=<ID=nDi.2.2.scaf06752,length=898>
##contig=<ID=nDi.2.2.scaf06753,length=898>
##contig=<ID=nDi.2.2.scaf06754,length=898>
##contig=<ID=nDi.2.2.scaf06755,length=898>
##contig=<ID=nDi.2.2.scaf06756,length=897>
##contig=<ID=nDi.2.2.scaf06757,length=897>
##contig=<ID=nDi.2.2.scaf06758,length=897>
##contig=<ID=nDi.2.2.scaf06759,length=897>
##contig=<ID=nDi.2.2.scaf06760,length=897>
##contig=<ID=nDi.2.2.scaf06761,length=897>
##contig=<ID=nDi.2.2.scaf06762,length=897>
##contig=<ID=nDi.2.2.scaf06763,length=897>
##contig=<ID=nDi.2.2.scaf06764,length=897>
##contig=<ID=nDi.2.2.scaf06765,length=897>
##contig=<ID=nDi.2.2.scaf06766,length=896>
##contig=<ID=nDi.2.2.scaf06767,length=896>
##contig=<ID=nDi.2.2.scaf06768,length=896>
##contig=<ID=nDi.2.2.scaf06769,length=896>
##contig=<ID=nDi.2.2.scaf06770,length=896>
##contig=<ID=nDi.2.2.scaf06771,length=895>
##contig=<ID=nDi.2.2.scaf06772,length=895>
##contig=<ID=nDi.2.2.scaf06773,length=895>
##contig=<ID=nDi.2.2.scaf06774,length=895>
##contig=<ID=nDi.2.2.scaf06775,length=895>
##contig=<ID=nDi.2.2.scaf06776,length=895>
##contig=<ID=nDi.2.2.scaf06777,length=895>
##contig=<ID=nDi.2.2.scaf06778,length=895>
##contig=<ID=nDi.2.2.scaf06779,length=895>
##contig=<ID=nDi.2.2.scaf06780,length=895>
##contig=<ID=nDi.2.2.scaf06781,length=895>
##contig=<ID=nDi.2.2.scaf06782,length=895>
##contig=<ID=nDi.2.2.scaf06783,length=895>
##contig=<ID=nDi.2.2.scaf06784,length=894>
##contig=<ID=nDi.2.2.scaf06785,length=894>
##contig=<ID=nDi.2.2.scaf06786,length=894>
##contig=<ID=nDi.2.2.scaf06787,length=894>
##contig=<ID=nDi.2.2.scaf06788,length=894>
##contig=<ID=nDi.2.2.scaf06789,length=894>
##contig=<ID=nDi.2.2.scaf06790,length=894>
##contig=<ID=nDi.2.2.scaf06791,length=894>
##contig=<ID=nDi.2.2.scaf06792,length=894>
##contig=<ID=nDi.2.2.scaf06793,length=893>
##contig=<ID=nDi.2.2.scaf06794,length=893>
##contig=<ID=nDi.2.2.scaf06795,length=893>
##contig=<ID=nDi.2.2.scaf06796,length=893>
##contig=<ID=nDi.2.2.scaf06797,length=893>
##contig=<ID=nDi.2.2.scaf06798,length=893>
##contig=<ID=nDi.2.2.scaf06799,length=893>
##contig=<ID=nDi.2.2.scaf06800,length=893>
##contig=<ID=nDi.2.2.scaf06801,length=893>
##contig=<ID=nDi.2.2.scaf06802,length=893>
##contig=<ID=nDi.2.2.scaf06803,length=893>
##contig=<ID=nDi.2.2.scaf06804,length=893>
##contig=<ID=nDi.2.2.scaf06805,length=893>
##contig=<ID=nDi.2.2.scaf06806,length=893>
##contig=<ID=nDi.2.2.scaf06807,length=893>
##contig=<ID=nDi.2.2.scaf06808,length=892>
##contig=<ID=nDi.2.2.scaf06809,length=892>
##contig=<ID=nDi.2.2.scaf06810,length=892>
##contig=<ID=nDi.2.2.scaf06811,length=892>
##contig=<ID=nDi.2.2.scaf06812,length=892>
##contig=<ID=nDi.2.2.scaf06813,length=892>
##contig=<ID=nDi.2.2.scaf06814,length=892>
##contig=<ID=nDi.2.2.scaf06815,length=892>
##contig=<ID=nDi.2.2.scaf06816,length=892>
##contig=<ID=nDi.2.2.scaf06817,length=892>
##contig=<ID=nDi.2.2.scaf06818,length=892>
##contig=<ID=nDi.2.2.scaf06819,length=891>
##contig=<ID=nDi.2.2.scaf06820,length=891>
##contig=<ID=nDi.2.2.scaf06821,length=891>
##contig=<ID=nDi.2.2.scaf06822,length=891>
##contig=<ID=nDi.2.2.scaf06823,length=891>
##contig=<ID=nDi.2.2.scaf06824,length=891>
##contig=<ID=nDi.2.2.scaf06825,length=890>
##contig=<ID=nDi.2.2.scaf06826,length=890>
##contig=<ID=nDi.2.2.scaf06827,length=890>
##contig=<ID=nDi.2.2.scaf06828,length=890>
##contig=<ID=nDi.2.2.scaf06829,length=890>
##contig=<ID=nDi.2.2.scaf06830,length=890>
##contig=<ID=nDi.2.2.scaf06831,length=889>
##contig=<ID=nDi.2.2.scaf06832,length=889>
##contig=<ID=nDi.2.2.scaf06833,length=889>
##contig=<ID=nDi.2.2.scaf06834,length=889>
##contig=<ID=nDi.2.2.scaf06835,length=888>
##contig=<ID=nDi.2.2.scaf06836,length=888>
##contig=<ID=nDi.2.2.scaf06837,length=888>
##contig=<ID=nDi.2.2.scaf06838,length=888>
##contig=<ID=nDi.2.2.scaf06839,length=888>
##contig=<ID=nDi.2.2.scaf06840,length=888>
##contig=<ID=nDi.2.2.scaf06841,length=888>
##contig=<ID=nDi.2.2.scaf06842,length=888>
##contig=<ID=nDi.2.2.scaf06843,length=887>
##contig=<ID=nDi.2.2.scaf06844,length=887>
##contig=<ID=nDi.2.2.scaf06845,length=887>
##contig=<ID=nDi.2.2.scaf06846,length=887>
##contig=<ID=nDi.2.2.scaf06847,length=886>
##contig=<ID=nDi.2.2.scaf06848,length=886>
##contig=<ID=nDi.2.2.scaf06849,length=886>
##contig=<ID=nDi.2.2.scaf06850,length=886>
##contig=<ID=nDi.2.2.scaf06851,length=886>
##contig=<ID=nDi.2.2.scaf06852,length=885>
##contig=<ID=nDi.2.2.scaf06853,length=885>
##contig=<ID=nDi.2.2.scaf06854,length=885>
##contig=<ID=nDi.2.2.scaf06855,length=885>
##contig=<ID=nDi.2.2.scaf06856,length=884>
##contig=<ID=nDi.2.2.scaf06857,length=884>
##contig=<ID=nDi.2.2.scaf06858,length=884>
##contig=<ID=nDi.2.2.scaf06859,length=884>
##contig=<ID=nDi.2.2.scaf06860,length=884>
##contig=<ID=nDi.2.2.scaf06861,length=884>
##contig=<ID=nDi.2.2.scaf06862,length=884>
##contig=<ID=nDi.2.2.scaf06863,length=883>
##contig=<ID=nDi.2.2.scaf06864,length=883>
##contig=<ID=nDi.2.2.scaf06865,length=883>
##contig=<ID=nDi.2.2.scaf06866,length=883>
##contig=<ID=nDi.2.2.scaf06867,length=883>
##contig=<ID=nDi.2.2.scaf06868,length=883>
##contig=<ID=nDi.2.2.scaf06869,length=883>
##contig=<ID=nDi.2.2.scaf06870,length=883>
##contig=<ID=nDi.2.2.scaf06871,length=883>
##contig=<ID=nDi.2.2.scaf06872,length=883>
##contig=<ID=nDi.2.2.scaf06873,length=883>
##contig=<ID=nDi.2.2.scaf06874,length=883>
##contig=<ID=nDi.2.2.scaf06875,length=883>
##contig=<ID=nDi.2.2.scaf06876,length=883>
##contig=<ID=nDi.2.2.scaf06877,length=882>
##contig=<ID=nDi.2.2.scaf06878,length=882>
##contig=<ID=nDi.2.2.scaf06879,length=882>
##contig=<ID=nDi.2.2.scaf06880,length=882>
##contig=<ID=nDi.2.2.scaf06881,length=882>
##contig=<ID=nDi.2.2.scaf06882,length=882>
##contig=<ID=nDi.2.2.scaf06883,length=882>
##contig=<ID=nDi.2.2.scaf06884,length=882>
##contig=<ID=nDi.2.2.scaf06885,length=881>
##contig=<ID=nDi.2.2.scaf06886,length=881>
##contig=<ID=nDi.2.2.scaf06887,length=881>
##contig=<ID=nDi.2.2.scaf06888,length=881>
##contig=<ID=nDi.2.2.scaf06889,length=881>
##contig=<ID=nDi.2.2.scaf06890,length=881>
##contig=<ID=nDi.2.2.scaf06891,length=881>
##contig=<ID=nDi.2.2.scaf06892,length=881>
##contig=<ID=nDi.2.2.scaf06893,length=880>
##contig=<ID=nDi.2.2.scaf06894,length=880>
##contig=<ID=nDi.2.2.scaf06895,length=880>
##contig=<ID=nDi.2.2.scaf06896,length=880>
##contig=<ID=nDi.2.2.scaf06897,length=880>
##contig=<ID=nDi.2.2.scaf06898,length=880>
##contig=<ID=nDi.2.2.scaf06899,length=880>
##contig=<ID=nDi.2.2.scaf06900,length=879>
##contig=<ID=nDi.2.2.scaf06901,length=879>
##contig=<ID=nDi.2.2.scaf06902,length=879>
##contig=<ID=nDi.2.2.scaf06903,length=879>
##contig=<ID=nDi.2.2.scaf06904,length=878>
##contig=<ID=nDi.2.2.scaf06905,length=878>
##contig=<ID=nDi.2.2.scaf06906,length=878>
##contig=<ID=nDi.2.2.scaf06907,length=878>
##contig=<ID=nDi.2.2.scaf06908,length=877>
##contig=<ID=nDi.2.2.scaf06909,length=877>
##contig=<ID=nDi.2.2.scaf06910,length=877>
##contig=<ID=nDi.2.2.scaf06911,length=877>
##contig=<ID=nDi.2.2.scaf06912,length=877>
##contig=<ID=nDi.2.2.scaf06913,length=877>
##contig=<ID=nDi.2.2.scaf06914,length=877>
##contig=<ID=nDi.2.2.scaf06915,length=877>
##contig=<ID=nDi.2.2.scaf06916,length=877>
##contig=<ID=nDi.2.2.scaf06917,length=877>
##contig=<ID=nDi.2.2.scaf06918,length=877>
##contig=<ID=nDi.2.2.scaf06919,length=877>
##contig=<ID=nDi.2.2.scaf06920,length=877>
##contig=<ID=nDi.2.2.scaf06921,length=877>
##contig=<ID=nDi.2.2.scaf06922,length=877>
##contig=<ID=nDi.2.2.scaf06923,length=876>
##contig=<ID=nDi.2.2.scaf06924,length=876>
##contig=<ID=nDi.2.2.scaf06925,length=876>
##contig=<ID=nDi.2.2.scaf06926,length=876>
##contig=<ID=nDi.2.2.scaf06927,length=876>
##contig=<ID=nDi.2.2.scaf06928,length=876>
##contig=<ID=nDi.2.2.scaf06929,length=875>
##contig=<ID=nDi.2.2.scaf06930,length=875>
##contig=<ID=nDi.2.2.scaf06931,length=875>
##contig=<ID=nDi.2.2.scaf06932,length=875>
##contig=<ID=nDi.2.2.scaf06933,length=875>
##contig=<ID=nDi.2.2.scaf06934,length=875>
##contig=<ID=nDi.2.2.scaf06935,length=875>
##contig=<ID=nDi.2.2.scaf06936,length=875>
##contig=<ID=nDi.2.2.scaf06937,length=875>
##contig=<ID=nDi.2.2.scaf06938,length=874>
##contig=<ID=nDi.2.2.scaf06939,length=874>
##contig=<ID=nDi.2.2.scaf06940,length=874>
##contig=<ID=nDi.2.2.scaf06941,length=874>
##contig=<ID=nDi.2.2.scaf06942,length=874>
##contig=<ID=nDi.2.2.scaf06943,length=874>
##contig=<ID=nDi.2.2.scaf06944,length=874>
##contig=<ID=nDi.2.2.scaf06945,length=874>
##contig=<ID=nDi.2.2.scaf06946,length=873>
##contig=<ID=nDi.2.2.scaf06947,length=873>
##contig=<ID=nDi.2.2.scaf06948,length=873>
##contig=<ID=nDi.2.2.scaf06949,length=873>
##contig=<ID=nDi.2.2.scaf06950,length=873>
##contig=<ID=nDi.2.2.scaf06951,length=873>
##contig=<ID=nDi.2.2.scaf06952,length=872>
##contig=<ID=nDi.2.2.scaf06953,length=872>
##contig=<ID=nDi.2.2.scaf06954,length=872>
##contig=<ID=nDi.2.2.scaf06955,length=872>
##contig=<ID=nDi.2.2.scaf06956,length=872>
##contig=<ID=nDi.2.2.scaf06957,length=872>
##contig=<ID=nDi.2.2.scaf06958,length=872>
##contig=<ID=nDi.2.2.scaf06959,length=872>
##contig=<ID=nDi.2.2.scaf06960,length=872>
##contig=<ID=nDi.2.2.scaf06961,length=872>
##contig=<ID=nDi.2.2.scaf06962,length=872>
##contig=<ID=nDi.2.2.scaf06963,length=872>
##contig=<ID=nDi.2.2.scaf06964,length=872>
##contig=<ID=nDi.2.2.scaf06965,length=871>
##contig=<ID=nDi.2.2.scaf06966,length=871>
##contig=<ID=nDi.2.2.scaf06967,length=871>
##contig=<ID=nDi.2.2.scaf06968,length=871>
##contig=<ID=nDi.2.2.scaf06969,length=871>
##contig=<ID=nDi.2.2.scaf06970,length=871>
##contig=<ID=nDi.2.2.scaf06971,length=871>
##contig=<ID=nDi.2.2.scaf06972,length=871>
##contig=<ID=nDi.2.2.scaf06973,length=871>
##contig=<ID=nDi.2.2.scaf06974,length=871>
##contig=<ID=nDi.2.2.scaf06975,length=871>
##contig=<ID=nDi.2.2.scaf06976,length=871>
##contig=<ID=nDi.2.2.scaf06977,length=870>
##contig=<ID=nDi.2.2.scaf06978,length=870>
##contig=<ID=nDi.2.2.scaf06979,length=870>
##contig=<ID=nDi.2.2.scaf06980,length=870>
##contig=<ID=nDi.2.2.scaf06981,length=870>
##contig=<ID=nDi.2.2.scaf06982,length=870>
##contig=<ID=nDi.2.2.scaf06983,length=870>
##contig=<ID=nDi.2.2.scaf06984,length=870>
##contig=<ID=nDi.2.2.scaf06985,length=870>
##contig=<ID=nDi.2.2.scaf06986,length=870>
##contig=<ID=nDi.2.2.scaf06987,length=870>
##contig=<ID=nDi.2.2.scaf06988,length=870>
##contig=<ID=nDi.2.2.scaf06989,length=870>
##contig=<ID=nDi.2.2.scaf06990,length=870>
##contig=<ID=nDi.2.2.scaf06991,length=870>
##contig=<ID=nDi.2.2.scaf06992,length=870>
##contig=<ID=nDi.2.2.scaf06993,length=870>
##contig=<ID=nDi.2.2.scaf06994,length=869>
##contig=<ID=nDi.2.2.scaf06995,length=869>
##contig=<ID=nDi.2.2.scaf06996,length=869>
##contig=<ID=nDi.2.2.scaf06997,length=869>
##contig=<ID=nDi.2.2.scaf06998,length=869>
##contig=<ID=nDi.2.2.scaf06999,length=869>
##contig=<ID=nDi.2.2.scaf07000,length=869>
##contig=<ID=nDi.2.2.scaf07001,length=868>
##contig=<ID=nDi.2.2.scaf07002,length=868>
##contig=<ID=nDi.2.2.scaf07003,length=868>
##contig=<ID=nDi.2.2.scaf07004,length=868>
##contig=<ID=nDi.2.2.scaf07005,length=868>
##contig=<ID=nDi.2.2.scaf07006,length=868>
##contig=<ID=nDi.2.2.scaf07007,length=868>
##contig=<ID=nDi.2.2.scaf07008,length=868>
##contig=<ID=nDi.2.2.scaf07009,length=868>
##contig=<ID=nDi.2.2.scaf07010,length=868>
##contig=<ID=nDi.2.2.scaf07011,length=868>
##contig=<ID=nDi.2.2.scaf07012,length=868>
##contig=<ID=nDi.2.2.scaf07013,length=868>
##contig=<ID=nDi.2.2.scaf07014,length=868>
##contig=<ID=nDi.2.2.scaf07015,length=867>
##contig=<ID=nDi.2.2.scaf07016,length=867>
##contig=<ID=nDi.2.2.scaf07017,length=867>
##contig=<ID=nDi.2.2.scaf07018,length=867>
##contig=<ID=nDi.2.2.scaf07019,length=867>
##contig=<ID=nDi.2.2.scaf07020,length=867>
##contig=<ID=nDi.2.2.scaf07021,length=867>
##contig=<ID=nDi.2.2.scaf07022,length=867>
##contig=<ID=nDi.2.2.scaf07023,length=867>
##contig=<ID=nDi.2.2.scaf07024,length=866>
##contig=<ID=nDi.2.2.scaf07025,length=866>
##contig=<ID=nDi.2.2.scaf07026,length=866>
##contig=<ID=nDi.2.2.scaf07027,length=865>
##contig=<ID=nDi.2.2.scaf07028,length=865>
##contig=<ID=nDi.2.2.scaf07029,length=865>
##contig=<ID=nDi.2.2.scaf07030,length=865>
##contig=<ID=nDi.2.2.scaf07031,length=865>
##contig=<ID=nDi.2.2.scaf07032,length=865>
##contig=<ID=nDi.2.2.scaf07033,length=865>
##contig=<ID=nDi.2.2.scaf07034,length=865>
##contig=<ID=nDi.2.2.scaf07035,length=865>
##contig=<ID=nDi.2.2.scaf07036,length=864>
##contig=<ID=nDi.2.2.scaf07037,length=864>
##contig=<ID=nDi.2.2.scaf07038,length=864>
##contig=<ID=nDi.2.2.scaf07039,length=864>
##contig=<ID=nDi.2.2.scaf07040,length=864>
##contig=<ID=nDi.2.2.scaf07041,length=864>
##contig=<ID=nDi.2.2.scaf07042,length=864>
##contig=<ID=nDi.2.2.scaf07043,length=864>
##contig=<ID=nDi.2.2.scaf07044,length=864>
##contig=<ID=nDi.2.2.scaf07045,length=864>
##contig=<ID=nDi.2.2.scaf07046,length=864>
##contig=<ID=nDi.2.2.scaf07047,length=863>
##contig=<ID=nDi.2.2.scaf07048,length=863>
##contig=<ID=nDi.2.2.scaf07049,length=863>
##contig=<ID=nDi.2.2.scaf07050,length=863>
##contig=<ID=nDi.2.2.scaf07051,length=863>
##contig=<ID=nDi.2.2.scaf07052,length=863>
##contig=<ID=nDi.2.2.scaf07053,length=863>
##contig=<ID=nDi.2.2.scaf07054,length=863>
##contig=<ID=nDi.2.2.scaf07055,length=862>
##contig=<ID=nDi.2.2.scaf07056,length=862>
##contig=<ID=nDi.2.2.scaf07057,length=862>
##contig=<ID=nDi.2.2.scaf07058,length=862>
##contig=<ID=nDi.2.2.scaf07059,length=862>
##contig=<ID=nDi.2.2.scaf07060,length=862>
##contig=<ID=nDi.2.2.scaf07061,length=862>
##contig=<ID=nDi.2.2.scaf07062,length=862>
##contig=<ID=nDi.2.2.scaf07063,length=862>
##contig=<ID=nDi.2.2.scaf07064,length=862>
##contig=<ID=nDi.2.2.scaf07065,length=862>
##contig=<ID=nDi.2.2.scaf07066,length=861>
##contig=<ID=nDi.2.2.scaf07067,length=861>
##contig=<ID=nDi.2.2.scaf07068,length=861>
##contig=<ID=nDi.2.2.scaf07069,length=861>
##contig=<ID=nDi.2.2.scaf07070,length=861>
##contig=<ID=nDi.2.2.scaf07071,length=861>
##contig=<ID=nDi.2.2.scaf07072,length=860>
##contig=<ID=nDi.2.2.scaf07073,length=860>
##contig=<ID=nDi.2.2.scaf07074,length=860>
##contig=<ID=nDi.2.2.scaf07075,length=860>
##contig=<ID=nDi.2.2.scaf07076,length=860>
##contig=<ID=nDi.2.2.scaf07077,length=860>
##contig=<ID=nDi.2.2.scaf07078,length=860>
##contig=<ID=nDi.2.2.scaf07079,length=860>
##contig=<ID=nDi.2.2.scaf07080,length=859>
##contig=<ID=nDi.2.2.scaf07081,length=859>
##contig=<ID=nDi.2.2.scaf07082,length=859>
##contig=<ID=nDi.2.2.scaf07083,length=859>
##contig=<ID=nDi.2.2.scaf07084,length=859>
##contig=<ID=nDi.2.2.scaf07085,length=859>
##contig=<ID=nDi.2.2.scaf07086,length=859>
##contig=<ID=nDi.2.2.scaf07087,length=859>
##contig=<ID=nDi.2.2.scaf07088,length=859>
##contig=<ID=nDi.2.2.scaf07089,length=859>
##contig=<ID=nDi.2.2.scaf07090,length=859>
##contig=<ID=nDi.2.2.scaf07091,length=859>
##contig=<ID=nDi.2.2.scaf07092,length=859>
##contig=<ID=nDi.2.2.scaf07093,length=859>
##contig=<ID=nDi.2.2.scaf07094,length=859>
##contig=<ID=nDi.2.2.scaf07095,length=858>
##contig=<ID=nDi.2.2.scaf07096,length=858>
##contig=<ID=nDi.2.2.scaf07097,length=858>
##contig=<ID=nDi.2.2.scaf07098,length=858>
##contig=<ID=nDi.2.2.scaf07099,length=858>
##contig=<ID=nDi.2.2.scaf07100,length=858>
##contig=<ID=nDi.2.2.scaf07101,length=858>
##contig=<ID=nDi.2.2.scaf07102,length=858>
##contig=<ID=nDi.2.2.scaf07103,length=858>
##contig=<ID=nDi.2.2.scaf07104,length=857>
##contig=<ID=nDi.2.2.scaf07105,length=857>
##contig=<ID=nDi.2.2.scaf07106,length=857>
##contig=<ID=nDi.2.2.scaf07107,length=857>
##contig=<ID=nDi.2.2.scaf07108,length=857>
##contig=<ID=nDi.2.2.scaf07109,length=857>
##contig=<ID=nDi.2.2.scaf07110,length=857>
##contig=<ID=nDi.2.2.scaf07111,length=856>
##contig=<ID=nDi.2.2.scaf07112,length=856>
##contig=<ID=nDi.2.2.scaf07113,length=856>
##contig=<ID=nDi.2.2.scaf07114,length=856>
##contig=<ID=nDi.2.2.scaf07115,length=856>
##contig=<ID=nDi.2.2.scaf07116,length=855>
##contig=<ID=nDi.2.2.scaf07117,length=855>
##contig=<ID=nDi.2.2.scaf07118,length=855>
##contig=<ID=nDi.2.2.scaf07119,length=855>
##contig=<ID=nDi.2.2.scaf07120,length=855>
##contig=<ID=nDi.2.2.scaf07121,length=855>
##contig=<ID=nDi.2.2.scaf07122,length=855>
##contig=<ID=nDi.2.2.scaf07123,length=855>
##contig=<ID=nDi.2.2.scaf07124,length=855>
##contig=<ID=nDi.2.2.scaf07125,length=855>
##contig=<ID=nDi.2.2.scaf07126,length=855>
##contig=<ID=nDi.2.2.scaf07127,length=855>
##contig=<ID=nDi.2.2.scaf07128,length=854>
##contig=<ID=nDi.2.2.scaf07129,length=854>
##contig=<ID=nDi.2.2.scaf07130,length=854>
##contig=<ID=nDi.2.2.scaf07131,length=854>
##contig=<ID=nDi.2.2.scaf07132,length=854>
##contig=<ID=nDi.2.2.scaf07133,length=854>
##contig=<ID=nDi.2.2.scaf07134,length=854>
##contig=<ID=nDi.2.2.scaf07135,length=854>
##contig=<ID=nDi.2.2.scaf07136,length=854>
##contig=<ID=nDi.2.2.scaf07137,length=854>
##contig=<ID=nDi.2.2.scaf07138,length=854>
##contig=<ID=nDi.2.2.scaf07139,length=853>
##contig=<ID=nDi.2.2.scaf07140,length=853>
##contig=<ID=nDi.2.2.scaf07141,length=853>
##contig=<ID=nDi.2.2.scaf07142,length=853>
##contig=<ID=nDi.2.2.scaf07143,length=853>
##contig=<ID=nDi.2.2.scaf07144,length=853>
##contig=<ID=nDi.2.2.scaf07145,length=853>
##contig=<ID=nDi.2.2.scaf07146,length=853>
##contig=<ID=nDi.2.2.scaf07147,length=853>
##contig=<ID=nDi.2.2.scaf07148,length=853>
##contig=<ID=nDi.2.2.scaf07149,length=853>
##contig=<ID=nDi.2.2.scaf07150,length=852>
##contig=<ID=nDi.2.2.scaf07151,length=852>
##contig=<ID=nDi.2.2.scaf07152,length=852>
##contig=<ID=nDi.2.2.scaf07153,length=852>
##contig=<ID=nDi.2.2.scaf07154,length=852>
##contig=<ID=nDi.2.2.scaf07155,length=852>
##contig=<ID=nDi.2.2.scaf07156,length=852>
##contig=<ID=nDi.2.2.scaf07157,length=852>
##contig=<ID=nDi.2.2.scaf07158,length=851>
##contig=<ID=nDi.2.2.scaf07159,length=851>
##contig=<ID=nDi.2.2.scaf07160,length=851>
##contig=<ID=nDi.2.2.scaf07161,length=851>
##contig=<ID=nDi.2.2.scaf07162,length=851>
##contig=<ID=nDi.2.2.scaf07163,length=851>
##contig=<ID=nDi.2.2.scaf07164,length=851>
##contig=<ID=nDi.2.2.scaf07165,length=851>
##contig=<ID=nDi.2.2.scaf07166,length=851>
##contig=<ID=nDi.2.2.scaf07167,length=851>
##contig=<ID=nDi.2.2.scaf07168,length=851>
##contig=<ID=nDi.2.2.scaf07169,length=851>
##contig=<ID=nDi.2.2.scaf07170,length=850>
##contig=<ID=nDi.2.2.scaf07171,length=850>
##contig=<ID=nDi.2.2.scaf07172,length=850>
##contig=<ID=nDi.2.2.scaf07173,length=850>
##contig=<ID=nDi.2.2.scaf07174,length=850>
##contig=<ID=nDi.2.2.scaf07175,length=850>
##contig=<ID=nDi.2.2.scaf07176,length=850>
##contig=<ID=nDi.2.2.scaf07177,length=850>
##contig=<ID=nDi.2.2.scaf07178,length=850>
##contig=<ID=nDi.2.2.scaf07179,length=849>
##contig=<ID=nDi.2.2.scaf07180,length=849>
##contig=<ID=nDi.2.2.scaf07181,length=849>
##contig=<ID=nDi.2.2.scaf07182,length=849>
##contig=<ID=nDi.2.2.scaf07183,length=849>
##contig=<ID=nDi.2.2.scaf07184,length=849>
##contig=<ID=nDi.2.2.scaf07185,length=849>
##contig=<ID=nDi.2.2.scaf07186,length=849>
##contig=<ID=nDi.2.2.scaf07187,length=849>
##contig=<ID=nDi.2.2.scaf07188,length=849>
##contig=<ID=nDi.2.2.scaf07189,length=849>
##contig=<ID=nDi.2.2.scaf07190,length=848>
##contig=<ID=nDi.2.2.scaf07191,length=848>
##contig=<ID=nDi.2.2.scaf07192,length=848>
##contig=<ID=nDi.2.2.scaf07193,length=848>
##contig=<ID=nDi.2.2.scaf07194,length=848>
##contig=<ID=nDi.2.2.scaf07195,length=848>
##contig=<ID=nDi.2.2.scaf07196,length=848>
##contig=<ID=nDi.2.2.scaf07197,length=848>
##contig=<ID=nDi.2.2.scaf07198,length=848>
##contig=<ID=nDi.2.2.scaf07199,length=848>
##contig=<ID=nDi.2.2.scaf07200,length=848>
##contig=<ID=nDi.2.2.scaf07201,length=848>
##contig=<ID=nDi.2.2.scaf07202,length=847>
##contig=<ID=nDi.2.2.scaf07203,length=847>
##contig=<ID=nDi.2.2.scaf07204,length=847>
##contig=<ID=nDi.2.2.scaf07205,length=847>
##contig=<ID=nDi.2.2.scaf07206,length=847>
##contig=<ID=nDi.2.2.scaf07207,length=847>
##contig=<ID=nDi.2.2.scaf07208,length=847>
##contig=<ID=nDi.2.2.scaf07209,length=847>
##contig=<ID=nDi.2.2.scaf07210,length=847>
##contig=<ID=nDi.2.2.scaf07211,length=847>
##contig=<ID=nDi.2.2.scaf07212,length=846>
##contig=<ID=nDi.2.2.scaf07213,length=846>
##contig=<ID=nDi.2.2.scaf07214,length=846>
##contig=<ID=nDi.2.2.scaf07215,length=846>
##contig=<ID=nDi.2.2.scaf07216,length=846>
##contig=<ID=nDi.2.2.scaf07217,length=845>
##contig=<ID=nDi.2.2.scaf07218,length=845>
##contig=<ID=nDi.2.2.scaf07219,length=845>
##contig=<ID=nDi.2.2.scaf07220,length=845>
##contig=<ID=nDi.2.2.scaf07221,length=845>
##contig=<ID=nDi.2.2.scaf07222,length=845>
##contig=<ID=nDi.2.2.scaf07223,length=845>
##contig=<ID=nDi.2.2.scaf07224,length=845>
##contig=<ID=nDi.2.2.scaf07225,length=845>
##contig=<ID=nDi.2.2.scaf07226,length=845>
##contig=<ID=nDi.2.2.scaf07227,length=845>
##contig=<ID=nDi.2.2.scaf07228,length=845>
##contig=<ID=nDi.2.2.scaf07229,length=845>
##contig=<ID=nDi.2.2.scaf07230,length=845>
##contig=<ID=nDi.2.2.scaf07231,length=845>
##contig=<ID=nDi.2.2.scaf07232,length=845>
##contig=<ID=nDi.2.2.scaf07233,length=845>
##contig=<ID=nDi.2.2.scaf07234,length=845>
##contig=<ID=nDi.2.2.scaf07235,length=845>
##contig=<ID=nDi.2.2.scaf07236,length=844>
##contig=<ID=nDi.2.2.scaf07237,length=844>
##contig=<ID=nDi.2.2.scaf07238,length=844>
##contig=<ID=nDi.2.2.scaf07239,length=844>
##contig=<ID=nDi.2.2.scaf07240,length=844>
##contig=<ID=nDi.2.2.scaf07241,length=844>
##contig=<ID=nDi.2.2.scaf07242,length=844>
##contig=<ID=nDi.2.2.scaf07243,length=844>
##contig=<ID=nDi.2.2.scaf07244,length=844>
##contig=<ID=nDi.2.2.scaf07245,length=843>
##contig=<ID=nDi.2.2.scaf07246,length=843>
##contig=<ID=nDi.2.2.scaf07247,length=843>
##contig=<ID=nDi.2.2.scaf07248,length=842>
##contig=<ID=nDi.2.2.scaf07249,length=842>
##contig=<ID=nDi.2.2.scaf07250,length=842>
##contig=<ID=nDi.2.2.scaf07251,length=842>
##contig=<ID=nDi.2.2.scaf07252,length=842>
##contig=<ID=nDi.2.2.scaf07253,length=842>
##contig=<ID=nDi.2.2.scaf07254,length=841>
##contig=<ID=nDi.2.2.scaf07255,length=841>
##contig=<ID=nDi.2.2.scaf07256,length=841>
##contig=<ID=nDi.2.2.scaf07257,length=841>
##contig=<ID=nDi.2.2.scaf07258,length=841>
##contig=<ID=nDi.2.2.scaf07259,length=841>
##contig=<ID=nDi.2.2.scaf07260,length=841>
##contig=<ID=nDi.2.2.scaf07261,length=841>
##contig=<ID=nDi.2.2.scaf07262,length=841>
##contig=<ID=nDi.2.2.scaf07263,length=841>
##contig=<ID=nDi.2.2.scaf07264,length=841>
##contig=<ID=nDi.2.2.scaf07265,length=841>
##contig=<ID=nDi.2.2.scaf07266,length=840>
##contig=<ID=nDi.2.2.scaf07267,length=840>
##contig=<ID=nDi.2.2.scaf07268,length=840>
##contig=<ID=nDi.2.2.scaf07269,length=839>
##contig=<ID=nDi.2.2.scaf07270,length=839>
##contig=<ID=nDi.2.2.scaf07271,length=839>
##contig=<ID=nDi.2.2.scaf07272,length=839>
##contig=<ID=nDi.2.2.scaf07273,length=839>
##contig=<ID=nDi.2.2.scaf07274,length=839>
##contig=<ID=nDi.2.2.scaf07275,length=839>
##contig=<ID=nDi.2.2.scaf07276,length=839>
##contig=<ID=nDi.2.2.scaf07277,length=839>
##contig=<ID=nDi.2.2.scaf07278,length=839>
##contig=<ID=nDi.2.2.scaf07279,length=839>
##contig=<ID=nDi.2.2.scaf07280,length=838>
##contig=<ID=nDi.2.2.scaf07281,length=838>
##contig=<ID=nDi.2.2.scaf07282,length=838>
##contig=<ID=nDi.2.2.scaf07283,length=838>
##contig=<ID=nDi.2.2.scaf07284,length=838>
##contig=<ID=nDi.2.2.scaf07285,length=838>
##contig=<ID=nDi.2.2.scaf07286,length=838>
##contig=<ID=nDi.2.2.scaf07287,length=838>
##contig=<ID=nDi.2.2.scaf07288,length=838>
##contig=<ID=nDi.2.2.scaf07289,length=838>
##contig=<ID=nDi.2.2.scaf07290,length=838>
##contig=<ID=nDi.2.2.scaf07291,length=838>
##contig=<ID=nDi.2.2.scaf07292,length=837>
##contig=<ID=nDi.2.2.scaf07293,length=837>
##contig=<ID=nDi.2.2.scaf07294,length=837>
##contig=<ID=nDi.2.2.scaf07295,length=837>
##contig=<ID=nDi.2.2.scaf07296,length=837>
##contig=<ID=nDi.2.2.scaf07297,length=837>
##contig=<ID=nDi.2.2.scaf07298,length=837>
##contig=<ID=nDi.2.2.scaf07299,length=837>
##contig=<ID=nDi.2.2.scaf07300,length=837>
##contig=<ID=nDi.2.2.scaf07301,length=837>
##contig=<ID=nDi.2.2.scaf07302,length=837>
##contig=<ID=nDi.2.2.scaf07303,length=836>
##contig=<ID=nDi.2.2.scaf07304,length=836>
##contig=<ID=nDi.2.2.scaf07305,length=836>
##contig=<ID=nDi.2.2.scaf07306,length=836>
##contig=<ID=nDi.2.2.scaf07307,length=836>
##contig=<ID=nDi.2.2.scaf07308,length=836>
##contig=<ID=nDi.2.2.scaf07309,length=835>
##contig=<ID=nDi.2.2.scaf07310,length=835>
##contig=<ID=nDi.2.2.scaf07311,length=835>
##contig=<ID=nDi.2.2.scaf07312,length=835>
##contig=<ID=nDi.2.2.scaf07313,length=835>
##contig=<ID=nDi.2.2.scaf07314,length=835>
##contig=<ID=nDi.2.2.scaf07315,length=835>
##contig=<ID=nDi.2.2.scaf07316,length=835>
##contig=<ID=nDi.2.2.scaf07317,length=835>
##contig=<ID=nDi.2.2.scaf07318,length=835>
##contig=<ID=nDi.2.2.scaf07319,length=835>
##contig=<ID=nDi.2.2.scaf07320,length=835>
##contig=<ID=nDi.2.2.scaf07321,length=835>
##contig=<ID=nDi.2.2.scaf07322,length=835>
##contig=<ID=nDi.2.2.scaf07323,length=835>
##contig=<ID=nDi.2.2.scaf07324,length=834>
##contig=<ID=nDi.2.2.scaf07325,length=834>
##contig=<ID=nDi.2.2.scaf07326,length=834>
##contig=<ID=nDi.2.2.scaf07327,length=834>
##contig=<ID=nDi.2.2.scaf07328,length=834>
##contig=<ID=nDi.2.2.scaf07329,length=834>
##contig=<ID=nDi.2.2.scaf07330,length=833>
##contig=<ID=nDi.2.2.scaf07331,length=833>
##contig=<ID=nDi.2.2.scaf07332,length=833>
##contig=<ID=nDi.2.2.scaf07333,length=833>
##contig=<ID=nDi.2.2.scaf07334,length=832>
##contig=<ID=nDi.2.2.scaf07335,length=832>
##contig=<ID=nDi.2.2.scaf07336,length=832>
##contig=<ID=nDi.2.2.scaf07337,length=832>
##contig=<ID=nDi.2.2.scaf07338,length=832>
##contig=<ID=nDi.2.2.scaf07339,length=832>
##contig=<ID=nDi.2.2.scaf07340,length=832>
##contig=<ID=nDi.2.2.scaf07341,length=832>
##contig=<ID=nDi.2.2.scaf07342,length=832>
##contig=<ID=nDi.2.2.scaf07343,length=832>
##contig=<ID=nDi.2.2.scaf07344,length=832>
##contig=<ID=nDi.2.2.scaf07345,length=832>
##contig=<ID=nDi.2.2.scaf07346,length=831>
##contig=<ID=nDi.2.2.scaf07347,length=831>
##contig=<ID=nDi.2.2.scaf07348,length=831>
##contig=<ID=nDi.2.2.scaf07349,length=831>
##contig=<ID=nDi.2.2.scaf07350,length=831>
##contig=<ID=nDi.2.2.scaf07351,length=831>
##contig=<ID=nDi.2.2.scaf07352,length=831>
##contig=<ID=nDi.2.2.scaf07353,length=831>
##contig=<ID=nDi.2.2.scaf07354,length=831>
##contig=<ID=nDi.2.2.scaf07355,length=831>
##contig=<ID=nDi.2.2.scaf07356,length=831>
##contig=<ID=nDi.2.2.scaf07357,length=831>
##contig=<ID=nDi.2.2.scaf07358,length=831>
##contig=<ID=nDi.2.2.scaf07359,length=830>
##contig=<ID=nDi.2.2.scaf07360,length=830>
##contig=<ID=nDi.2.2.scaf07361,length=830>
##contig=<ID=nDi.2.2.scaf07362,length=830>
##contig=<ID=nDi.2.2.scaf07363,length=830>
##contig=<ID=nDi.2.2.scaf07364,length=829>
##contig=<ID=nDi.2.2.scaf07365,length=829>
##contig=<ID=nDi.2.2.scaf07366,length=829>
##contig=<ID=nDi.2.2.scaf07367,length=829>
##contig=<ID=nDi.2.2.scaf07368,length=829>
##contig=<ID=nDi.2.2.scaf07369,length=828>
##contig=<ID=nDi.2.2.scaf07370,length=828>
##contig=<ID=nDi.2.2.scaf07371,length=828>
##contig=<ID=nDi.2.2.scaf07372,length=828>
##contig=<ID=nDi.2.2.scaf07373,length=828>
##contig=<ID=nDi.2.2.scaf07374,length=828>
##contig=<ID=nDi.2.2.scaf07375,length=828>
##contig=<ID=nDi.2.2.scaf07376,length=828>
##contig=<ID=nDi.2.2.scaf07377,length=827>
##contig=<ID=nDi.2.2.scaf07378,length=827>
##contig=<ID=nDi.2.2.scaf07379,length=827>
##contig=<ID=nDi.2.2.scaf07380,length=827>
##contig=<ID=nDi.2.2.scaf07381,length=827>
##contig=<ID=nDi.2.2.scaf07382,length=827>
##contig=<ID=nDi.2.2.scaf07383,length=827>
##contig=<ID=nDi.2.2.scaf07384,length=827>
##contig=<ID=nDi.2.2.scaf07385,length=826>
##contig=<ID=nDi.2.2.scaf07386,length=826>
##contig=<ID=nDi.2.2.scaf07387,length=826>
##contig=<ID=nDi.2.2.scaf07388,length=826>
##contig=<ID=nDi.2.2.scaf07389,length=826>
##contig=<ID=nDi.2.2.scaf07390,length=826>
##contig=<ID=nDi.2.2.scaf07391,length=826>
##contig=<ID=nDi.2.2.scaf07392,length=826>
##contig=<ID=nDi.2.2.scaf07393,length=826>
##contig=<ID=nDi.2.2.scaf07394,length=825>
##contig=<ID=nDi.2.2.scaf07395,length=825>
##contig=<ID=nDi.2.2.scaf07396,length=825>
##contig=<ID=nDi.2.2.scaf07397,length=825>
##contig=<ID=nDi.2.2.scaf07398,length=825>
##contig=<ID=nDi.2.2.scaf07399,length=825>
##contig=<ID=nDi.2.2.scaf07400,length=825>
##contig=<ID=nDi.2.2.scaf07401,length=825>
##contig=<ID=nDi.2.2.scaf07402,length=825>
##contig=<ID=nDi.2.2.scaf07403,length=825>
##contig=<ID=nDi.2.2.scaf07404,length=825>
##contig=<ID=nDi.2.2.scaf07405,length=824>
##contig=<ID=nDi.2.2.scaf07406,length=824>
##contig=<ID=nDi.2.2.scaf07407,length=824>
##contig=<ID=nDi.2.2.scaf07408,length=824>
##contig=<ID=nDi.2.2.scaf07409,length=824>
##contig=<ID=nDi.2.2.scaf07410,length=824>
##contig=<ID=nDi.2.2.scaf07411,length=824>
##contig=<ID=nDi.2.2.scaf07412,length=824>
##contig=<ID=nDi.2.2.scaf07413,length=824>
##contig=<ID=nDi.2.2.scaf07414,length=824>
##contig=<ID=nDi.2.2.scaf07415,length=823>
##contig=<ID=nDi.2.2.scaf07416,length=823>
##contig=<ID=nDi.2.2.scaf07417,length=823>
##contig=<ID=nDi.2.2.scaf07418,length=823>
##contig=<ID=nDi.2.2.scaf07419,length=822>
##contig=<ID=nDi.2.2.scaf07420,length=822>
##contig=<ID=nDi.2.2.scaf07421,length=822>
##contig=<ID=nDi.2.2.scaf07422,length=822>
##contig=<ID=nDi.2.2.scaf07423,length=822>
##contig=<ID=nDi.2.2.scaf07424,length=822>
##contig=<ID=nDi.2.2.scaf07425,length=822>
##contig=<ID=nDi.2.2.scaf07426,length=822>
##contig=<ID=nDi.2.2.scaf07427,length=822>
##contig=<ID=nDi.2.2.scaf07428,length=822>
##contig=<ID=nDi.2.2.scaf07429,length=822>
##contig=<ID=nDi.2.2.scaf07430,length=822>
##contig=<ID=nDi.2.2.scaf07431,length=822>
##contig=<ID=nDi.2.2.scaf07432,length=822>
##contig=<ID=nDi.2.2.scaf07433,length=822>
##contig=<ID=nDi.2.2.scaf07434,length=822>
##contig=<ID=nDi.2.2.scaf07435,length=821>
##contig=<ID=nDi.2.2.scaf07436,length=821>
##contig=<ID=nDi.2.2.scaf07437,length=821>
##contig=<ID=nDi.2.2.scaf07438,length=821>
##contig=<ID=nDi.2.2.scaf07439,length=821>
##contig=<ID=nDi.2.2.scaf07440,length=821>
##contig=<ID=nDi.2.2.scaf07441,length=821>
##contig=<ID=nDi.2.2.scaf07442,length=821>
##contig=<ID=nDi.2.2.scaf07443,length=821>
##contig=<ID=nDi.2.2.scaf07444,length=821>
##contig=<ID=nDi.2.2.scaf07445,length=821>
##contig=<ID=nDi.2.2.scaf07446,length=821>
##contig=<ID=nDi.2.2.scaf07447,length=821>
##contig=<ID=nDi.2.2.scaf07448,length=821>
##contig=<ID=nDi.2.2.scaf07449,length=821>
##contig=<ID=nDi.2.2.scaf07450,length=821>
##contig=<ID=nDi.2.2.scaf07451,length=821>
##contig=<ID=nDi.2.2.scaf07452,length=820>
##contig=<ID=nDi.2.2.scaf07453,length=820>
##contig=<ID=nDi.2.2.scaf07454,length=820>
##contig=<ID=nDi.2.2.scaf07455,length=820>
##contig=<ID=nDi.2.2.scaf07456,length=820>
##contig=<ID=nDi.2.2.scaf07457,length=820>
##contig=<ID=nDi.2.2.scaf07458,length=820>
##contig=<ID=nDi.2.2.scaf07459,length=820>
##contig=<ID=nDi.2.2.scaf07460,length=820>
##contig=<ID=nDi.2.2.scaf07461,length=820>
##contig=<ID=nDi.2.2.scaf07462,length=820>
##contig=<ID=nDi.2.2.scaf07463,length=819>
##contig=<ID=nDi.2.2.scaf07464,length=819>
##contig=<ID=nDi.2.2.scaf07465,length=819>
##contig=<ID=nDi.2.2.scaf07466,length=819>
##contig=<ID=nDi.2.2.scaf07467,length=819>
##contig=<ID=nDi.2.2.scaf07468,length=819>
##contig=<ID=nDi.2.2.scaf07469,length=819>
##contig=<ID=nDi.2.2.scaf07470,length=819>
##contig=<ID=nDi.2.2.scaf07471,length=819>
##contig=<ID=nDi.2.2.scaf07472,length=819>
##contig=<ID=nDi.2.2.scaf07473,length=818>
##contig=<ID=nDi.2.2.scaf07474,length=818>
##contig=<ID=nDi.2.2.scaf07475,length=818>
##contig=<ID=nDi.2.2.scaf07476,length=818>
##contig=<ID=nDi.2.2.scaf07477,length=818>
##contig=<ID=nDi.2.2.scaf07478,length=818>
##contig=<ID=nDi.2.2.scaf07479,length=818>
##contig=<ID=nDi.2.2.scaf07480,length=818>
##contig=<ID=nDi.2.2.scaf07481,length=817>
##contig=<ID=nDi.2.2.scaf07482,length=817>
##contig=<ID=nDi.2.2.scaf07483,length=817>
##contig=<ID=nDi.2.2.scaf07484,length=817>
##contig=<ID=nDi.2.2.scaf07485,length=817>
##contig=<ID=nDi.2.2.scaf07486,length=817>
##contig=<ID=nDi.2.2.scaf07487,length=817>
##contig=<ID=nDi.2.2.scaf07488,length=816>
##contig=<ID=nDi.2.2.scaf07489,length=816>
##contig=<ID=nDi.2.2.scaf07490,length=816>
##contig=<ID=nDi.2.2.scaf07491,length=816>
##contig=<ID=nDi.2.2.scaf07492,length=816>
##contig=<ID=nDi.2.2.scaf07493,length=816>
##contig=<ID=nDi.2.2.scaf07494,length=816>
##contig=<ID=nDi.2.2.scaf07495,length=816>
##contig=<ID=nDi.2.2.scaf07496,length=815>
##contig=<ID=nDi.2.2.scaf07497,length=815>
##contig=<ID=nDi.2.2.scaf07498,length=815>
##contig=<ID=nDi.2.2.scaf07499,length=815>
##contig=<ID=nDi.2.2.scaf07500,length=815>
##contig=<ID=nDi.2.2.scaf07501,length=815>
##contig=<ID=nDi.2.2.scaf07502,length=815>
##contig=<ID=nDi.2.2.scaf07503,length=815>
##contig=<ID=nDi.2.2.scaf07504,length=815>
##contig=<ID=nDi.2.2.scaf07505,length=814>
##contig=<ID=nDi.2.2.scaf07506,length=814>
##contig=<ID=nDi.2.2.scaf07507,length=814>
##contig=<ID=nDi.2.2.scaf07508,length=814>
##contig=<ID=nDi.2.2.scaf07509,length=814>
##contig=<ID=nDi.2.2.scaf07510,length=814>
##contig=<ID=nDi.2.2.scaf07511,length=814>
##contig=<ID=nDi.2.2.scaf07512,length=814>
##contig=<ID=nDi.2.2.scaf07513,length=814>
##contig=<ID=nDi.2.2.scaf07514,length=814>
##contig=<ID=nDi.2.2.scaf07515,length=813>
##contig=<ID=nDi.2.2.scaf07516,length=813>
##contig=<ID=nDi.2.2.scaf07517,length=813>
##contig=<ID=nDi.2.2.scaf07518,length=813>
##contig=<ID=nDi.2.2.scaf07519,length=813>
##contig=<ID=nDi.2.2.scaf07520,length=813>
##contig=<ID=nDi.2.2.scaf07521,length=813>
##contig=<ID=nDi.2.2.scaf07522,length=813>
##contig=<ID=nDi.2.2.scaf07523,length=813>
##contig=<ID=nDi.2.2.scaf07524,length=813>
##contig=<ID=nDi.2.2.scaf07525,length=813>
##contig=<ID=nDi.2.2.scaf07526,length=813>
##contig=<ID=nDi.2.2.scaf07527,length=813>
##contig=<ID=nDi.2.2.scaf07528,length=812>
##contig=<ID=nDi.2.2.scaf07529,length=812>
##contig=<ID=nDi.2.2.scaf07530,length=812>
##contig=<ID=nDi.2.2.scaf07531,length=812>
##contig=<ID=nDi.2.2.scaf07532,length=812>
##contig=<ID=nDi.2.2.scaf07533,length=812>
##contig=<ID=nDi.2.2.scaf07534,length=812>
##contig=<ID=nDi.2.2.scaf07535,length=812>
##contig=<ID=nDi.2.2.scaf07536,length=812>
##contig=<ID=nDi.2.2.scaf07537,length=812>
##contig=<ID=nDi.2.2.scaf07538,length=811>
##contig=<ID=nDi.2.2.scaf07539,length=811>
##contig=<ID=nDi.2.2.scaf07540,length=811>
##contig=<ID=nDi.2.2.scaf07541,length=811>
##contig=<ID=nDi.2.2.scaf07542,length=811>
##contig=<ID=nDi.2.2.scaf07543,length=811>
##contig=<ID=nDi.2.2.scaf07544,length=811>
##contig=<ID=nDi.2.2.scaf07545,length=811>
##contig=<ID=nDi.2.2.scaf07546,length=810>
##contig=<ID=nDi.2.2.scaf07547,length=810>
##contig=<ID=nDi.2.2.scaf07548,length=810>
##contig=<ID=nDi.2.2.scaf07549,length=810>
##contig=<ID=nDi.2.2.scaf07550,length=810>
##contig=<ID=nDi.2.2.scaf07551,length=810>
##contig=<ID=nDi.2.2.scaf07552,length=810>
##contig=<ID=nDi.2.2.scaf07553,length=810>
##contig=<ID=nDi.2.2.scaf07554,length=810>
##contig=<ID=nDi.2.2.scaf07555,length=810>
##contig=<ID=nDi.2.2.scaf07556,length=810>
##contig=<ID=nDi.2.2.scaf07557,length=810>
##contig=<ID=nDi.2.2.scaf07558,length=809>
##contig=<ID=nDi.2.2.scaf07559,length=809>
##contig=<ID=nDi.2.2.scaf07560,length=809>
##contig=<ID=nDi.2.2.scaf07561,length=809>
##contig=<ID=nDi.2.2.scaf07562,length=809>
##contig=<ID=nDi.2.2.scaf07563,length=809>
##contig=<ID=nDi.2.2.scaf07564,length=808>
##contig=<ID=nDi.2.2.scaf07565,length=808>
##contig=<ID=nDi.2.2.scaf07566,length=808>
##contig=<ID=nDi.2.2.scaf07567,length=808>
##contig=<ID=nDi.2.2.scaf07568,length=808>
##contig=<ID=nDi.2.2.scaf07569,length=808>
##contig=<ID=nDi.2.2.scaf07570,length=808>
##contig=<ID=nDi.2.2.scaf07571,length=808>
##contig=<ID=nDi.2.2.scaf07572,length=808>
##contig=<ID=nDi.2.2.scaf07573,length=808>
##contig=<ID=nDi.2.2.scaf07574,length=808>
##contig=<ID=nDi.2.2.scaf07575,length=808>
##contig=<ID=nDi.2.2.scaf07576,length=808>
##contig=<ID=nDi.2.2.scaf07577,length=808>
##contig=<ID=nDi.2.2.scaf07578,length=808>
##contig=<ID=nDi.2.2.scaf07579,length=808>
##contig=<ID=nDi.2.2.scaf07580,length=808>
##contig=<ID=nDi.2.2.scaf07581,length=807>
##contig=<ID=nDi.2.2.scaf07582,length=807>
##contig=<ID=nDi.2.2.scaf07583,length=807>
##contig=<ID=nDi.2.2.scaf07584,length=807>
##contig=<ID=nDi.2.2.scaf07585,length=807>
##contig=<ID=nDi.2.2.scaf07586,length=807>
##contig=<ID=nDi.2.2.scaf07587,length=807>
##contig=<ID=nDi.2.2.scaf07588,length=807>
##contig=<ID=nDi.2.2.scaf07589,length=807>
##contig=<ID=nDi.2.2.scaf07590,length=807>
##contig=<ID=nDi.2.2.scaf07591,length=807>
##contig=<ID=nDi.2.2.scaf07592,length=807>
##contig=<ID=nDi.2.2.scaf07593,length=807>
##contig=<ID=nDi.2.2.scaf07594,length=806>
##contig=<ID=nDi.2.2.scaf07595,length=806>
##contig=<ID=nDi.2.2.scaf07596,length=806>
##contig=<ID=nDi.2.2.scaf07597,length=806>
##contig=<ID=nDi.2.2.scaf07598,length=806>
##contig=<ID=nDi.2.2.scaf07599,length=806>
##contig=<ID=nDi.2.2.scaf07600,length=806>
##contig=<ID=nDi.2.2.scaf07601,length=806>
##contig=<ID=nDi.2.2.scaf07602,length=806>
##contig=<ID=nDi.2.2.scaf07603,length=806>
##contig=<ID=nDi.2.2.scaf07604,length=805>
##contig=<ID=nDi.2.2.scaf07605,length=805>
##contig=<ID=nDi.2.2.scaf07606,length=805>
##contig=<ID=nDi.2.2.scaf07607,length=805>
##contig=<ID=nDi.2.2.scaf07608,length=805>
##contig=<ID=nDi.2.2.scaf07609,length=805>
##contig=<ID=nDi.2.2.scaf07610,length=805>
##contig=<ID=nDi.2.2.scaf07611,length=804>
##contig=<ID=nDi.2.2.scaf07612,length=804>
##contig=<ID=nDi.2.2.scaf07613,length=804>
##contig=<ID=nDi.2.2.scaf07614,length=804>
##contig=<ID=nDi.2.2.scaf07615,length=804>
##contig=<ID=nDi.2.2.scaf07616,length=804>
##contig=<ID=nDi.2.2.scaf07617,length=804>
##contig=<ID=nDi.2.2.scaf07618,length=804>
##contig=<ID=nDi.2.2.scaf07619,length=804>
##contig=<ID=nDi.2.2.scaf07620,length=804>
##contig=<ID=nDi.2.2.scaf07621,length=803>
##contig=<ID=nDi.2.2.scaf07622,length=803>
##contig=<ID=nDi.2.2.scaf07623,length=803>
##contig=<ID=nDi.2.2.scaf07624,length=803>
##contig=<ID=nDi.2.2.scaf07625,length=803>
##contig=<ID=nDi.2.2.scaf07626,length=803>
##contig=<ID=nDi.2.2.scaf07627,length=802>
##contig=<ID=nDi.2.2.scaf07628,length=802>
##contig=<ID=nDi.2.2.scaf07629,length=802>
##contig=<ID=nDi.2.2.scaf07630,length=802>
##contig=<ID=nDi.2.2.scaf07631,length=802>
##contig=<ID=nDi.2.2.scaf07632,length=801>
##contig=<ID=nDi.2.2.scaf07633,length=801>
##contig=<ID=nDi.2.2.scaf07634,length=801>
##contig=<ID=nDi.2.2.scaf07635,length=800>
##contig=<ID=nDi.2.2.scaf07636,length=800>
##contig=<ID=nDi.2.2.scaf07637,length=800>
##contig=<ID=nDi.2.2.scaf07638,length=800>
##contig=<ID=nDi.2.2.scaf07639,length=800>
##contig=<ID=nDi.2.2.scaf07640,length=799>
##contig=<ID=nDi.2.2.scaf07641,length=799>
##contig=<ID=nDi.2.2.scaf07642,length=799>
##contig=<ID=nDi.2.2.scaf07643,length=799>
##contig=<ID=nDi.2.2.scaf07644,length=799>
##contig=<ID=nDi.2.2.scaf07645,length=799>
##contig=<ID=nDi.2.2.scaf07646,length=799>
##contig=<ID=nDi.2.2.scaf07647,length=799>
##contig=<ID=nDi.2.2.scaf07648,length=798>
##contig=<ID=nDi.2.2.scaf07649,length=798>
##contig=<ID=nDi.2.2.scaf07650,length=798>
##contig=<ID=nDi.2.2.scaf07651,length=798>
##contig=<ID=nDi.2.2.scaf07652,length=798>
##contig=<ID=nDi.2.2.scaf07653,length=798>
##contig=<ID=nDi.2.2.scaf07654,length=798>
##contig=<ID=nDi.2.2.scaf07655,length=798>
##contig=<ID=nDi.2.2.scaf07656,length=798>
##contig=<ID=nDi.2.2.scaf07657,length=798>
##contig=<ID=nDi.2.2.scaf07658,length=798>
##contig=<ID=nDi.2.2.scaf07659,length=798>
##contig=<ID=nDi.2.2.scaf07660,length=798>
##contig=<ID=nDi.2.2.scaf07661,length=798>
##contig=<ID=nDi.2.2.scaf07662,length=797>
##contig=<ID=nDi.2.2.scaf07663,length=797>
##contig=<ID=nDi.2.2.scaf07664,length=797>
##contig=<ID=nDi.2.2.scaf07665,length=797>
##contig=<ID=nDi.2.2.scaf07666,length=797>
##contig=<ID=nDi.2.2.scaf07667,length=797>
##contig=<ID=nDi.2.2.scaf07668,length=797>
##contig=<ID=nDi.2.2.scaf07669,length=796>
##contig=<ID=nDi.2.2.scaf07670,length=796>
##contig=<ID=nDi.2.2.scaf07671,length=796>
##contig=<ID=nDi.2.2.scaf07672,length=796>
##contig=<ID=nDi.2.2.scaf07673,length=796>
##contig=<ID=nDi.2.2.scaf07674,length=796>
##contig=<ID=nDi.2.2.scaf07675,length=796>
##contig=<ID=nDi.2.2.scaf07676,length=796>
##contig=<ID=nDi.2.2.scaf07677,length=796>
##contig=<ID=nDi.2.2.scaf07678,length=795>
##contig=<ID=nDi.2.2.scaf07679,length=795>
##contig=<ID=nDi.2.2.scaf07680,length=795>
##contig=<ID=nDi.2.2.scaf07681,length=795>
##contig=<ID=nDi.2.2.scaf07682,length=795>
##contig=<ID=nDi.2.2.scaf07683,length=795>
##contig=<ID=nDi.2.2.scaf07684,length=795>
##contig=<ID=nDi.2.2.scaf07685,length=795>
##contig=<ID=nDi.2.2.scaf07686,length=794>
##contig=<ID=nDi.2.2.scaf07687,length=794>
##contig=<ID=nDi.2.2.scaf07688,length=794>
##contig=<ID=nDi.2.2.scaf07689,length=794>
##contig=<ID=nDi.2.2.scaf07690,length=794>
##contig=<ID=nDi.2.2.scaf07691,length=794>
##contig=<ID=nDi.2.2.scaf07692,length=794>
##contig=<ID=nDi.2.2.scaf07693,length=794>
##contig=<ID=nDi.2.2.scaf07694,length=793>
##contig=<ID=nDi.2.2.scaf07695,length=793>
##contig=<ID=nDi.2.2.scaf07696,length=793>
##contig=<ID=nDi.2.2.scaf07697,length=793>
##contig=<ID=nDi.2.2.scaf07698,length=793>
##contig=<ID=nDi.2.2.scaf07699,length=792>
##contig=<ID=nDi.2.2.scaf07700,length=792>
##contig=<ID=nDi.2.2.scaf07701,length=792>
##contig=<ID=nDi.2.2.scaf07702,length=792>
##contig=<ID=nDi.2.2.scaf07703,length=792>
##contig=<ID=nDi.2.2.scaf07704,length=792>
##contig=<ID=nDi.2.2.scaf07705,length=792>
##contig=<ID=nDi.2.2.scaf07706,length=792>
##contig=<ID=nDi.2.2.scaf07707,length=792>
##contig=<ID=nDi.2.2.scaf07708,length=792>
##contig=<ID=nDi.2.2.scaf07709,length=792>
##contig=<ID=nDi.2.2.scaf07710,length=791>
##contig=<ID=nDi.2.2.scaf07711,length=791>
##contig=<ID=nDi.2.2.scaf07712,length=791>
##contig=<ID=nDi.2.2.scaf07713,length=791>
##contig=<ID=nDi.2.2.scaf07714,length=791>
##contig=<ID=nDi.2.2.scaf07715,length=791>
##contig=<ID=nDi.2.2.scaf07716,length=790>
##contig=<ID=nDi.2.2.scaf07717,length=790>
##contig=<ID=nDi.2.2.scaf07718,length=790>
##contig=<ID=nDi.2.2.scaf07719,length=790>
##contig=<ID=nDi.2.2.scaf07720,length=790>
##contig=<ID=nDi.2.2.scaf07721,length=790>
##contig=<ID=nDi.2.2.scaf07722,length=790>
##contig=<ID=nDi.2.2.scaf07723,length=790>
##contig=<ID=nDi.2.2.scaf07724,length=790>
##contig=<ID=nDi.2.2.scaf07725,length=790>
##contig=<ID=nDi.2.2.scaf07726,length=790>
##contig=<ID=nDi.2.2.scaf07727,length=790>
##contig=<ID=nDi.2.2.scaf07728,length=789>
##contig=<ID=nDi.2.2.scaf07729,length=789>
##contig=<ID=nDi.2.2.scaf07730,length=788>
##contig=<ID=nDi.2.2.scaf07731,length=788>
##contig=<ID=nDi.2.2.scaf07732,length=788>
##contig=<ID=nDi.2.2.scaf07733,length=788>
##contig=<ID=nDi.2.2.scaf07734,length=788>
##contig=<ID=nDi.2.2.scaf07735,length=788>
##contig=<ID=nDi.2.2.scaf07736,length=788>
##contig=<ID=nDi.2.2.scaf07737,length=788>
##contig=<ID=nDi.2.2.scaf07738,length=787>
##contig=<ID=nDi.2.2.scaf07739,length=787>
##contig=<ID=nDi.2.2.scaf07740,length=787>
##contig=<ID=nDi.2.2.scaf07741,length=787>
##contig=<ID=nDi.2.2.scaf07742,length=787>
##contig=<ID=nDi.2.2.scaf07743,length=787>
##contig=<ID=nDi.2.2.scaf07744,length=787>
##contig=<ID=nDi.2.2.scaf07745,length=786>
##contig=<ID=nDi.2.2.scaf07746,length=786>
##contig=<ID=nDi.2.2.scaf07747,length=786>
##contig=<ID=nDi.2.2.scaf07748,length=786>
##contig=<ID=nDi.2.2.scaf07749,length=786>
##contig=<ID=nDi.2.2.scaf07750,length=786>
##contig=<ID=nDi.2.2.scaf07751,length=786>
##contig=<ID=nDi.2.2.scaf07752,length=786>
##contig=<ID=nDi.2.2.scaf07753,length=785>
##contig=<ID=nDi.2.2.scaf07754,length=785>
##contig=<ID=nDi.2.2.scaf07755,length=785>
##contig=<ID=nDi.2.2.scaf07756,length=785>
##contig=<ID=nDi.2.2.scaf07757,length=785>
##contig=<ID=nDi.2.2.scaf07758,length=784>
##contig=<ID=nDi.2.2.scaf07759,length=784>
##contig=<ID=nDi.2.2.scaf07760,length=784>
##contig=<ID=nDi.2.2.scaf07761,length=784>
##contig=<ID=nDi.2.2.scaf07762,length=784>
##contig=<ID=nDi.2.2.scaf07763,length=784>
##contig=<ID=nDi.2.2.scaf07764,length=784>
##contig=<ID=nDi.2.2.scaf07765,length=784>
##contig=<ID=nDi.2.2.scaf07766,length=783>
##contig=<ID=nDi.2.2.scaf07767,length=783>
##contig=<ID=nDi.2.2.scaf07768,length=783>
##contig=<ID=nDi.2.2.scaf07769,length=783>
##contig=<ID=nDi.2.2.scaf07770,length=783>
##contig=<ID=nDi.2.2.scaf07771,length=783>
##contig=<ID=nDi.2.2.scaf07772,length=783>
##contig=<ID=nDi.2.2.scaf07773,length=783>
##contig=<ID=nDi.2.2.scaf07774,length=783>
##contig=<ID=nDi.2.2.scaf07775,length=783>
##contig=<ID=nDi.2.2.scaf07776,length=783>
##contig=<ID=nDi.2.2.scaf07777,length=782>
##contig=<ID=nDi.2.2.scaf07778,length=782>
##contig=<ID=nDi.2.2.scaf07779,length=782>
##contig=<ID=nDi.2.2.scaf07780,length=782>
##contig=<ID=nDi.2.2.scaf07781,length=782>
##contig=<ID=nDi.2.2.scaf07782,length=782>
##contig=<ID=nDi.2.2.scaf07783,length=782>
##contig=<ID=nDi.2.2.scaf07784,length=782>
##contig=<ID=nDi.2.2.scaf07785,length=782>
##contig=<ID=nDi.2.2.scaf07786,length=782>
##contig=<ID=nDi.2.2.scaf07787,length=782>
##contig=<ID=nDi.2.2.scaf07788,length=782>
##contig=<ID=nDi.2.2.scaf07789,length=782>
##contig=<ID=nDi.2.2.scaf07790,length=781>
##contig=<ID=nDi.2.2.scaf07791,length=781>
##contig=<ID=nDi.2.2.scaf07792,length=781>
##contig=<ID=nDi.2.2.scaf07793,length=781>
##contig=<ID=nDi.2.2.scaf07794,length=781>
##contig=<ID=nDi.2.2.scaf07795,length=781>
##contig=<ID=nDi.2.2.scaf07796,length=781>
##contig=<ID=nDi.2.2.scaf07797,length=781>
##contig=<ID=nDi.2.2.scaf07798,length=781>
##contig=<ID=nDi.2.2.scaf07799,length=780>
##contig=<ID=nDi.2.2.scaf07800,length=780>
##contig=<ID=nDi.2.2.scaf07801,length=780>
##contig=<ID=nDi.2.2.scaf07802,length=780>
##contig=<ID=nDi.2.2.scaf07803,length=780>
##contig=<ID=nDi.2.2.scaf07804,length=780>
##contig=<ID=nDi.2.2.scaf07805,length=780>
##contig=<ID=nDi.2.2.scaf07806,length=779>
##contig=<ID=nDi.2.2.scaf07807,length=779>
##contig=<ID=nDi.2.2.scaf07808,length=779>
##contig=<ID=nDi.2.2.scaf07809,length=779>
##contig=<ID=nDi.2.2.scaf07810,length=779>
##contig=<ID=nDi.2.2.scaf07811,length=779>
##contig=<ID=nDi.2.2.scaf07812,length=779>
##contig=<ID=nDi.2.2.scaf07813,length=779>
##contig=<ID=nDi.2.2.scaf07814,length=778>
##contig=<ID=nDi.2.2.scaf07815,length=778>
##contig=<ID=nDi.2.2.scaf07816,length=778>
##contig=<ID=nDi.2.2.scaf07817,length=778>
##contig=<ID=nDi.2.2.scaf07818,length=778>
##contig=<ID=nDi.2.2.scaf07819,length=778>
##contig=<ID=nDi.2.2.scaf07820,length=778>
##contig=<ID=nDi.2.2.scaf07821,length=778>
##contig=<ID=nDi.2.2.scaf07822,length=778>
##contig=<ID=nDi.2.2.scaf07823,length=777>
##contig=<ID=nDi.2.2.scaf07824,length=777>
##contig=<ID=nDi.2.2.scaf07825,length=777>
##contig=<ID=nDi.2.2.scaf07826,length=777>
##contig=<ID=nDi.2.2.scaf07827,length=777>
##contig=<ID=nDi.2.2.scaf07828,length=777>
##contig=<ID=nDi.2.2.scaf07829,length=777>
##contig=<ID=nDi.2.2.scaf07830,length=777>
##contig=<ID=nDi.2.2.scaf07831,length=777>
##contig=<ID=nDi.2.2.scaf07832,length=777>
##contig=<ID=nDi.2.2.scaf07833,length=777>
##contig=<ID=nDi.2.2.scaf07834,length=777>
##contig=<ID=nDi.2.2.scaf07835,length=777>
##contig=<ID=nDi.2.2.scaf07836,length=776>
##contig=<ID=nDi.2.2.scaf07837,length=776>
##contig=<ID=nDi.2.2.scaf07838,length=776>
##contig=<ID=nDi.2.2.scaf07839,length=776>
##contig=<ID=nDi.2.2.scaf07840,length=776>
##contig=<ID=nDi.2.2.scaf07841,length=776>
##contig=<ID=nDi.2.2.scaf07842,length=776>
##contig=<ID=nDi.2.2.scaf07843,length=776>
##contig=<ID=nDi.2.2.scaf07844,length=776>
##contig=<ID=nDi.2.2.scaf07845,length=776>
##contig=<ID=nDi.2.2.scaf07846,length=776>
##contig=<ID=nDi.2.2.scaf07847,length=776>
##contig=<ID=nDi.2.2.scaf07848,length=776>
##contig=<ID=nDi.2.2.scaf07849,length=776>
##contig=<ID=nDi.2.2.scaf07850,length=775>
##contig=<ID=nDi.2.2.scaf07851,length=775>
##contig=<ID=nDi.2.2.scaf07852,length=775>
##contig=<ID=nDi.2.2.scaf07853,length=775>
##contig=<ID=nDi.2.2.scaf07854,length=775>
##contig=<ID=nDi.2.2.scaf07855,length=775>
##contig=<ID=nDi.2.2.scaf07856,length=775>
##contig=<ID=nDi.2.2.scaf07857,length=775>
##contig=<ID=nDi.2.2.scaf07858,length=775>
##contig=<ID=nDi.2.2.scaf07859,length=774>
##contig=<ID=nDi.2.2.scaf07860,length=774>
##contig=<ID=nDi.2.2.scaf07861,length=774>
##contig=<ID=nDi.2.2.scaf07862,length=774>
##contig=<ID=nDi.2.2.scaf07863,length=774>
##contig=<ID=nDi.2.2.scaf07864,length=774>
##contig=<ID=nDi.2.2.scaf07865,length=774>
##contig=<ID=nDi.2.2.scaf07866,length=774>
##contig=<ID=nDi.2.2.scaf07867,length=774>
##contig=<ID=nDi.2.2.scaf07868,length=774>
##contig=<ID=nDi.2.2.scaf07869,length=773>
##contig=<ID=nDi.2.2.scaf07870,length=773>
##contig=<ID=nDi.2.2.scaf07871,length=773>
##contig=<ID=nDi.2.2.scaf07872,length=773>
##contig=<ID=nDi.2.2.scaf07873,length=773>
##contig=<ID=nDi.2.2.scaf07874,length=773>
##contig=<ID=nDi.2.2.scaf07875,length=773>
##contig=<ID=nDi.2.2.scaf07876,length=773>
##contig=<ID=nDi.2.2.scaf07877,length=773>
##contig=<ID=nDi.2.2.scaf07878,length=773>
##contig=<ID=nDi.2.2.scaf07879,length=772>
##contig=<ID=nDi.2.2.scaf07880,length=772>
##contig=<ID=nDi.2.2.scaf07881,length=772>
##contig=<ID=nDi.2.2.scaf07882,length=772>
##contig=<ID=nDi.2.2.scaf07883,length=772>
##contig=<ID=nDi.2.2.scaf07884,length=772>
##contig=<ID=nDi.2.2.scaf07885,length=771>
##contig=<ID=nDi.2.2.scaf07886,length=771>
##contig=<ID=nDi.2.2.scaf07887,length=771>
##contig=<ID=nDi.2.2.scaf07888,length=771>
##contig=<ID=nDi.2.2.scaf07889,length=771>
##contig=<ID=nDi.2.2.scaf07890,length=771>
##contig=<ID=nDi.2.2.scaf07891,length=770>
##contig=<ID=nDi.2.2.scaf07892,length=770>
##contig=<ID=nDi.2.2.scaf07893,length=770>
##contig=<ID=nDi.2.2.scaf07894,length=770>
##contig=<ID=nDi.2.2.scaf07895,length=770>
##contig=<ID=nDi.2.2.scaf07896,length=770>
##contig=<ID=nDi.2.2.scaf07897,length=770>
##contig=<ID=nDi.2.2.scaf07898,length=769>
##contig=<ID=nDi.2.2.scaf07899,length=769>
##contig=<ID=nDi.2.2.scaf07900,length=769>
##contig=<ID=nDi.2.2.scaf07901,length=769>
##contig=<ID=nDi.2.2.scaf07902,length=769>
##contig=<ID=nDi.2.2.scaf07903,length=768>
##contig=<ID=nDi.2.2.scaf07904,length=768>
##contig=<ID=nDi.2.2.scaf07905,length=768>
##contig=<ID=nDi.2.2.scaf07906,length=768>
##contig=<ID=nDi.2.2.scaf07907,length=768>
##contig=<ID=nDi.2.2.scaf07908,length=768>
##contig=<ID=nDi.2.2.scaf07909,length=768>
##contig=<ID=nDi.2.2.scaf07910,length=768>
##contig=<ID=nDi.2.2.scaf07911,length=768>
##contig=<ID=nDi.2.2.scaf07912,length=767>
##contig=<ID=nDi.2.2.scaf07913,length=767>
##contig=<ID=nDi.2.2.scaf07914,length=767>
##contig=<ID=nDi.2.2.scaf07915,length=767>
##contig=<ID=nDi.2.2.scaf07916,length=767>
##contig=<ID=nDi.2.2.scaf07917,length=767>
##contig=<ID=nDi.2.2.scaf07918,length=767>
##contig=<ID=nDi.2.2.scaf07919,length=767>
##contig=<ID=nDi.2.2.scaf07920,length=767>
##contig=<ID=nDi.2.2.scaf07921,length=767>
##contig=<ID=nDi.2.2.scaf07922,length=767>
##contig=<ID=nDi.2.2.scaf07923,length=766>
##contig=<ID=nDi.2.2.scaf07924,length=766>
##contig=<ID=nDi.2.2.scaf07925,length=766>
##contig=<ID=nDi.2.2.scaf07926,length=766>
##contig=<ID=nDi.2.2.scaf07927,length=765>
##contig=<ID=nDi.2.2.scaf07928,length=765>
##contig=<ID=nDi.2.2.scaf07929,length=765>
##contig=<ID=nDi.2.2.scaf07930,length=765>
##contig=<ID=nDi.2.2.scaf07931,length=765>
##contig=<ID=nDi.2.2.scaf07932,length=765>
##contig=<ID=nDi.2.2.scaf07933,length=764>
##contig=<ID=nDi.2.2.scaf07934,length=764>
##contig=<ID=nDi.2.2.scaf07935,length=764>
##contig=<ID=nDi.2.2.scaf07936,length=764>
##contig=<ID=nDi.2.2.scaf07937,length=764>
##contig=<ID=nDi.2.2.scaf07938,length=763>
##contig=<ID=nDi.2.2.scaf07939,length=763>
##contig=<ID=nDi.2.2.scaf07940,length=763>
##contig=<ID=nDi.2.2.scaf07941,length=763>
##contig=<ID=nDi.2.2.scaf07942,length=763>
##contig=<ID=nDi.2.2.scaf07943,length=763>
##contig=<ID=nDi.2.2.scaf07944,length=763>
##contig=<ID=nDi.2.2.scaf07945,length=763>
##contig=<ID=nDi.2.2.scaf07946,length=763>
##contig=<ID=nDi.2.2.scaf07947,length=763>
##contig=<ID=nDi.2.2.scaf07948,length=763>
##contig=<ID=nDi.2.2.scaf07949,length=763>
##contig=<ID=nDi.2.2.scaf07950,length=763>
##contig=<ID=nDi.2.2.scaf07951,length=762>
##contig=<ID=nDi.2.2.scaf07952,length=762>
##contig=<ID=nDi.2.2.scaf07953,length=762>
##contig=<ID=nDi.2.2.scaf07954,length=762>
##contig=<ID=nDi.2.2.scaf07955,length=762>
##contig=<ID=nDi.2.2.scaf07956,length=762>
##contig=<ID=nDi.2.2.scaf07957,length=762>
##contig=<ID=nDi.2.2.scaf07958,length=762>
##contig=<ID=nDi.2.2.scaf07959,length=762>
##contig=<ID=nDi.2.2.scaf07960,length=762>
##contig=<ID=nDi.2.2.scaf07961,length=762>
##contig=<ID=nDi.2.2.scaf07962,length=762>
##contig=<ID=nDi.2.2.scaf07963,length=761>
##contig=<ID=nDi.2.2.scaf07964,length=761>
##contig=<ID=nDi.2.2.scaf07965,length=761>
##contig=<ID=nDi.2.2.scaf07966,length=761>
##contig=<ID=nDi.2.2.scaf07967,length=761>
##contig=<ID=nDi.2.2.scaf07968,length=761>
##contig=<ID=nDi.2.2.scaf07969,length=761>
##contig=<ID=nDi.2.2.scaf07970,length=761>
##contig=<ID=nDi.2.2.scaf07971,length=761>
##contig=<ID=nDi.2.2.scaf07972,length=760>
##contig=<ID=nDi.2.2.scaf07973,length=760>
##contig=<ID=nDi.2.2.scaf07974,length=760>
##contig=<ID=nDi.2.2.scaf07975,length=760>
##contig=<ID=nDi.2.2.scaf07976,length=760>
##contig=<ID=nDi.2.2.scaf07977,length=760>
##contig=<ID=nDi.2.2.scaf07978,length=760>
##contig=<ID=nDi.2.2.scaf07979,length=760>
##contig=<ID=nDi.2.2.scaf07980,length=759>
##contig=<ID=nDi.2.2.scaf07981,length=759>
##contig=<ID=nDi.2.2.scaf07982,length=759>
##contig=<ID=nDi.2.2.scaf07983,length=759>
##contig=<ID=nDi.2.2.scaf07984,length=759>
##contig=<ID=nDi.2.2.scaf07985,length=759>
##contig=<ID=nDi.2.2.scaf07986,length=759>
##contig=<ID=nDi.2.2.scaf07987,length=759>
##contig=<ID=nDi.2.2.scaf07988,length=759>
##contig=<ID=nDi.2.2.scaf07989,length=758>
##contig=<ID=nDi.2.2.scaf07990,length=758>
##contig=<ID=nDi.2.2.scaf07991,length=758>
##contig=<ID=nDi.2.2.scaf07992,length=758>
##contig=<ID=nDi.2.2.scaf07993,length=758>
##contig=<ID=nDi.2.2.scaf07994,length=758>
##contig=<ID=nDi.2.2.scaf07995,length=758>
##contig=<ID=nDi.2.2.scaf07996,length=758>
##contig=<ID=nDi.2.2.scaf07997,length=758>
##contig=<ID=nDi.2.2.scaf07998,length=757>
##contig=<ID=nDi.2.2.scaf07999,length=757>
##contig=<ID=nDi.2.2.scaf08000,length=757>
##contig=<ID=nDi.2.2.scaf08001,length=757>
##contig=<ID=nDi.2.2.scaf08002,length=757>
##contig=<ID=nDi.2.2.scaf08003,length=757>
##contig=<ID=nDi.2.2.scaf08004,length=757>
##contig=<ID=nDi.2.2.scaf08005,length=757>
##contig=<ID=nDi.2.2.scaf08006,length=756>
##contig=<ID=nDi.2.2.scaf08007,length=756>
##contig=<ID=nDi.2.2.scaf08008,length=756>
##contig=<ID=nDi.2.2.scaf08009,length=756>
##contig=<ID=nDi.2.2.scaf08010,length=756>
##contig=<ID=nDi.2.2.scaf08011,length=756>
##contig=<ID=nDi.2.2.scaf08012,length=756>
##contig=<ID=nDi.2.2.scaf08013,length=756>
##contig=<ID=nDi.2.2.scaf08014,length=756>
##contig=<ID=nDi.2.2.scaf08015,length=756>
##contig=<ID=nDi.2.2.scaf08016,length=756>
##contig=<ID=nDi.2.2.scaf08017,length=756>
##contig=<ID=nDi.2.2.scaf08018,length=755>
##contig=<ID=nDi.2.2.scaf08019,length=755>
##contig=<ID=nDi.2.2.scaf08020,length=755>
##contig=<ID=nDi.2.2.scaf08021,length=755>
##contig=<ID=nDi.2.2.scaf08022,length=754>
##contig=<ID=nDi.2.2.scaf08023,length=754>
##contig=<ID=nDi.2.2.scaf08024,length=754>
##contig=<ID=nDi.2.2.scaf08025,length=754>
##contig=<ID=nDi.2.2.scaf08026,length=754>
##contig=<ID=nDi.2.2.scaf08027,length=754>
##contig=<ID=nDi.2.2.scaf08028,length=754>
##contig=<ID=nDi.2.2.scaf08029,length=754>
##contig=<ID=nDi.2.2.scaf08030,length=754>
##contig=<ID=nDi.2.2.scaf08031,length=754>
##contig=<ID=nDi.2.2.scaf08032,length=754>
##contig=<ID=nDi.2.2.scaf08033,length=754>
##contig=<ID=nDi.2.2.scaf08034,length=754>
##contig=<ID=nDi.2.2.scaf08035,length=754>
##contig=<ID=nDi.2.2.scaf08036,length=754>
##contig=<ID=nDi.2.2.scaf08037,length=753>
##contig=<ID=nDi.2.2.scaf08038,length=753>
##contig=<ID=nDi.2.2.scaf08039,length=753>
##contig=<ID=nDi.2.2.scaf08040,length=753>
##contig=<ID=nDi.2.2.scaf08041,length=753>
##contig=<ID=nDi.2.2.scaf08042,length=753>
##contig=<ID=nDi.2.2.scaf08043,length=753>
##contig=<ID=nDi.2.2.scaf08044,length=753>
##contig=<ID=nDi.2.2.scaf08045,length=752>
##contig=<ID=nDi.2.2.scaf08046,length=752>
##contig=<ID=nDi.2.2.scaf08047,length=752>
##contig=<ID=nDi.2.2.scaf08048,length=752>
##contig=<ID=nDi.2.2.scaf08049,length=752>
##contig=<ID=nDi.2.2.scaf08050,length=752>
##contig=<ID=nDi.2.2.scaf08051,length=752>
##contig=<ID=nDi.2.2.scaf08052,length=752>
##contig=<ID=nDi.2.2.scaf08053,length=752>
##contig=<ID=nDi.2.2.scaf08054,length=751>
##contig=<ID=nDi.2.2.scaf08055,length=751>
##contig=<ID=nDi.2.2.scaf08056,length=751>
##contig=<ID=nDi.2.2.scaf08057,length=751>
##contig=<ID=nDi.2.2.scaf08058,length=751>
##contig=<ID=nDi.2.2.scaf08059,length=751>
##contig=<ID=nDi.2.2.scaf08060,length=751>
##contig=<ID=nDi.2.2.scaf08061,length=751>
##contig=<ID=nDi.2.2.scaf08062,length=751>
##contig=<ID=nDi.2.2.scaf08063,length=751>
##contig=<ID=nDi.2.2.scaf08064,length=750>
##contig=<ID=nDi.2.2.scaf08065,length=750>
##contig=<ID=nDi.2.2.scaf08066,length=750>
##contig=<ID=nDi.2.2.scaf08067,length=750>
##contig=<ID=nDi.2.2.scaf08068,length=749>
##contig=<ID=nDi.2.2.scaf08069,length=749>
##contig=<ID=nDi.2.2.scaf08070,length=749>
##contig=<ID=nDi.2.2.scaf08071,length=749>
##contig=<ID=nDi.2.2.scaf08072,length=749>
##contig=<ID=nDi.2.2.scaf08073,length=749>
##contig=<ID=nDi.2.2.scaf08074,length=749>
##contig=<ID=nDi.2.2.scaf08075,length=749>
##contig=<ID=nDi.2.2.scaf08076,length=748>
##contig=<ID=nDi.2.2.scaf08077,length=748>
##contig=<ID=nDi.2.2.scaf08078,length=748>
##contig=<ID=nDi.2.2.scaf08079,length=748>
##contig=<ID=nDi.2.2.scaf08080,length=748>
##contig=<ID=nDi.2.2.scaf08081,length=748>
##contig=<ID=nDi.2.2.scaf08082,length=748>
##contig=<ID=nDi.2.2.scaf08083,length=748>
##contig=<ID=nDi.2.2.scaf08084,length=748>
##contig=<ID=nDi.2.2.scaf08085,length=748>
##contig=<ID=nDi.2.2.scaf08086,length=748>
##contig=<ID=nDi.2.2.scaf08087,length=748>
##contig=<ID=nDi.2.2.scaf08088,length=748>
##contig=<ID=nDi.2.2.scaf08089,length=748>
##contig=<ID=nDi.2.2.scaf08090,length=747>
##contig=<ID=nDi.2.2.scaf08091,length=747>
##contig=<ID=nDi.2.2.scaf08092,length=747>
##contig=<ID=nDi.2.2.scaf08093,length=747>
##contig=<ID=nDi.2.2.scaf08094,length=747>
##contig=<ID=nDi.2.2.scaf08095,length=747>
##contig=<ID=nDi.2.2.scaf08096,length=747>
##contig=<ID=nDi.2.2.scaf08097,length=746>
##contig=<ID=nDi.2.2.scaf08098,length=746>
##contig=<ID=nDi.2.2.scaf08099,length=746>
##contig=<ID=nDi.2.2.scaf08100,length=746>
##contig=<ID=nDi.2.2.scaf08101,length=746>
##contig=<ID=nDi.2.2.scaf08102,length=746>
##contig=<ID=nDi.2.2.scaf08103,length=746>
##contig=<ID=nDi.2.2.scaf08104,length=746>
##contig=<ID=nDi.2.2.scaf08105,length=746>
##contig=<ID=nDi.2.2.scaf08106,length=745>
##contig=<ID=nDi.2.2.scaf08107,length=745>
##contig=<ID=nDi.2.2.scaf08108,length=745>
##contig=<ID=nDi.2.2.scaf08109,length=745>
##contig=<ID=nDi.2.2.scaf08110,length=745>
##contig=<ID=nDi.2.2.scaf08111,length=745>
##contig=<ID=nDi.2.2.scaf08112,length=745>
##contig=<ID=nDi.2.2.scaf08113,length=745>
##contig=<ID=nDi.2.2.scaf08114,length=745>
##contig=<ID=nDi.2.2.scaf08115,length=744>
##contig=<ID=nDi.2.2.scaf08116,length=744>
##contig=<ID=nDi.2.2.scaf08117,length=744>
##contig=<ID=nDi.2.2.scaf08118,length=744>
##contig=<ID=nDi.2.2.scaf08119,length=744>
##contig=<ID=nDi.2.2.scaf08120,length=744>
##contig=<ID=nDi.2.2.scaf08121,length=744>
##contig=<ID=nDi.2.2.scaf08122,length=744>
##contig=<ID=nDi.2.2.scaf08123,length=744>
##contig=<ID=nDi.2.2.scaf08124,length=744>
##contig=<ID=nDi.2.2.scaf08125,length=744>
##contig=<ID=nDi.2.2.scaf08126,length=744>
##contig=<ID=nDi.2.2.scaf08127,length=744>
##contig=<ID=nDi.2.2.scaf08128,length=744>
##contig=<ID=nDi.2.2.scaf08129,length=744>
##contig=<ID=nDi.2.2.scaf08130,length=744>
##contig=<ID=nDi.2.2.scaf08131,length=743>
##contig=<ID=nDi.2.2.scaf08132,length=743>
##contig=<ID=nDi.2.2.scaf08133,length=743>
##contig=<ID=nDi.2.2.scaf08134,length=743>
##contig=<ID=nDi.2.2.scaf08135,length=743>
##contig=<ID=nDi.2.2.scaf08136,length=743>
##contig=<ID=nDi.2.2.scaf08137,length=743>
##contig=<ID=nDi.2.2.scaf08138,length=743>
##contig=<ID=nDi.2.2.scaf08139,length=743>
##contig=<ID=nDi.2.2.scaf08140,length=743>
##contig=<ID=nDi.2.2.scaf08141,length=743>
##contig=<ID=nDi.2.2.scaf08142,length=743>
##contig=<ID=nDi.2.2.scaf08143,length=742>
##contig=<ID=nDi.2.2.scaf08144,length=742>
##contig=<ID=nDi.2.2.scaf08145,length=742>
##contig=<ID=nDi.2.2.scaf08146,length=742>
##contig=<ID=nDi.2.2.scaf08147,length=742>
##contig=<ID=nDi.2.2.scaf08148,length=742>
##contig=<ID=nDi.2.2.scaf08149,length=742>
##contig=<ID=nDi.2.2.scaf08150,length=742>
##contig=<ID=nDi.2.2.scaf08151,length=742>
##contig=<ID=nDi.2.2.scaf08152,length=742>
##contig=<ID=nDi.2.2.scaf08153,length=742>
##contig=<ID=nDi.2.2.scaf08154,length=742>
##contig=<ID=nDi.2.2.scaf08155,length=742>
##contig=<ID=nDi.2.2.scaf08156,length=742>
##contig=<ID=nDi.2.2.scaf08157,length=741>
##contig=<ID=nDi.2.2.scaf08158,length=741>
##contig=<ID=nDi.2.2.scaf08159,length=741>
##contig=<ID=nDi.2.2.scaf08160,length=741>
##contig=<ID=nDi.2.2.scaf08161,length=741>
##contig=<ID=nDi.2.2.scaf08162,length=741>
##contig=<ID=nDi.2.2.scaf08163,length=741>
##contig=<ID=nDi.2.2.scaf08164,length=741>
##contig=<ID=nDi.2.2.scaf08165,length=741>
##contig=<ID=nDi.2.2.scaf08166,length=740>
##contig=<ID=nDi.2.2.scaf08167,length=740>
##contig=<ID=nDi.2.2.scaf08168,length=740>
##contig=<ID=nDi.2.2.scaf08169,length=740>
##contig=<ID=nDi.2.2.scaf08170,length=740>
##contig=<ID=nDi.2.2.scaf08171,length=740>
##contig=<ID=nDi.2.2.scaf08172,length=739>
##contig=<ID=nDi.2.2.scaf08173,length=739>
##contig=<ID=nDi.2.2.scaf08174,length=739>
##contig=<ID=nDi.2.2.scaf08175,length=739>
##contig=<ID=nDi.2.2.scaf08176,length=739>
##contig=<ID=nDi.2.2.scaf08177,length=739>
##contig=<ID=nDi.2.2.scaf08178,length=739>
##contig=<ID=nDi.2.2.scaf08179,length=738>
##contig=<ID=nDi.2.2.scaf08180,length=738>
##contig=<ID=nDi.2.2.scaf08181,length=738>
##contig=<ID=nDi.2.2.scaf08182,length=738>
##contig=<ID=nDi.2.2.scaf08183,length=737>
##contig=<ID=nDi.2.2.scaf08184,length=737>
##contig=<ID=nDi.2.2.scaf08185,length=737>
##contig=<ID=nDi.2.2.scaf08186,length=737>
##contig=<ID=nDi.2.2.scaf08187,length=737>
##contig=<ID=nDi.2.2.scaf08188,length=737>
##contig=<ID=nDi.2.2.scaf08189,length=737>
##contig=<ID=nDi.2.2.scaf08190,length=737>
##contig=<ID=nDi.2.2.scaf08191,length=737>
##contig=<ID=nDi.2.2.scaf08192,length=737>
##contig=<ID=nDi.2.2.scaf08193,length=737>
##contig=<ID=nDi.2.2.scaf08194,length=737>
##contig=<ID=nDi.2.2.scaf08195,length=736>
##contig=<ID=nDi.2.2.scaf08196,length=736>
##contig=<ID=nDi.2.2.scaf08197,length=736>
##contig=<ID=nDi.2.2.scaf08198,length=736>
##contig=<ID=nDi.2.2.scaf08199,length=736>
##contig=<ID=nDi.2.2.scaf08200,length=736>
##contig=<ID=nDi.2.2.scaf08201,length=736>
##contig=<ID=nDi.2.2.scaf08202,length=736>
##contig=<ID=nDi.2.2.scaf08203,length=736>
##contig=<ID=nDi.2.2.scaf08204,length=736>
##contig=<ID=nDi.2.2.scaf08205,length=736>
##contig=<ID=nDi.2.2.scaf08206,length=736>
##contig=<ID=nDi.2.2.scaf08207,length=736>
##contig=<ID=nDi.2.2.scaf08208,length=735>
##contig=<ID=nDi.2.2.scaf08209,length=735>
##contig=<ID=nDi.2.2.scaf08210,length=735>
##contig=<ID=nDi.2.2.scaf08211,length=735>
##contig=<ID=nDi.2.2.scaf08212,length=735>
##contig=<ID=nDi.2.2.scaf08213,length=735>
##contig=<ID=nDi.2.2.scaf08214,length=735>
##contig=<ID=nDi.2.2.scaf08215,length=735>
##contig=<ID=nDi.2.2.scaf08216,length=735>
##contig=<ID=nDi.2.2.scaf08217,length=735>
##contig=<ID=nDi.2.2.scaf08218,length=735>
##contig=<ID=nDi.2.2.scaf08219,length=735>
##contig=<ID=nDi.2.2.scaf08220,length=734>
##contig=<ID=nDi.2.2.scaf08221,length=734>
##contig=<ID=nDi.2.2.scaf08222,length=734>
##contig=<ID=nDi.2.2.scaf08223,length=734>
##contig=<ID=nDi.2.2.scaf08224,length=734>
##contig=<ID=nDi.2.2.scaf08225,length=733>
##contig=<ID=nDi.2.2.scaf08226,length=733>
##contig=<ID=nDi.2.2.scaf08227,length=733>
##contig=<ID=nDi.2.2.scaf08228,length=733>
##contig=<ID=nDi.2.2.scaf08229,length=733>
##contig=<ID=nDi.2.2.scaf08230,length=733>
##contig=<ID=nDi.2.2.scaf08231,length=732>
##contig=<ID=nDi.2.2.scaf08232,length=732>
##contig=<ID=nDi.2.2.scaf08233,length=732>
##contig=<ID=nDi.2.2.scaf08234,length=732>
##contig=<ID=nDi.2.2.scaf08235,length=732>
##contig=<ID=nDi.2.2.scaf08236,length=732>
##contig=<ID=nDi.2.2.scaf08237,length=732>
##contig=<ID=nDi.2.2.scaf08238,length=732>
##contig=<ID=nDi.2.2.scaf08239,length=732>
##contig=<ID=nDi.2.2.scaf08240,length=732>
##contig=<ID=nDi.2.2.scaf08241,length=732>
##contig=<ID=nDi.2.2.scaf08242,length=732>
##contig=<ID=nDi.2.2.scaf08243,length=731>
##contig=<ID=nDi.2.2.scaf08244,length=731>
##contig=<ID=nDi.2.2.scaf08245,length=731>
##contig=<ID=nDi.2.2.scaf08246,length=731>
##contig=<ID=nDi.2.2.scaf08247,length=731>
##contig=<ID=nDi.2.2.scaf08248,length=731>
##contig=<ID=nDi.2.2.scaf08249,length=731>
##contig=<ID=nDi.2.2.scaf08250,length=731>
##contig=<ID=nDi.2.2.scaf08251,length=730>
##contig=<ID=nDi.2.2.scaf08252,length=730>
##contig=<ID=nDi.2.2.scaf08253,length=730>
##contig=<ID=nDi.2.2.scaf08254,length=730>
##contig=<ID=nDi.2.2.scaf08255,length=730>
##contig=<ID=nDi.2.2.scaf08256,length=729>
##contig=<ID=nDi.2.2.scaf08257,length=729>
##contig=<ID=nDi.2.2.scaf08258,length=729>
##contig=<ID=nDi.2.2.scaf08259,length=729>
##contig=<ID=nDi.2.2.scaf08260,length=729>
##contig=<ID=nDi.2.2.scaf08261,length=729>
##contig=<ID=nDi.2.2.scaf08262,length=729>
##contig=<ID=nDi.2.2.scaf08263,length=728>
##contig=<ID=nDi.2.2.scaf08264,length=728>
##contig=<ID=nDi.2.2.scaf08265,length=728>
##contig=<ID=nDi.2.2.scaf08266,length=728>
##contig=<ID=nDi.2.2.scaf08267,length=728>
##contig=<ID=nDi.2.2.scaf08268,length=728>
##contig=<ID=nDi.2.2.scaf08269,length=728>
##contig=<ID=nDi.2.2.scaf08270,length=728>
##contig=<ID=nDi.2.2.scaf08271,length=728>
##contig=<ID=nDi.2.2.scaf08272,length=728>
##contig=<ID=nDi.2.2.scaf08273,length=727>
##contig=<ID=nDi.2.2.scaf08274,length=727>
##contig=<ID=nDi.2.2.scaf08275,length=727>
##contig=<ID=nDi.2.2.scaf08276,length=727>
##contig=<ID=nDi.2.2.scaf08277,length=727>
##contig=<ID=nDi.2.2.scaf08278,length=727>
##contig=<ID=nDi.2.2.scaf08279,length=727>
##contig=<ID=nDi.2.2.scaf08280,length=727>
##contig=<ID=nDi.2.2.scaf08281,length=727>
##contig=<ID=nDi.2.2.scaf08282,length=727>
##contig=<ID=nDi.2.2.scaf08283,length=726>
##contig=<ID=nDi.2.2.scaf08284,length=726>
##contig=<ID=nDi.2.2.scaf08285,length=726>
##contig=<ID=nDi.2.2.scaf08286,length=726>
##contig=<ID=nDi.2.2.scaf08287,length=726>
##contig=<ID=nDi.2.2.scaf08288,length=726>
##contig=<ID=nDi.2.2.scaf08289,length=726>
##contig=<ID=nDi.2.2.scaf08290,length=725>
##contig=<ID=nDi.2.2.scaf08291,length=725>
##contig=<ID=nDi.2.2.scaf08292,length=725>
##contig=<ID=nDi.2.2.scaf08293,length=725>
##contig=<ID=nDi.2.2.scaf08294,length=725>
##contig=<ID=nDi.2.2.scaf08295,length=725>
##contig=<ID=nDi.2.2.scaf08296,length=725>
##contig=<ID=nDi.2.2.scaf08297,length=725>
##contig=<ID=nDi.2.2.scaf08298,length=725>
##contig=<ID=nDi.2.2.scaf08299,length=725>
##contig=<ID=nDi.2.2.scaf08300,length=724>
##contig=<ID=nDi.2.2.scaf08301,length=724>
##contig=<ID=nDi.2.2.scaf08302,length=724>
##contig=<ID=nDi.2.2.scaf08303,length=724>
##contig=<ID=nDi.2.2.scaf08304,length=724>
##contig=<ID=nDi.2.2.scaf08305,length=724>
##contig=<ID=nDi.2.2.scaf08306,length=724>
##contig=<ID=nDi.2.2.scaf08307,length=724>
##contig=<ID=nDi.2.2.scaf08308,length=724>
##contig=<ID=nDi.2.2.scaf08309,length=723>
##contig=<ID=nDi.2.2.scaf08310,length=723>
##contig=<ID=nDi.2.2.scaf08311,length=723>
##contig=<ID=nDi.2.2.scaf08312,length=723>
##contig=<ID=nDi.2.2.scaf08313,length=723>
##contig=<ID=nDi.2.2.scaf08314,length=723>
##contig=<ID=nDi.2.2.scaf08315,length=723>
##contig=<ID=nDi.2.2.scaf08316,length=723>
##contig=<ID=nDi.2.2.scaf08317,length=723>
##contig=<ID=nDi.2.2.scaf08318,length=722>
##contig=<ID=nDi.2.2.scaf08319,length=722>
##contig=<ID=nDi.2.2.scaf08320,length=722>
##contig=<ID=nDi.2.2.scaf08321,length=722>
##contig=<ID=nDi.2.2.scaf08322,length=722>
##contig=<ID=nDi.2.2.scaf08323,length=722>
##contig=<ID=nDi.2.2.scaf08324,length=722>
##contig=<ID=nDi.2.2.scaf08325,length=722>
##contig=<ID=nDi.2.2.scaf08326,length=722>
##contig=<ID=nDi.2.2.scaf08327,length=721>
##contig=<ID=nDi.2.2.scaf08328,length=721>
##contig=<ID=nDi.2.2.scaf08329,length=721>
##contig=<ID=nDi.2.2.scaf08330,length=721>
##contig=<ID=nDi.2.2.scaf08331,length=721>
##contig=<ID=nDi.2.2.scaf08332,length=721>
##contig=<ID=nDi.2.2.scaf08333,length=721>
##contig=<ID=nDi.2.2.scaf08334,length=721>
##contig=<ID=nDi.2.2.scaf08335,length=721>
##contig=<ID=nDi.2.2.scaf08336,length=721>
##contig=<ID=nDi.2.2.scaf08337,length=721>
##contig=<ID=nDi.2.2.scaf08338,length=721>
##contig=<ID=nDi.2.2.scaf08339,length=721>
##contig=<ID=nDi.2.2.scaf08340,length=721>
##contig=<ID=nDi.2.2.scaf08341,length=721>
##contig=<ID=nDi.2.2.scaf08342,length=721>
##contig=<ID=nDi.2.2.scaf08343,length=721>
##contig=<ID=nDi.2.2.scaf08344,length=721>
##contig=<ID=nDi.2.2.scaf08345,length=721>
##contig=<ID=nDi.2.2.scaf08346,length=720>
##contig=<ID=nDi.2.2.scaf08347,length=720>
##contig=<ID=nDi.2.2.scaf08348,length=720>
##contig=<ID=nDi.2.2.scaf08349,length=720>
##contig=<ID=nDi.2.2.scaf08350,length=719>
##contig=<ID=nDi.2.2.scaf08351,length=719>
##contig=<ID=nDi.2.2.scaf08352,length=719>
##contig=<ID=nDi.2.2.scaf08353,length=719>
##contig=<ID=nDi.2.2.scaf08354,length=719>
##contig=<ID=nDi.2.2.scaf08355,length=719>
##contig=<ID=nDi.2.2.scaf08356,length=719>
##contig=<ID=nDi.2.2.scaf08357,length=719>
##contig=<ID=nDi.2.2.scaf08358,length=719>
##contig=<ID=nDi.2.2.scaf08359,length=719>
##contig=<ID=nDi.2.2.scaf08360,length=719>
##contig=<ID=nDi.2.2.scaf08361,length=719>
##contig=<ID=nDi.2.2.scaf08362,length=719>
##contig=<ID=nDi.2.2.scaf08363,length=718>
##contig=<ID=nDi.2.2.scaf08364,length=718>
##contig=<ID=nDi.2.2.scaf08365,length=718>
##contig=<ID=nDi.2.2.scaf08366,length=718>
##contig=<ID=nDi.2.2.scaf08367,length=718>
##contig=<ID=nDi.2.2.scaf08368,length=718>
##contig=<ID=nDi.2.2.scaf08369,length=718>
##contig=<ID=nDi.2.2.scaf08370,length=718>
##contig=<ID=nDi.2.2.scaf08371,length=717>
##contig=<ID=nDi.2.2.scaf08372,length=717>
##contig=<ID=nDi.2.2.scaf08373,length=717>
##contig=<ID=nDi.2.2.scaf08374,length=717>
##contig=<ID=nDi.2.2.scaf08375,length=717>
##contig=<ID=nDi.2.2.scaf08376,length=717>
##contig=<ID=nDi.2.2.scaf08377,length=717>
##contig=<ID=nDi.2.2.scaf08378,length=717>
##contig=<ID=nDi.2.2.scaf08379,length=717>
##contig=<ID=nDi.2.2.scaf08380,length=716>
##contig=<ID=nDi.2.2.scaf08381,length=716>
##contig=<ID=nDi.2.2.scaf08382,length=716>
##contig=<ID=nDi.2.2.scaf08383,length=716>
##contig=<ID=nDi.2.2.scaf08384,length=716>
##contig=<ID=nDi.2.2.scaf08385,length=716>
##contig=<ID=nDi.2.2.scaf08386,length=716>
##contig=<ID=nDi.2.2.scaf08387,length=716>
##contig=<ID=nDi.2.2.scaf08388,length=716>
##contig=<ID=nDi.2.2.scaf08389,length=716>
##contig=<ID=nDi.2.2.scaf08390,length=716>
##contig=<ID=nDi.2.2.scaf08391,length=715>
##contig=<ID=nDi.2.2.scaf08392,length=715>
##contig=<ID=nDi.2.2.scaf08393,length=715>
##contig=<ID=nDi.2.2.scaf08394,length=715>
##contig=<ID=nDi.2.2.scaf08395,length=715>
##contig=<ID=nDi.2.2.scaf08396,length=715>
##contig=<ID=nDi.2.2.scaf08397,length=715>
##contig=<ID=nDi.2.2.scaf08398,length=715>
##contig=<ID=nDi.2.2.scaf08399,length=715>
##contig=<ID=nDi.2.2.scaf08400,length=715>
##contig=<ID=nDi.2.2.scaf08401,length=715>
##contig=<ID=nDi.2.2.scaf08402,length=714>
##contig=<ID=nDi.2.2.scaf08403,length=714>
##contig=<ID=nDi.2.2.scaf08404,length=714>
##contig=<ID=nDi.2.2.scaf08405,length=714>
##contig=<ID=nDi.2.2.scaf08406,length=714>
##contig=<ID=nDi.2.2.scaf08407,length=714>
##contig=<ID=nDi.2.2.scaf08408,length=714>
##contig=<ID=nDi.2.2.scaf08409,length=714>
##contig=<ID=nDi.2.2.scaf08410,length=714>
##contig=<ID=nDi.2.2.scaf08411,length=714>
##contig=<ID=nDi.2.2.scaf08412,length=714>
##contig=<ID=nDi.2.2.scaf08413,length=713>
##contig=<ID=nDi.2.2.scaf08414,length=713>
##contig=<ID=nDi.2.2.scaf08415,length=713>
##contig=<ID=nDi.2.2.scaf08416,length=713>
##contig=<ID=nDi.2.2.scaf08417,length=713>
##contig=<ID=nDi.2.2.scaf08418,length=713>
##contig=<ID=nDi.2.2.scaf08419,length=713>
##contig=<ID=nDi.2.2.scaf08420,length=713>
##contig=<ID=nDi.2.2.scaf08421,length=713>
##contig=<ID=nDi.2.2.scaf08422,length=712>
##contig=<ID=nDi.2.2.scaf08423,length=712>
##contig=<ID=nDi.2.2.scaf08424,length=712>
##contig=<ID=nDi.2.2.scaf08425,length=712>
##contig=<ID=nDi.2.2.scaf08426,length=712>
##contig=<ID=nDi.2.2.scaf08427,length=712>
##contig=<ID=nDi.2.2.scaf08428,length=712>
##contig=<ID=nDi.2.2.scaf08429,length=712>
##contig=<ID=nDi.2.2.scaf08430,length=712>
##contig=<ID=nDi.2.2.scaf08431,length=712>
##contig=<ID=nDi.2.2.scaf08432,length=711>
##contig=<ID=nDi.2.2.scaf08433,length=711>
##contig=<ID=nDi.2.2.scaf08434,length=711>
##contig=<ID=nDi.2.2.scaf08435,length=711>
##contig=<ID=nDi.2.2.scaf08436,length=711>
##contig=<ID=nDi.2.2.scaf08437,length=711>
##contig=<ID=nDi.2.2.scaf08438,length=711>
##contig=<ID=nDi.2.2.scaf08439,length=710>
##contig=<ID=nDi.2.2.scaf08440,length=710>
##contig=<ID=nDi.2.2.scaf08441,length=710>
##contig=<ID=nDi.2.2.scaf08442,length=710>
##contig=<ID=nDi.2.2.scaf08443,length=710>
##contig=<ID=nDi.2.2.scaf08444,length=710>
##contig=<ID=nDi.2.2.scaf08445,length=710>
##contig=<ID=nDi.2.2.scaf08446,length=710>
##contig=<ID=nDi.2.2.scaf08447,length=709>
##contig=<ID=nDi.2.2.scaf08448,length=709>
##contig=<ID=nDi.2.2.scaf08449,length=709>
##contig=<ID=nDi.2.2.scaf08450,length=709>
##contig=<ID=nDi.2.2.scaf08451,length=709>
##contig=<ID=nDi.2.2.scaf08452,length=709>
##contig=<ID=nDi.2.2.scaf08453,length=709>
##contig=<ID=nDi.2.2.scaf08454,length=708>
##contig=<ID=nDi.2.2.scaf08455,length=708>
##contig=<ID=nDi.2.2.scaf08456,length=708>
##contig=<ID=nDi.2.2.scaf08457,length=708>
##contig=<ID=nDi.2.2.scaf08458,length=708>
##contig=<ID=nDi.2.2.scaf08459,length=708>
##contig=<ID=nDi.2.2.scaf08460,length=708>
##contig=<ID=nDi.2.2.scaf08461,length=708>
##contig=<ID=nDi.2.2.scaf08462,length=708>
##contig=<ID=nDi.2.2.scaf08463,length=708>
##contig=<ID=nDi.2.2.scaf08464,length=707>
##contig=<ID=nDi.2.2.scaf08465,length=707>
##contig=<ID=nDi.2.2.scaf08466,length=707>
##contig=<ID=nDi.2.2.scaf08467,length=707>
##contig=<ID=nDi.2.2.scaf08468,length=707>
##contig=<ID=nDi.2.2.scaf08469,length=707>
##contig=<ID=nDi.2.2.scaf08470,length=707>
##contig=<ID=nDi.2.2.scaf08471,length=707>
##contig=<ID=nDi.2.2.scaf08472,length=706>
##contig=<ID=nDi.2.2.scaf08473,length=706>
##contig=<ID=nDi.2.2.scaf08474,length=706>
##contig=<ID=nDi.2.2.scaf08475,length=706>
##contig=<ID=nDi.2.2.scaf08476,length=706>
##contig=<ID=nDi.2.2.scaf08477,length=705>
##contig=<ID=nDi.2.2.scaf08478,length=705>
##contig=<ID=nDi.2.2.scaf08479,length=705>
##contig=<ID=nDi.2.2.scaf08480,length=705>
##contig=<ID=nDi.2.2.scaf08481,length=705>
##contig=<ID=nDi.2.2.scaf08482,length=705>
##contig=<ID=nDi.2.2.scaf08483,length=705>
##contig=<ID=nDi.2.2.scaf08484,length=705>
##contig=<ID=nDi.2.2.scaf08485,length=705>
##contig=<ID=nDi.2.2.scaf08486,length=705>
##contig=<ID=nDi.2.2.scaf08487,length=705>
##contig=<ID=nDi.2.2.scaf08488,length=705>
##contig=<ID=nDi.2.2.scaf08489,length=705>
##contig=<ID=nDi.2.2.scaf08490,length=704>
##contig=<ID=nDi.2.2.scaf08491,length=704>
##contig=<ID=nDi.2.2.scaf08492,length=704>
##contig=<ID=nDi.2.2.scaf08493,length=704>
##contig=<ID=nDi.2.2.scaf08494,length=704>
##contig=<ID=nDi.2.2.scaf08495,length=704>
##contig=<ID=nDi.2.2.scaf08496,length=704>
##contig=<ID=nDi.2.2.scaf08497,length=704>
##contig=<ID=nDi.2.2.scaf08498,length=704>
##contig=<ID=nDi.2.2.scaf08499,length=704>
##contig=<ID=nDi.2.2.scaf08500,length=704>
##contig=<ID=nDi.2.2.scaf08501,length=704>
##contig=<ID=nDi.2.2.scaf08502,length=703>
##contig=<ID=nDi.2.2.scaf08503,length=703>
##contig=<ID=nDi.2.2.scaf08504,length=703>
##contig=<ID=nDi.2.2.scaf08505,length=703>
##contig=<ID=nDi.2.2.scaf08506,length=703>
##contig=<ID=nDi.2.2.scaf08507,length=703>
##contig=<ID=nDi.2.2.scaf08508,length=703>
##contig=<ID=nDi.2.2.scaf08509,length=703>
##contig=<ID=nDi.2.2.scaf08510,length=703>
##contig=<ID=nDi.2.2.scaf08511,length=702>
##contig=<ID=nDi.2.2.scaf08512,length=702>
##contig=<ID=nDi.2.2.scaf08513,length=702>
##contig=<ID=nDi.2.2.scaf08514,length=702>
##contig=<ID=nDi.2.2.scaf08515,length=702>
##contig=<ID=nDi.2.2.scaf08516,length=702>
##contig=<ID=nDi.2.2.scaf08517,length=702>
##contig=<ID=nDi.2.2.scaf08518,length=701>
##contig=<ID=nDi.2.2.scaf08519,length=701>
##contig=<ID=nDi.2.2.scaf08520,length=701>
##contig=<ID=nDi.2.2.scaf08521,length=701>
##contig=<ID=nDi.2.2.scaf08522,length=701>
##contig=<ID=nDi.2.2.scaf08523,length=701>
##contig=<ID=nDi.2.2.scaf08524,length=701>
##contig=<ID=nDi.2.2.scaf08525,length=700>
##contig=<ID=nDi.2.2.scaf08526,length=700>
##contig=<ID=nDi.2.2.scaf08527,length=700>
##contig=<ID=nDi.2.2.scaf08528,length=700>
##contig=<ID=nDi.2.2.scaf08529,length=700>
##contig=<ID=nDi.2.2.scaf08530,length=700>
##contig=<ID=nDi.2.2.scaf08531,length=700>
##contig=<ID=nDi.2.2.scaf08532,length=700>
##contig=<ID=nDi.2.2.scaf08533,length=700>
##contig=<ID=nDi.2.2.scaf08534,length=700>
##contig=<ID=nDi.2.2.scaf08535,length=700>
##contig=<ID=nDi.2.2.scaf08536,length=700>
##contig=<ID=nDi.2.2.scaf08537,length=700>
##contig=<ID=nDi.2.2.scaf08538,length=700>
##contig=<ID=nDi.2.2.scaf08539,length=699>
##contig=<ID=nDi.2.2.scaf08540,length=699>
##contig=<ID=nDi.2.2.scaf08541,length=699>
##contig=<ID=nDi.2.2.scaf08542,length=699>
##contig=<ID=nDi.2.2.scaf08543,length=699>
##contig=<ID=nDi.2.2.scaf08544,length=699>
##contig=<ID=nDi.2.2.scaf08545,length=699>
##contig=<ID=nDi.2.2.scaf08546,length=699>
##contig=<ID=nDi.2.2.scaf08547,length=698>
##contig=<ID=nDi.2.2.scaf08548,length=698>
##contig=<ID=nDi.2.2.scaf08549,length=698>
##contig=<ID=nDi.2.2.scaf08550,length=698>
##contig=<ID=nDi.2.2.scaf08551,length=698>
##contig=<ID=nDi.2.2.scaf08552,length=698>
##contig=<ID=nDi.2.2.scaf08553,length=698>
##contig=<ID=nDi.2.2.scaf08554,length=698>
##contig=<ID=nDi.2.2.scaf08555,length=698>
##contig=<ID=nDi.2.2.scaf08556,length=698>
##contig=<ID=nDi.2.2.scaf08557,length=698>
##contig=<ID=nDi.2.2.scaf08558,length=698>
##contig=<ID=nDi.2.2.scaf08559,length=698>
##contig=<ID=nDi.2.2.scaf08560,length=698>
##contig=<ID=nDi.2.2.scaf08561,length=697>
##contig=<ID=nDi.2.2.scaf08562,length=697>
##contig=<ID=nDi.2.2.scaf08563,length=697>
##contig=<ID=nDi.2.2.scaf08564,length=697>
##contig=<ID=nDi.2.2.scaf08565,length=697>
##contig=<ID=nDi.2.2.scaf08566,length=697>
##contig=<ID=nDi.2.2.scaf08567,length=697>
##contig=<ID=nDi.2.2.scaf08568,length=696>
##contig=<ID=nDi.2.2.scaf08569,length=696>
##contig=<ID=nDi.2.2.scaf08570,length=696>
##contig=<ID=nDi.2.2.scaf08571,length=696>
##contig=<ID=nDi.2.2.scaf08572,length=696>
##contig=<ID=nDi.2.2.scaf08573,length=696>
##contig=<ID=nDi.2.2.scaf08574,length=696>
##contig=<ID=nDi.2.2.scaf08575,length=696>
##contig=<ID=nDi.2.2.scaf08576,length=696>
##contig=<ID=nDi.2.2.scaf08577,length=696>
##contig=<ID=nDi.2.2.scaf08578,length=696>
##contig=<ID=nDi.2.2.scaf08579,length=695>
##contig=<ID=nDi.2.2.scaf08580,length=695>
##contig=<ID=nDi.2.2.scaf08581,length=695>
##contig=<ID=nDi.2.2.scaf08582,length=695>
##contig=<ID=nDi.2.2.scaf08583,length=695>
##contig=<ID=nDi.2.2.scaf08584,length=695>
##contig=<ID=nDi.2.2.scaf08585,length=695>
##contig=<ID=nDi.2.2.scaf08586,length=695>
##contig=<ID=nDi.2.2.scaf08587,length=694>
##contig=<ID=nDi.2.2.scaf08588,length=694>
##contig=<ID=nDi.2.2.scaf08589,length=694>
##contig=<ID=nDi.2.2.scaf08590,length=694>
##contig=<ID=nDi.2.2.scaf08591,length=694>
##contig=<ID=nDi.2.2.scaf08592,length=694>
##contig=<ID=nDi.2.2.scaf08593,length=694>
##contig=<ID=nDi.2.2.scaf08594,length=694>
##contig=<ID=nDi.2.2.scaf08595,length=694>
##contig=<ID=nDi.2.2.scaf08596,length=693>
##contig=<ID=nDi.2.2.scaf08597,length=693>
##contig=<ID=nDi.2.2.scaf08598,length=693>
##contig=<ID=nDi.2.2.scaf08599,length=693>
##contig=<ID=nDi.2.2.scaf08600,length=693>
##contig=<ID=nDi.2.2.scaf08601,length=693>
##contig=<ID=nDi.2.2.scaf08602,length=693>
##contig=<ID=nDi.2.2.scaf08603,length=693>
##contig=<ID=nDi.2.2.scaf08604,length=693>
##contig=<ID=nDi.2.2.scaf08605,length=693>
##contig=<ID=nDi.2.2.scaf08606,length=693>
##contig=<ID=nDi.2.2.scaf08607,length=692>
##contig=<ID=nDi.2.2.scaf08608,length=692>
##contig=<ID=nDi.2.2.scaf08609,length=692>
##contig=<ID=nDi.2.2.scaf08610,length=692>
##contig=<ID=nDi.2.2.scaf08611,length=692>
##contig=<ID=nDi.2.2.scaf08612,length=692>
##contig=<ID=nDi.2.2.scaf08613,length=692>
##contig=<ID=nDi.2.2.scaf08614,length=692>
##contig=<ID=nDi.2.2.scaf08615,length=692>
##contig=<ID=nDi.2.2.scaf08616,length=692>
##contig=<ID=nDi.2.2.scaf08617,length=691>
##contig=<ID=nDi.2.2.scaf08618,length=691>
##contig=<ID=nDi.2.2.scaf08619,length=691>
##contig=<ID=nDi.2.2.scaf08620,length=691>
##contig=<ID=nDi.2.2.scaf08621,length=691>
##contig=<ID=nDi.2.2.scaf08622,length=691>
##contig=<ID=nDi.2.2.scaf08623,length=691>
##contig=<ID=nDi.2.2.scaf08624,length=691>
##contig=<ID=nDi.2.2.scaf08625,length=691>
##contig=<ID=nDi.2.2.scaf08626,length=690>
##contig=<ID=nDi.2.2.scaf08627,length=690>
##contig=<ID=nDi.2.2.scaf08628,length=690>
##contig=<ID=nDi.2.2.scaf08629,length=690>
##contig=<ID=nDi.2.2.scaf08630,length=690>
##contig=<ID=nDi.2.2.scaf08631,length=690>
##contig=<ID=nDi.2.2.scaf08632,length=690>
##contig=<ID=nDi.2.2.scaf08633,length=690>
##contig=<ID=nDi.2.2.scaf08634,length=690>
##contig=<ID=nDi.2.2.scaf08635,length=690>
##contig=<ID=nDi.2.2.scaf08636,length=690>
##contig=<ID=nDi.2.2.scaf08637,length=690>
##contig=<ID=nDi.2.2.scaf08638,length=690>
##contig=<ID=nDi.2.2.scaf08639,length=690>
##contig=<ID=nDi.2.2.scaf08640,length=689>
##contig=<ID=nDi.2.2.scaf08641,length=689>
##contig=<ID=nDi.2.2.scaf08642,length=689>
##contig=<ID=nDi.2.2.scaf08643,length=689>
##contig=<ID=nDi.2.2.scaf08644,length=689>
##contig=<ID=nDi.2.2.scaf08645,length=689>
##contig=<ID=nDi.2.2.scaf08646,length=689>
##contig=<ID=nDi.2.2.scaf08647,length=689>
##contig=<ID=nDi.2.2.scaf08648,length=688>
##contig=<ID=nDi.2.2.scaf08649,length=688>
##contig=<ID=nDi.2.2.scaf08650,length=688>
##contig=<ID=nDi.2.2.scaf08651,length=688>
##contig=<ID=nDi.2.2.scaf08652,length=688>
##contig=<ID=nDi.2.2.scaf08653,length=688>
##contig=<ID=nDi.2.2.scaf08654,length=688>
##contig=<ID=nDi.2.2.scaf08655,length=687>
##contig=<ID=nDi.2.2.scaf08656,length=687>
##contig=<ID=nDi.2.2.scaf08657,length=687>
##contig=<ID=nDi.2.2.scaf08658,length=687>
##contig=<ID=nDi.2.2.scaf08659,length=687>
##contig=<ID=nDi.2.2.scaf08660,length=687>
##contig=<ID=nDi.2.2.scaf08661,length=687>
##contig=<ID=nDi.2.2.scaf08662,length=687>
##contig=<ID=nDi.2.2.scaf08663,length=686>
##contig=<ID=nDi.2.2.scaf08664,length=686>
##contig=<ID=nDi.2.2.scaf08665,length=686>
##contig=<ID=nDi.2.2.scaf08666,length=686>
##contig=<ID=nDi.2.2.scaf08667,length=686>
##contig=<ID=nDi.2.2.scaf08668,length=686>
##contig=<ID=nDi.2.2.scaf08669,length=686>
##contig=<ID=nDi.2.2.scaf08670,length=686>
##contig=<ID=nDi.2.2.scaf08671,length=686>
##contig=<ID=nDi.2.2.scaf08672,length=686>
##contig=<ID=nDi.2.2.scaf08673,length=686>
##contig=<ID=nDi.2.2.scaf08674,length=686>
##contig=<ID=nDi.2.2.scaf08675,length=685>
##contig=<ID=nDi.2.2.scaf08676,length=685>
##contig=<ID=nDi.2.2.scaf08677,length=685>
##contig=<ID=nDi.2.2.scaf08678,length=685>
##contig=<ID=nDi.2.2.scaf08679,length=685>
##contig=<ID=nDi.2.2.scaf08680,length=685>
##contig=<ID=nDi.2.2.scaf08681,length=684>
##contig=<ID=nDi.2.2.scaf08682,length=684>
##contig=<ID=nDi.2.2.scaf08683,length=684>
##contig=<ID=nDi.2.2.scaf08684,length=684>
##contig=<ID=nDi.2.2.scaf08685,length=684>
##contig=<ID=nDi.2.2.scaf08686,length=684>
##contig=<ID=nDi.2.2.scaf08687,length=684>
##contig=<ID=nDi.2.2.scaf08688,length=684>
##contig=<ID=nDi.2.2.scaf08689,length=684>
##contig=<ID=nDi.2.2.scaf08690,length=684>
##contig=<ID=nDi.2.2.scaf08691,length=684>
##contig=<ID=nDi.2.2.scaf08692,length=684>
##contig=<ID=nDi.2.2.scaf08693,length=684>
##contig=<ID=nDi.2.2.scaf08694,length=684>
##contig=<ID=nDi.2.2.scaf08695,length=684>
##contig=<ID=nDi.2.2.scaf08696,length=683>
##contig=<ID=nDi.2.2.scaf08697,length=683>
##contig=<ID=nDi.2.2.scaf08698,length=683>
##contig=<ID=nDi.2.2.scaf08699,length=683>
##contig=<ID=nDi.2.2.scaf08700,length=683>
##contig=<ID=nDi.2.2.scaf08701,length=683>
##contig=<ID=nDi.2.2.scaf08702,length=683>
##contig=<ID=nDi.2.2.scaf08703,length=683>
##contig=<ID=nDi.2.2.scaf08704,length=682>
##contig=<ID=nDi.2.2.scaf08705,length=682>
##contig=<ID=nDi.2.2.scaf08706,length=682>
##contig=<ID=nDi.2.2.scaf08707,length=682>
##contig=<ID=nDi.2.2.scaf08708,length=682>
##contig=<ID=nDi.2.2.scaf08709,length=682>
##contig=<ID=nDi.2.2.scaf08710,length=682>
##contig=<ID=nDi.2.2.scaf08711,length=682>
##contig=<ID=nDi.2.2.scaf08712,length=682>
##contig=<ID=nDi.2.2.scaf08713,length=682>
##contig=<ID=nDi.2.2.scaf08714,length=681>
##contig=<ID=nDi.2.2.scaf08715,length=681>
##contig=<ID=nDi.2.2.scaf08716,length=681>
##contig=<ID=nDi.2.2.scaf08717,length=681>
##contig=<ID=nDi.2.2.scaf08718,length=681>
##contig=<ID=nDi.2.2.scaf08719,length=681>
##contig=<ID=nDi.2.2.scaf08720,length=681>
##contig=<ID=nDi.2.2.scaf08721,length=680>
##contig=<ID=nDi.2.2.scaf08722,length=680>
##contig=<ID=nDi.2.2.scaf08723,length=680>
##contig=<ID=nDi.2.2.scaf08724,length=680>
##contig=<ID=nDi.2.2.scaf08725,length=680>
##contig=<ID=nDi.2.2.scaf08726,length=680>
##contig=<ID=nDi.2.2.scaf08727,length=680>
##contig=<ID=nDi.2.2.scaf08728,length=680>
##contig=<ID=nDi.2.2.scaf08729,length=679>
##contig=<ID=nDi.2.2.scaf08730,length=679>
##contig=<ID=nDi.2.2.scaf08731,length=679>
##contig=<ID=nDi.2.2.scaf08732,length=679>
##contig=<ID=nDi.2.2.scaf08733,length=679>
##contig=<ID=nDi.2.2.scaf08734,length=679>
##contig=<ID=nDi.2.2.scaf08735,length=679>
##contig=<ID=nDi.2.2.scaf08736,length=679>
##contig=<ID=nDi.2.2.scaf08737,length=679>
##contig=<ID=nDi.2.2.scaf08738,length=678>
##contig=<ID=nDi.2.2.scaf08739,length=678>
##contig=<ID=nDi.2.2.scaf08740,length=678>
##contig=<ID=nDi.2.2.scaf08741,length=678>
##contig=<ID=nDi.2.2.scaf08742,length=678>
##contig=<ID=nDi.2.2.scaf08743,length=678>
##contig=<ID=nDi.2.2.scaf08744,length=678>
##contig=<ID=nDi.2.2.scaf08745,length=678>
##contig=<ID=nDi.2.2.scaf08746,length=678>
##contig=<ID=nDi.2.2.scaf08747,length=678>
##contig=<ID=nDi.2.2.scaf08748,length=678>
##contig=<ID=nDi.2.2.scaf08749,length=677>
##contig=<ID=nDi.2.2.scaf08750,length=677>
##contig=<ID=nDi.2.2.scaf08751,length=677>
##contig=<ID=nDi.2.2.scaf08752,length=677>
##contig=<ID=nDi.2.2.scaf08753,length=677>
##contig=<ID=nDi.2.2.scaf08754,length=677>
##contig=<ID=nDi.2.2.scaf08755,length=677>
##contig=<ID=nDi.2.2.scaf08756,length=676>
##contig=<ID=nDi.2.2.scaf08757,length=676>
##contig=<ID=nDi.2.2.scaf08758,length=676>
##contig=<ID=nDi.2.2.scaf08759,length=676>
##contig=<ID=nDi.2.2.scaf08760,length=676>
##contig=<ID=nDi.2.2.scaf08761,length=676>
##contig=<ID=nDi.2.2.scaf08762,length=676>
##contig=<ID=nDi.2.2.scaf08763,length=676>
##contig=<ID=nDi.2.2.scaf08764,length=676>
##contig=<ID=nDi.2.2.scaf08765,length=676>
##contig=<ID=nDi.2.2.scaf08766,length=675>
##contig=<ID=nDi.2.2.scaf08767,length=675>
##contig=<ID=nDi.2.2.scaf08768,length=675>
##contig=<ID=nDi.2.2.scaf08769,length=675>
##contig=<ID=nDi.2.2.scaf08770,length=675>
##contig=<ID=nDi.2.2.scaf08771,length=675>
##contig=<ID=nDi.2.2.scaf08772,length=675>
##contig=<ID=nDi.2.2.scaf08773,length=675>
##contig=<ID=nDi.2.2.scaf08774,length=675>
##contig=<ID=nDi.2.2.scaf08775,length=675>
##contig=<ID=nDi.2.2.scaf08776,length=675>
##contig=<ID=nDi.2.2.scaf08777,length=675>
##contig=<ID=nDi.2.2.scaf08778,length=674>
##contig=<ID=nDi.2.2.scaf08779,length=674>
##contig=<ID=nDi.2.2.scaf08780,length=674>
##contig=<ID=nDi.2.2.scaf08781,length=674>
##contig=<ID=nDi.2.2.scaf08782,length=674>
##contig=<ID=nDi.2.2.scaf08783,length=674>
##contig=<ID=nDi.2.2.scaf08784,length=673>
##contig=<ID=nDi.2.2.scaf08785,length=673>
##contig=<ID=nDi.2.2.scaf08786,length=673>
##contig=<ID=nDi.2.2.scaf08787,length=673>
##contig=<ID=nDi.2.2.scaf08788,length=673>
##contig=<ID=nDi.2.2.scaf08789,length=673>
##contig=<ID=nDi.2.2.scaf08790,length=673>
##contig=<ID=nDi.2.2.scaf08791,length=673>
##contig=<ID=nDi.2.2.scaf08792,length=673>
##contig=<ID=nDi.2.2.scaf08793,length=673>
##contig=<ID=nDi.2.2.scaf08794,length=673>
##contig=<ID=nDi.2.2.scaf08795,length=672>
##contig=<ID=nDi.2.2.scaf08796,length=672>
##contig=<ID=nDi.2.2.scaf08797,length=672>
##contig=<ID=nDi.2.2.scaf08798,length=672>
##contig=<ID=nDi.2.2.scaf08799,length=672>
##contig=<ID=nDi.2.2.scaf08800,length=672>
##contig=<ID=nDi.2.2.scaf08801,length=672>
##contig=<ID=nDi.2.2.scaf08802,length=672>
##contig=<ID=nDi.2.2.scaf08803,length=671>
##contig=<ID=nDi.2.2.scaf08804,length=671>
##contig=<ID=nDi.2.2.scaf08805,length=671>
##contig=<ID=nDi.2.2.scaf08806,length=671>
##contig=<ID=nDi.2.2.scaf08807,length=671>
##contig=<ID=nDi.2.2.scaf08808,length=671>
##contig=<ID=nDi.2.2.scaf08809,length=671>
##contig=<ID=nDi.2.2.scaf08810,length=671>
##contig=<ID=nDi.2.2.scaf08811,length=671>
##contig=<ID=nDi.2.2.scaf08812,length=671>
##contig=<ID=nDi.2.2.scaf08813,length=671>
##contig=<ID=nDi.2.2.scaf08814,length=670>
##contig=<ID=nDi.2.2.scaf08815,length=670>
##contig=<ID=nDi.2.2.scaf08816,length=670>
##contig=<ID=nDi.2.2.scaf08817,length=670>
##contig=<ID=nDi.2.2.scaf08818,length=670>
##contig=<ID=nDi.2.2.scaf08819,length=670>
##contig=<ID=nDi.2.2.scaf08820,length=670>
##contig=<ID=nDi.2.2.scaf08821,length=670>
##contig=<ID=nDi.2.2.scaf08822,length=670>
##contig=<ID=nDi.2.2.scaf08823,length=670>
##contig=<ID=nDi.2.2.scaf08824,length=670>
##contig=<ID=nDi.2.2.scaf08825,length=670>
##contig=<ID=nDi.2.2.scaf08826,length=670>
##contig=<ID=nDi.2.2.scaf08827,length=669>
##contig=<ID=nDi.2.2.scaf08828,length=669>
##contig=<ID=nDi.2.2.scaf08829,length=669>
##contig=<ID=nDi.2.2.scaf08830,length=669>
##contig=<ID=nDi.2.2.scaf08831,length=669>
##contig=<ID=nDi.2.2.scaf08832,length=669>
##contig=<ID=nDi.2.2.scaf08833,length=669>
##contig=<ID=nDi.2.2.scaf08834,length=669>
##contig=<ID=nDi.2.2.scaf08835,length=669>
##contig=<ID=nDi.2.2.scaf08836,length=668>
##contig=<ID=nDi.2.2.scaf08837,length=668>
##contig=<ID=nDi.2.2.scaf08838,length=668>
##contig=<ID=nDi.2.2.scaf08839,length=668>
##contig=<ID=nDi.2.2.scaf08840,length=668>
##contig=<ID=nDi.2.2.scaf08841,length=668>
##contig=<ID=nDi.2.2.scaf08842,length=668>
##contig=<ID=nDi.2.2.scaf08843,length=668>
##contig=<ID=nDi.2.2.scaf08844,length=667>
##contig=<ID=nDi.2.2.scaf08845,length=667>
##contig=<ID=nDi.2.2.scaf08846,length=667>
##contig=<ID=nDi.2.2.scaf08847,length=667>
##contig=<ID=nDi.2.2.scaf08848,length=667>
##contig=<ID=nDi.2.2.scaf08849,length=667>
##contig=<ID=nDi.2.2.scaf08850,length=667>
##contig=<ID=nDi.2.2.scaf08851,length=667>
##contig=<ID=nDi.2.2.scaf08852,length=667>
##contig=<ID=nDi.2.2.scaf08853,length=667>
##contig=<ID=nDi.2.2.scaf08854,length=666>
##contig=<ID=nDi.2.2.scaf08855,length=666>
##contig=<ID=nDi.2.2.scaf08856,length=666>
##contig=<ID=nDi.2.2.scaf08857,length=666>
##contig=<ID=nDi.2.2.scaf08858,length=666>
##contig=<ID=nDi.2.2.scaf08859,length=666>
##contig=<ID=nDi.2.2.scaf08860,length=666>
##contig=<ID=nDi.2.2.scaf08861,length=666>
##contig=<ID=nDi.2.2.scaf08862,length=666>
##contig=<ID=nDi.2.2.scaf08863,length=666>
##contig=<ID=nDi.2.2.scaf08864,length=666>
##contig=<ID=nDi.2.2.scaf08865,length=666>
##contig=<ID=nDi.2.2.scaf08866,length=666>
##contig=<ID=nDi.2.2.scaf08867,length=666>
##contig=<ID=nDi.2.2.scaf08868,length=666>
##contig=<ID=nDi.2.2.scaf08869,length=666>
##contig=<ID=nDi.2.2.scaf08870,length=665>
##contig=<ID=nDi.2.2.scaf08871,length=665>
##contig=<ID=nDi.2.2.scaf08872,length=665>
##contig=<ID=nDi.2.2.scaf08873,length=665>
##contig=<ID=nDi.2.2.scaf08874,length=665>
##contig=<ID=nDi.2.2.scaf08875,length=665>
##contig=<ID=nDi.2.2.scaf08876,length=665>
##contig=<ID=nDi.2.2.scaf08877,length=665>
##contig=<ID=nDi.2.2.scaf08878,length=665>
##contig=<ID=nDi.2.2.scaf08879,length=664>
##contig=<ID=nDi.2.2.scaf08880,length=664>
##contig=<ID=nDi.2.2.scaf08881,length=664>
##contig=<ID=nDi.2.2.scaf08882,length=664>
##contig=<ID=nDi.2.2.scaf08883,length=664>
##contig=<ID=nDi.2.2.scaf08884,length=664>
##contig=<ID=nDi.2.2.scaf08885,length=664>
##contig=<ID=nDi.2.2.scaf08886,length=664>
##contig=<ID=nDi.2.2.scaf08887,length=664>
##contig=<ID=nDi.2.2.scaf08888,length=664>
##contig=<ID=nDi.2.2.scaf08889,length=664>
##contig=<ID=nDi.2.2.scaf08890,length=664>
##contig=<ID=nDi.2.2.scaf08891,length=663>
##contig=<ID=nDi.2.2.scaf08892,length=663>
##contig=<ID=nDi.2.2.scaf08893,length=663>
##contig=<ID=nDi.2.2.scaf08894,length=663>
##contig=<ID=nDi.2.2.scaf08895,length=663>
##contig=<ID=nDi.2.2.scaf08896,length=663>
##contig=<ID=nDi.2.2.scaf08897,length=663>
##contig=<ID=nDi.2.2.scaf08898,length=662>
##contig=<ID=nDi.2.2.scaf08899,length=662>
##contig=<ID=nDi.2.2.scaf08900,length=662>
##contig=<ID=nDi.2.2.scaf08901,length=662>
##contig=<ID=nDi.2.2.scaf08902,length=662>
##contig=<ID=nDi.2.2.scaf08903,length=662>
##contig=<ID=nDi.2.2.scaf08904,length=662>
##contig=<ID=nDi.2.2.scaf08905,length=662>
##contig=<ID=nDi.2.2.scaf08906,length=662>
##contig=<ID=nDi.2.2.scaf08907,length=662>
##contig=<ID=nDi.2.2.scaf08908,length=662>
##contig=<ID=nDi.2.2.scaf08909,length=661>
##contig=<ID=nDi.2.2.scaf08910,length=661>
##contig=<ID=nDi.2.2.scaf08911,length=661>
##contig=<ID=nDi.2.2.scaf08912,length=661>
##contig=<ID=nDi.2.2.scaf08913,length=661>
##contig=<ID=nDi.2.2.scaf08914,length=661>
##contig=<ID=nDi.2.2.scaf08915,length=661>
##contig=<ID=nDi.2.2.scaf08916,length=661>
##contig=<ID=nDi.2.2.scaf08917,length=660>
##contig=<ID=nDi.2.2.scaf08918,length=660>
##contig=<ID=nDi.2.2.scaf08919,length=660>
##contig=<ID=nDi.2.2.scaf08920,length=660>
##contig=<ID=nDi.2.2.scaf08921,length=660>
##contig=<ID=nDi.2.2.scaf08922,length=660>
##contig=<ID=nDi.2.2.scaf08923,length=660>
##contig=<ID=nDi.2.2.scaf08924,length=660>
##contig=<ID=nDi.2.2.scaf08925,length=660>
##contig=<ID=nDi.2.2.scaf08926,length=660>
##contig=<ID=nDi.2.2.scaf08927,length=659>
##contig=<ID=nDi.2.2.scaf08928,length=659>
##contig=<ID=nDi.2.2.scaf08929,length=659>
##contig=<ID=nDi.2.2.scaf08930,length=659>
##contig=<ID=nDi.2.2.scaf08931,length=659>
##contig=<ID=nDi.2.2.scaf08932,length=659>
##contig=<ID=nDi.2.2.scaf08933,length=659>
##contig=<ID=nDi.2.2.scaf08934,length=659>
##contig=<ID=nDi.2.2.scaf08935,length=659>
##contig=<ID=nDi.2.2.scaf08936,length=658>
##contig=<ID=nDi.2.2.scaf08937,length=658>
##contig=<ID=nDi.2.2.scaf08938,length=658>
##contig=<ID=nDi.2.2.scaf08939,length=658>
##contig=<ID=nDi.2.2.scaf08940,length=658>
##contig=<ID=nDi.2.2.scaf08941,length=658>
##contig=<ID=nDi.2.2.scaf08942,length=658>
##contig=<ID=nDi.2.2.scaf08943,length=658>
##contig=<ID=nDi.2.2.scaf08944,length=658>
##contig=<ID=nDi.2.2.scaf08945,length=658>
##contig=<ID=nDi.2.2.scaf08946,length=658>
##contig=<ID=nDi.2.2.scaf08947,length=658>
##contig=<ID=nDi.2.2.scaf08948,length=658>
##contig=<ID=nDi.2.2.scaf08949,length=658>
##contig=<ID=nDi.2.2.scaf08950,length=658>
##contig=<ID=nDi.2.2.scaf08951,length=658>
##contig=<ID=nDi.2.2.scaf08952,length=657>
##contig=<ID=nDi.2.2.scaf08953,length=657>
##contig=<ID=nDi.2.2.scaf08954,length=657>
##contig=<ID=nDi.2.2.scaf08955,length=657>
##contig=<ID=nDi.2.2.scaf08956,length=657>
##contig=<ID=nDi.2.2.scaf08957,length=657>
##contig=<ID=nDi.2.2.scaf08958,length=657>
##contig=<ID=nDi.2.2.scaf08959,length=657>
##contig=<ID=nDi.2.2.scaf08960,length=657>
##contig=<ID=nDi.2.2.scaf08961,length=657>
##contig=<ID=nDi.2.2.scaf08962,length=657>
##contig=<ID=nDi.2.2.scaf08963,length=657>
##contig=<ID=nDi.2.2.scaf08964,length=657>
##contig=<ID=nDi.2.2.scaf08965,length=657>
##contig=<ID=nDi.2.2.scaf08966,length=656>
##contig=<ID=nDi.2.2.scaf08967,length=656>
##contig=<ID=nDi.2.2.scaf08968,length=656>
##contig=<ID=nDi.2.2.scaf08969,length=656>
##contig=<ID=nDi.2.2.scaf08970,length=656>
##contig=<ID=nDi.2.2.scaf08971,length=656>
##contig=<ID=nDi.2.2.scaf08972,length=656>
##contig=<ID=nDi.2.2.scaf08973,length=656>
##contig=<ID=nDi.2.2.scaf08974,length=656>
##contig=<ID=nDi.2.2.scaf08975,length=656>
##contig=<ID=nDi.2.2.scaf08976,length=656>
##contig=<ID=nDi.2.2.scaf08977,length=656>
##contig=<ID=nDi.2.2.scaf08978,length=656>
##contig=<ID=nDi.2.2.scaf08979,length=655>
##contig=<ID=nDi.2.2.scaf08980,length=655>
##contig=<ID=nDi.2.2.scaf08981,length=655>
##contig=<ID=nDi.2.2.scaf08982,length=655>
##contig=<ID=nDi.2.2.scaf08983,length=655>
##contig=<ID=nDi.2.2.scaf08984,length=655>
##contig=<ID=nDi.2.2.scaf08985,length=655>
##contig=<ID=nDi.2.2.scaf08986,length=655>
##contig=<ID=nDi.2.2.scaf08987,length=654>
##contig=<ID=nDi.2.2.scaf08988,length=654>
##contig=<ID=nDi.2.2.scaf08989,length=654>
##contig=<ID=nDi.2.2.scaf08990,length=654>
##contig=<ID=nDi.2.2.scaf08991,length=654>
##contig=<ID=nDi.2.2.scaf08992,length=654>
##contig=<ID=nDi.2.2.scaf08993,length=654>
##contig=<ID=nDi.2.2.scaf08994,length=654>
##contig=<ID=nDi.2.2.scaf08995,length=654>
##contig=<ID=nDi.2.2.scaf08996,length=653>
##contig=<ID=nDi.2.2.scaf08997,length=653>
##contig=<ID=nDi.2.2.scaf08998,length=653>
##contig=<ID=nDi.2.2.scaf08999,length=653>
##contig=<ID=nDi.2.2.scaf09000,length=653>
##contig=<ID=nDi.2.2.scaf09001,length=653>
##contig=<ID=nDi.2.2.scaf09002,length=653>
##contig=<ID=nDi.2.2.scaf09003,length=653>
##contig=<ID=nDi.2.2.scaf09004,length=653>
##contig=<ID=nDi.2.2.scaf09005,length=653>
##contig=<ID=nDi.2.2.scaf09006,length=653>
##contig=<ID=nDi.2.2.scaf09007,length=653>
##contig=<ID=nDi.2.2.scaf09008,length=653>
##contig=<ID=nDi.2.2.scaf09009,length=653>
##contig=<ID=nDi.2.2.scaf09010,length=653>
##contig=<ID=nDi.2.2.scaf09011,length=652>
##contig=<ID=nDi.2.2.scaf09012,length=652>
##contig=<ID=nDi.2.2.scaf09013,length=652>
##contig=<ID=nDi.2.2.scaf09014,length=652>
##contig=<ID=nDi.2.2.scaf09015,length=652>
##contig=<ID=nDi.2.2.scaf09016,length=652>
##contig=<ID=nDi.2.2.scaf09017,length=652>
##contig=<ID=nDi.2.2.scaf09018,length=652>
##contig=<ID=nDi.2.2.scaf09019,length=652>
##contig=<ID=nDi.2.2.scaf09020,length=652>
##contig=<ID=nDi.2.2.scaf09021,length=652>
##contig=<ID=nDi.2.2.scaf09022,length=652>
##contig=<ID=nDi.2.2.scaf09023,length=652>
##contig=<ID=nDi.2.2.scaf09024,length=651>
##contig=<ID=nDi.2.2.scaf09025,length=651>
##contig=<ID=nDi.2.2.scaf09026,length=651>
##contig=<ID=nDi.2.2.scaf09027,length=651>
##contig=<ID=nDi.2.2.scaf09028,length=651>
##contig=<ID=nDi.2.2.scaf09029,length=651>
##contig=<ID=nDi.2.2.scaf09030,length=651>
##contig=<ID=nDi.2.2.scaf09031,length=651>
##contig=<ID=nDi.2.2.scaf09032,length=651>
##contig=<ID=nDi.2.2.scaf09033,length=651>
##contig=<ID=nDi.2.2.scaf09034,length=651>
##contig=<ID=nDi.2.2.scaf09035,length=651>
##contig=<ID=nDi.2.2.scaf09036,length=650>
##contig=<ID=nDi.2.2.scaf09037,length=650>
##contig=<ID=nDi.2.2.scaf09038,length=650>
##contig=<ID=nDi.2.2.scaf09039,length=650>
##contig=<ID=nDi.2.2.scaf09040,length=650>
##contig=<ID=nDi.2.2.scaf09041,length=650>
##contig=<ID=nDi.2.2.scaf09042,length=650>
##contig=<ID=nDi.2.2.scaf09043,length=650>
##contig=<ID=nDi.2.2.scaf09044,length=650>
##contig=<ID=nDi.2.2.scaf09045,length=650>
##contig=<ID=nDi.2.2.scaf09046,length=650>
##contig=<ID=nDi.2.2.scaf09047,length=649>
##contig=<ID=nDi.2.2.scaf09048,length=649>
##contig=<ID=nDi.2.2.scaf09049,length=649>
##contig=<ID=nDi.2.2.scaf09050,length=649>
##contig=<ID=nDi.2.2.scaf09051,length=649>
##contig=<ID=nDi.2.2.scaf09052,length=649>
##contig=<ID=nDi.2.2.scaf09053,length=649>
##contig=<ID=nDi.2.2.scaf09054,length=649>
##contig=<ID=nDi.2.2.scaf09055,length=649>
##contig=<ID=nDi.2.2.scaf09056,length=648>
##contig=<ID=nDi.2.2.scaf09057,length=648>
##contig=<ID=nDi.2.2.scaf09058,length=648>
##contig=<ID=nDi.2.2.scaf09059,length=648>
##contig=<ID=nDi.2.2.scaf09060,length=648>
##contig=<ID=nDi.2.2.scaf09061,length=648>
##contig=<ID=nDi.2.2.scaf09062,length=648>
##contig=<ID=nDi.2.2.scaf09063,length=648>
##contig=<ID=nDi.2.2.scaf09064,length=648>
##contig=<ID=nDi.2.2.scaf09065,length=648>
##contig=<ID=nDi.2.2.scaf09066,length=648>
##contig=<ID=nDi.2.2.scaf09067,length=648>
##contig=<ID=nDi.2.2.scaf09068,length=648>
##contig=<ID=nDi.2.2.scaf09069,length=647>
##contig=<ID=nDi.2.2.scaf09070,length=647>
##contig=<ID=nDi.2.2.scaf09071,length=647>
##contig=<ID=nDi.2.2.scaf09072,length=647>
##contig=<ID=nDi.2.2.scaf09073,length=647>
##contig=<ID=nDi.2.2.scaf09074,length=647>
##contig=<ID=nDi.2.2.scaf09075,length=647>
##contig=<ID=nDi.2.2.scaf09076,length=647>
##contig=<ID=nDi.2.2.scaf09077,length=647>
##contig=<ID=nDi.2.2.scaf09078,length=647>
##contig=<ID=nDi.2.2.scaf09079,length=646>
##contig=<ID=nDi.2.2.scaf09080,length=646>
##contig=<ID=nDi.2.2.scaf09081,length=646>
##contig=<ID=nDi.2.2.scaf09082,length=646>
##contig=<ID=nDi.2.2.scaf09083,length=646>
##contig=<ID=nDi.2.2.scaf09084,length=646>
##contig=<ID=nDi.2.2.scaf09085,length=646>
##contig=<ID=nDi.2.2.scaf09086,length=646>
##contig=<ID=nDi.2.2.scaf09087,length=646>
##contig=<ID=nDi.2.2.scaf09088,length=646>
##contig=<ID=nDi.2.2.scaf09089,length=646>
##contig=<ID=nDi.2.2.scaf09090,length=645>
##contig=<ID=nDi.2.2.scaf09091,length=645>
##contig=<ID=nDi.2.2.scaf09092,length=645>
##contig=<ID=nDi.2.2.scaf09093,length=645>
##contig=<ID=nDi.2.2.scaf09094,length=645>
##contig=<ID=nDi.2.2.scaf09095,length=645>
##contig=<ID=nDi.2.2.scaf09096,length=645>
##contig=<ID=nDi.2.2.scaf09097,length=645>
##contig=<ID=nDi.2.2.scaf09098,length=645>
##contig=<ID=nDi.2.2.scaf09099,length=645>
##contig=<ID=nDi.2.2.scaf09100,length=645>
##contig=<ID=nDi.2.2.scaf09101,length=645>
##contig=<ID=nDi.2.2.scaf09102,length=644>
##contig=<ID=nDi.2.2.scaf09103,length=644>
##contig=<ID=nDi.2.2.scaf09104,length=644>
##contig=<ID=nDi.2.2.scaf09105,length=644>
##contig=<ID=nDi.2.2.scaf09106,length=644>
##contig=<ID=nDi.2.2.scaf09107,length=644>
##contig=<ID=nDi.2.2.scaf09108,length=644>
##contig=<ID=nDi.2.2.scaf09109,length=644>
##contig=<ID=nDi.2.2.scaf09110,length=644>
##contig=<ID=nDi.2.2.scaf09111,length=644>
##contig=<ID=nDi.2.2.scaf09112,length=644>
##contig=<ID=nDi.2.2.scaf09113,length=643>
##contig=<ID=nDi.2.2.scaf09114,length=643>
##contig=<ID=nDi.2.2.scaf09115,length=643>
##contig=<ID=nDi.2.2.scaf09116,length=643>
##contig=<ID=nDi.2.2.scaf09117,length=643>
##contig=<ID=nDi.2.2.scaf09118,length=643>
##contig=<ID=nDi.2.2.scaf09119,length=643>
##contig=<ID=nDi.2.2.scaf09120,length=643>
[truncated: 510,334 more chars]
