# Supplementary material for: Surveillance of single nucleotide polymorphisms correlated to macrocyclic lactone resistance in Dirofilaria immitis from client-owned dogs across the United States
Source: Int J Parasitol Drugs Drug Resist. 2025 Aug 5;29:100604. doi: 10.1016/j.ijpddr.2025.100604 (PMC12355919; doi:10.1016/j.ijpddr.2025.100604)
Supplement: Multimedia component 2 [file mmc2.zip › ZoetisrHW_SuppFile2_V4.R]

# Libraries
library(grid)
library(vcfR)
library(dplyr)
library(tidyr)
library(readxl)
library(viridis)
library(ggrepel)
library(stringr)
library(ggplot2)
library(gridExtra)
library(ggbeeswarm)
library(factoextra)
library(FactoMineR)
library(scatterpie)

# Get Data from VCF ----
vcf <- read.vcfR( "genotypes.vcf", verbose = FALSE )
vcfdata <- vcfR2tidy(vcf,
          single_frame = TRUE,
          format_fields = c("AD"))
# Convert to Allele Counts
toyframe <- vcfdata[["dat"]] %>%
  filter(INDEL == 'FALSE') %>%
  mutate(Nucleotides = paste(REF,ALT,sep=',')) %>%
  mutate(Counts = gsub("\\.",'0',gt_AD)) %>%
  separate(Nucleotides,into=c("A","B","C","D","E"),sep=',',remove=FALSE)%>%
  separate(Counts,into=c("a","b","c","d","e"),sep=',',remove=FALSE) %>%
  mutate(thing=paste(A,':',a,";",B,':',b,";",C,':',c,";",D,':',d,";",E,':',e,sep='')) %>%
  mutate(A_COUNT=as.numeric(gsub('A:','',str_extract(thing,'A:[0-9]+')))) %>%
  mutate(C_COUNT=as.numeric(gsub('C:','',str_extract(thing,'C:[0-9]+')))) %>%
  mutate(T_COUNT=as.numeric(gsub('T:','',str_extract(thing,'T:[0-9]+')))) %>%
  mutate(G_COUNT=as.numeric(gsub('G:','',str_extract(thing,'G:[0-9]+')))) %>%
  mutate(marker=as.factor(paste(CHROM,POS,sep='_'))) %>%
  mutate(AlleleDepth=A_COUNT+C_COUNT+T_COUNT+G_COUNT) %>%
  mutate(Label=str_extract(Indiv,'DOG-\\d+')) %>%
  mutate(Indiv=gsub('aligned/','',Indiv)) %>%
  mutate(Key=substr(Indiv,0,14)) %>%
  select(c('Label','marker','CHROM','POS','AlleleDepth','REF','A_COUNT','G_COUNT','C_COUNT','T_COUNT')) %>%
  filter(AlleleDepth >= 10)

# Convert Allele Counts to Allele frequencies 
data <- toyframe %>%
  mutate(A_Freq = round(A_COUNT/AlleleDepth,3)) %>%
  mutate(C_Freq = round(C_COUNT/AlleleDepth,3)) %>%
  mutate(T_Freq = round(T_COUNT/AlleleDepth,3)) %>%
  mutate(G_Freq = round(G_COUNT/AlleleDepth,3))

rm(vcf,vcfdata,toyframe)
gc()
detach("package:vcfR", unload=TRUE)
# ----

# Initial Screen ----
full_data <- read_excel('ZoetisrHW_SuppFile2.xlsx') %>%
  select(c(
    'Sample ID','City','State','Zip Code','Nanodrop DNA concentration (ng/μL)',
    'Qubit DNA concentration (ng/μL)','Number of Reads',"A260/A280","A260/A230")) %>%
  rename('Label'='Sample ID','Reads'='Number of Reads',
         'QBIT'='Qubit DNA concentration (ng/μL)',
         'NANO'='Nanodrop DNA concentration (ng/μL)','Zip_Code'='Zip Code') %>%
  mutate(Reads=as.numeric(gsub(',','',Reads))) %>%
  left_join(data,by='Label') %>% filter(!is.na(marker))

full_data_long  <- full_data %>%
  select(c('CHROM','POS','REF','Label','C_Freq','A_Freq','G_Freq','T_Freq')) %>%
  pivot_longer(cols=-c('CHROM','POS','REF','Label'),names_to = 'Stat',
               values_to = 'Value') %>%
  filter( Value > 0.05)

#Show Alleles we found
plot_1a <- ggplot(full_data_long,aes(Stat,Value,color=Stat))+
  geom_beeswarm(alpha=0.75,cex=2)+
  facet_wrap(~paste(CHROM,POS,'RefBase:',REF,sep=' '),scales='free',drop=TRUE)+
  theme_bw()+geom_boxplot(outlier.shape=NULL,alpha=0,color='black')+
  labs(title='SNPs Frequencies',
       subtitle='Alleles < 5% not shown',caption='BWA -> BCFTOOLS -> R',tag='C')+
  theme(legend.position='none')

#cor.test(full_data$QBIT,full_data$Reads,method='spearman')
plot_1b <- ggplot(full_data,aes(QBIT,Reads))+
  geom_point(alpha=0.40)+theme_bw()+
  geom_smooth(color='red',method='lm')+
  labs(title='Concentration vs. Reads',
       subtitle=expression(paste("Spearman's"~rho == 0.43,", ",p<2.26^-16)),tag='A',
       x='Qubit DNA concentration (ng/μL)')+xlim(0,100)

#cor.test(full_data$NANO,full_data$Reads,method='spearman')
plot_1c <- ggplot(full_data,aes(NANO,Reads))+
  geom_point(alpha=0.40)+theme_bw()+
  geom_smooth(color='red',method='lm')+
  labs(title='Concentration vs. Reads',
       subtitle=expression(paste("Spearman's"~rho == 0.46,", ",p<2.26^-16)),tag='B',
       x='Nanodrop DNA concentration (ng/μL)')+xlim(0,250)
rm(plot_1a,plot_1b,plot_1c)
gc()
# ----

# Calculate Minor Allele Freqs ----
AA <- data %>% filter(marker=='nDi.2.2.scaf00001_466197') %>%
  select(c('Label','T_Freq')) %>% rename(c('TFreq_466197'='T_Freq'))
BB <- data %>% filter(marker=='nDi.2.2.scaf00004_79766') %>%
  select(c('Label','C_Freq')) %>% rename(c('CFreq_79766'='C_Freq'))
CC <- data %>% filter(marker=='nDi.2.2.scaf00005_662854') %>%
  select(c('Label','C_Freq')) %>% rename(c('CFreq_662854'='C_Freq'))
DD <- data %>% filter(marker=='nDi.2.2.scaf00046_222254') %>%
  select(c('Label','G_Freq')) %>% rename(c('GFreq_222254'='G_Freq'))
EE <- data %>% filter(marker=='nDi.2.2.scaf00046_22857') %>%
  select(c('Label','C_Freq')) %>% rename(c('CFreq_22857'='C_Freq'))
FF <- data %>% filter(marker=='nDi.2.2.scaf00046_76278') %>%
  select(c('Label','C_Freq')) %>% rename(c('CFreq_76278'='C_Freq'))
GG <- data %>% filter(marker=='nDi.2.2.scaf00140_30919') %>%
  select(c('Label','A_Freq')) %>% rename(c('AFreq_30919'='A_Freq'))
HH <- data %>% filter(marker=='nDi.2.2.scaf00185_10639') %>%
  select(c('Label','G_Freq')) %>% rename(c('GFreq_10639'='G_Freq'))
II <- data %>% filter(marker=='nDi.2.2.scaf00185_62174') %>%
  select(c('Label','T_Freq')) %>% rename(c('TFreq_62174'='T_Freq'))

freq_data <- read_excel('ZoetisrHW_SuppFile2.xlsx') %>%
  select(c(
    'Sample ID','City','State','Zip Code','Nanodrop DNA concentration (ng/μL)',
    'Qubit DNA concentration (ng/μL)','Number of Reads',
    'Latitude','Longitude',
    "A260/A280","A260/A230")) %>%
  rename('Label'='Sample ID','Reads'='Number of Reads',
         'QBIT'='Qubit DNA concentration (ng/μL)',
         'NANO'='Nanodrop DNA concentration (ng/μL)') %>%
  mutate(Reads=as.numeric(gsub(',','',Reads))) %>%
  left_join(AA,by='Label') %>%
  left_join(BB,by='Label') %>%
  left_join(CC,by='Label') %>%
  left_join(DD,by='Label') %>%
  left_join(EE,by='Label') %>%
  left_join(FF,by='Label') %>%
  left_join(GG,by='Label') %>%
  left_join(HH,by='Label') %>%
  left_join(II,by='Label') %>%
  mutate(ResSum = rowSums(select(.,contains("Freq"))))
rm(AA,BB,CC,DD,EE,FF,GG,HH,II)
gc()

# Format PCA data for cutoffs
# 0%-17% (SUS), 17-23% (Mixed) and higher than 23% (RES))
for (col in colnames(select(freq_data,contains("Freq")))){
  freq_data[[paste(col,'status',sep='_')]] <- cut(
    freq_data[[col]],breaks=c(-1,.169,.229,1),labels=c('SUS','MIX','RES'))}

freq_data <- freq_data %>% mutate(
  Zoetis2SNP = case_when(CFreq_22857_status =='RES' & CFreq_76278_status =='RES' ~ "RES", 
                         CFreq_22857_status =='SUS' & CFreq_76278_status =='SUS' ~ "SUS",
                         .default = 'MIX'
  ))

#cor.test(freq_data$CFreq_22857,freq_data$CFreq_76278)
plot_2a <- ggplot(freq_data,aes(CFreq_22857,CFreq_76278))+
  geom_point(aes(shape=Zoetis2SNP,color=Zoetis2SNP),alpha=0.75)+
  geom_smooth(color='black',alpha=0.50)+
  labs(title='Zoetis Correlation of Two SNP model SNPS',subtitle='r=0.90, p<2.26e-16',tag='A')+
  theme_bw()
rm(col,plot_2a)
gc()
# ----

# PCA ----
PCAPlotData <- freq_data  %>% filter(complete.cases(.))
PCAPlotNumbers <- PCAPlotData %>% 
  select(contains("Freq")) %>% select(!contains("status"))
global.pca <- PCA(PCAPlotNumbers,  graph = FALSE)
plot_2b <- fviz_contrib(global.pca, choice = "var", axes = c(1,2), top = 26,
  title='PCA Contributions of Minor Allele Frequency')+labs(tag='B')
plot_2c <- fviz_pca_biplot(
  global.pca, #repel = TRUE,
  select.var = list(contrib = 15),
  col.var = "contrib",#col.ind = "cos2",
  col.ind = "white",
  gradient.cols = c("#00AFBB", "#E7B800", "#FC4E07"),
  title='PCA of Minor Allele Frequency, AL/GA/TX by City',label='var')+
  geom_point(aes(fill=PCAPlotData$City),size=4.5,alpha=0.40,shape=21)+
  #geom_label(aes(fill=PCAData$State,label=PCAData$State),size=2.5,alpha=0.5)+
  #geom_text(aes(label=PCAPlotData$City),size=2.5)+
  #scale_fill_viridis(option='viridis')#+
  theme(legend.position = 'none')+
  labs(tag='C')
rm(PCAPlotData,PCAPlotNumbers,global.pca,plot_2b,plot_2c)
gc()
# ----

# Get frequencies by location ----
#Well this is a convenient way to do this...
library(janitor)
PieData <- tabyl(freq_data, City, Zoetis2SNP)
detach("package:janitor", unload=TRUE)
##Get Lon/Lat
PieData <- PieData %>%
  left_join(freq_data %>% select(c('City','Latitude','Longitude')) %>% unique(),by='City') %>%
  mutate(Obs = rowSums(across(c('RES','SUS','MIX'))))
  
#Data is in place
us_states <- map_data("state")
GeoPlot<-ggplot(us_states) +
  geom_polygon(aes(x = long, y = lat, group = group),
               fill = "grey90", color = "grey60") +
  geom_scatterpie(aes(x=Longitude, y=Latitude, group=City,r=log(Obs)/3), data=PieData,
                  cols=c('MIX','SUS','RES'), color='black',alpha=0.5)+
  labs(title='Distrubution of resistance via 2 SNP model',
       caption='Pie Size proprotional to # of observations',x='Longtiude',y='Latitude')+
  coord_sf(xlim = c(-100, -70),
           ylim = c(25, 45),
           expand = FALSE)+
  geom_label(aes(x=Longitude, y=Latitude, label=City),vjust=1.3,data=PieData %>% filter(Obs > 20))+
  scale_fill_viridis(discrete=TRUE)
rm(GeoPlot)
gc()
#----

# Check the strains' overall status when including 3+ SNPs ----
freq_data_plus <- freq_data %>%
  mutate(Zoetis3SNP = case_when(Zoetis2SNP =='RES' & GFreq_222254_status =='RES' ~ "RES", 
                                Zoetis2SNP =='SUS' & GFreq_222254_status =='SUS' ~ "SUS",
                                .default = 'MIX')) %>%
  mutate(Zoetis4SNP = case_when(Zoetis3SNP =='RES' & CFreq_79766_status =='RES' ~ "RES", 
                                Zoetis3SNP =='SUS' & CFreq_79766_status =='SUS' ~ "SUS",
                                .default = 'MIX'))%>%
  mutate(Zoetis5SNP = case_when(Zoetis4SNP =='RES' & AFreq_30919_status  =='RES' ~ "RES", 
                                Zoetis4SNP =='SUS' & AFreq_30919_status =='SUS' ~ "SUS",
                                .default = 'MIX')) %>%
  mutate(Zoetis6SNP = case_when(Zoetis5SNP =='RES' & GFreq_10639_status   =='RES' ~ "RES", 
                                Zoetis5SNP =='SUS' & GFreq_10639_status  =='SUS' ~ "SUS",
                                .default = 'MIX')) %>%
  mutate(Zoetis7SNP = case_when(Zoetis6SNP =='RES' & TFreq_62174_status   =='RES' ~ "RES", 
                                Zoetis6SNP =='SUS' & TFreq_62174_status  =='SUS' ~ "SUS",
                                .default = 'MIX'))%>%
  mutate(Zoetis8SNP = case_when(Zoetis7SNP =='RES' & CFreq_662854_status  =='RES' ~ "RES", 
                                Zoetis7SNP =='SUS' & CFreq_662854_status  =='SUS' ~ "SUS",
                                .default = 'MIX')) %>%
  mutate(Zoetis9SNP = case_when(Zoetis8SNP =='RES' & TFreq_466197_status   =='RES' ~ "RES", 
                                Zoetis8SNP =='SUS' & TFreq_466197_status  =='SUS' ~ "SUS",
                                .default = 'MIX'))

model_numbs <- freq_data_plus %>%select(contains("SNP")) %>% mutate_all(factor)
model_table <- model_numbs %>% 
  pivot_longer(cols = tidyselect::everything()) %>%
  count(name, value) %>%
  pivot_wider(names_from = name, values_from = n, values_fill = list(n = 0)) %>%
  rename(c('Status'='value'))

model_data <- model_numbs %>% 
  pivot_longer(cols = tidyselect::everything()) %>%
  count(name, value)%>%
  rename(c('Status'='value'))

plot_strain_evaluations <- ggplot(model_data,aes(name,n,fill=Status)) +
  geom_col()+theme_bw()+labs(x='SNP number',title='Strain evaluation by # of SNPs',y='number')
rm(freq_data_plus,model_numbs,model_table,model_data,plot_strain_evaluations)
gc()
# ----

# McGill Defined overall status with 3+ SNPs ----
# SNP Number	Ballesteros_2018	Zoetis_2024
# SNP 1	nDi.2.2scaf00046_76278	nDi.2.2scaf00046_76278
# SNP 2	nDi.2.2scaf00046_22857	nDi.2.2scaf00046_22857
# SNP 3	nDi.2.2scaf00046_222254	nDi.2.2scaf00046_222254
# SNP 4	nDi.2.2scaf00185_10639	nDi.2.2scaf00001_466197
# SNP 5	nDi.2.2scaf00185_62174	nDi.2.2scaf00005_662854
# SNP 6	nDi.2.2scaf00140_30919	nDi.2.2scaf00004_79766
# SNP 7	nDi.2.2scaf00005_662854	nDi.2.2scaf00140_30919
# SNP 8	nDi.2.2scaf00004_79766	nDi.2.2scaf00185_10639
# SNP 9	nDi.2.2scaf00001_466197	nDi.2.2scaf00185_62174
# SNP 10	Di.2.2scaf00587_12915	Di.2.2scaf00587_12915
freq_data_mcgill <- freq_data %>%
  mutate(Zoetis3SNP = case_when(Zoetis2SNP =='RES' & GFreq_222254_status =='RES' ~ "RES", 
                                Zoetis2SNP =='SUS' & GFreq_222254_status =='SUS' ~ "SUS",
                                .default = 'MIX')) %>%
  mutate(Zoetis4SNP = case_when(Zoetis3SNP =='RES' & TFreq_466197_status =='RES' ~ "RES", 
                                Zoetis3SNP =='SUS' & TFreq_466197_status =='SUS' ~ "SUS",
                                .default = 'MIX'))%>%
  mutate(Zoetis5SNP = case_when(Zoetis4SNP =='RES' & CFreq_662854_status  =='RES' ~ "RES", 
                                Zoetis4SNP =='SUS' & CFreq_662854_status =='SUS' ~ "SUS",
                                .default = 'MIX')) %>%
  mutate(Zoetis6SNP = case_when(Zoetis5SNP =='RES' & CFreq_79766_status   =='RES' ~ "RES", 
                                Zoetis5SNP =='SUS' & CFreq_79766_status  =='SUS' ~ "SUS",
                                .default = 'MIX')) %>%
  mutate(Zoetis7SNP = case_when(Zoetis6SNP =='RES' & AFreq_30919_status   =='RES' ~ "RES", 
                                Zoetis6SNP =='SUS' & AFreq_30919_status  =='SUS' ~ "SUS",
                                .default = 'MIX'))%>%
  mutate(Zoetis8SNP = case_when(Zoetis7SNP =='RES' & GFreq_10639_status  =='RES' ~ "RES", 
                                Zoetis7SNP =='SUS' & GFreq_10639_status  =='SUS' ~ "SUS",
                                .default = 'MIX')) %>%
  mutate(Zoetis9SNP = case_when(Zoetis8SNP =='RES' & TFreq_62174_status   =='RES' ~ "RES", 
                                Zoetis8SNP =='SUS' & TFreq_62174_status  =='SUS' ~ "SUS",
                                .default = 'MIX'))
model_numbs_m <- freq_data_mcgill %>%select(contains("SNP")) %>% mutate_all(factor)
model_table_m <- model_numbs_m %>% 
  pivot_longer(cols = tidyselect::everything()) %>%
  count(name, value) %>%
  pivot_wider(names_from = name, values_from = n, values_fill = list(n = 0)) %>%
  rename(c('Status'='value'))

model_data_m <- model_numbs_m %>% 
  pivot_longer(cols = tidyselect::everything()) %>%
  count(name, value)%>%
  rename(c('Status'='value'))

plot_strain_evaluations_m <- ggplot(model_data_m,aes(name,n,fill=Status)) +
  geom_col()+theme_bw()+labs(x='SNP number',title='Strain evaluation by # of SNPs,McGill',y='number')
rm(freq_data_mcgill,model_numbs_m,model_table_m,plot_strain_evaluations_m)
gc()

# ----

# Write out figures ----
# Prepare Data
full_data_long_pub <- full_data_long %>%
  mutate(FACTORX=factor(paste(CHROM,POS,'RefBase:',REF,sep=' '),levels=c(
    'nDi.2.2.scaf00046 76278 RefBase: T','nDi.2.2.scaf00046 22857 RefBase: T',
    'nDi.2.2.scaf00046 222254 RefBase: A','nDi.2.2.scaf00185 10639 RefBase: T',
    'nDi.2.2.scaf00185 62174 RefBase: C','nDi.2.2.scaf00140 30919 RefBase: C',
    'nDi.2.2.scaf00005 662854 RefBase: T','nDi.2.2.scaf00004 79766 RefBase: T',
    'nDi.2.2.scaf00001 466197 RefBase: A'))) %>%
  mutate(stat_break=gsub('_Freq','',Stat)) %>%
  mutate(thing=factor(ifelse(stat_break==REF,'Reference','Alternate'),
                      levels=c('Reference','Alternate')))

sub_labels <- full_data_long_pub %>%
  filter(thing =='Alternate') %>%
  mutate(FACTORY = factor(paste(FACTORX, "Alternate:",stat_break,sep=' '),levels=c(
    'nDi.2.2.scaf00046 76278 RefBase: T Alternate: C',
    'nDi.2.2.scaf00046 22857 RefBase: T Alternate: C',
    'nDi.2.2.scaf00046 222254 RefBase: A Alternate: G',
    'nDi.2.2.scaf00185 10639 RefBase: T Alternate: G',
    'nDi.2.2.scaf00185 62174 RefBase: C Alternate: T',
    'nDi.2.2.scaf00140 30919 RefBase: C Alternate: A',
    'nDi.2.2.scaf00005 662854 RefBase: T Alternate: C',
    'nDi.2.2.scaf00004 79766 RefBase: T Alternate: C',
    'nDi.2.2.scaf00001 466197 RefBase: A Alternate: T'))) %>%
  select(c('FACTORX','FACTORY')) %>% distinct() %>%
  mutate(FACTORZ=factor(gsub(' RefBase','\nRefBase',FACTORY),levels=c(
    'nDi.2.2.scaf00046 76278\nRefBase: T Alternate: C',
    'nDi.2.2.scaf00046 22857\nRefBase: T Alternate: C',
    'nDi.2.2.scaf00046 222254\nRefBase: A Alternate: G',
    'nDi.2.2.scaf00185 10639\nRefBase: T Alternate: G',
    'nDi.2.2.scaf00185 62174\nRefBase: C Alternate: T',
    'nDi.2.2.scaf00140 30919\nRefBase: C Alternate: A',
    'nDi.2.2.scaf00005 662854\nRefBase: T Alternate: C',
    'nDi.2.2.scaf00004 79766\nRefBase: T Alternate: C',
    'nDi.2.2.scaf00001 466197\nRefBase: A Alternate: T')))
full_data_long_pub <- full_data_long_pub %>% left_join(sub_labels,by='FACTORX')

# Figures
Pub_1 <- ggplot(us_states) +
  geom_polygon(aes(x = long, y = lat, group = group),
               fill = "grey90", color = "grey60")+
  coord_sf(xlim = c(-100, -70),
           ylim = c(25, 45),
           expand = FALSE)+
  labs(title='Locations of Participating Clinics',
       subtitle='SNPs',
       caption='<SUBTITLE TEXT>',x='Longtiude',y='Latitude')+
  geom_label_repel(aes(x=Longitude,y=Latitude,label=City),data=PieData)

Pub_2 <- ggplot(full_data_long_pub,aes(thing,Value,color=thing))+
  geom_beeswarm(alpha=0.75,cex=2)+
  facet_wrap(~FACTORZ,scales='free',drop=TRUE)+
  theme_bw()+geom_boxplot(outlier.shape=NULL,alpha=0,color='black')+
  labs(title='SNPs Frequencies',subtitle='Alleles < 5% not shown',caption='BWA -> BCFTOOLS -> R',x='',y='')+
  theme(legend.position='none')

Pub_3 <- ggplot(freq_data,aes(CFreq_22857,CFreq_76278))+
  geom_point(aes(shape=Zoetis2SNP,color=Zoetis2SNP),alpha=0.75)+
  geom_smooth(color='black',alpha=0.50)+
  theme_bw()+scale_color_manual(values=c("#619CFF","#F8766D","#00BA38"))+
  labs(x='SNP 2 (22857)',y='SNP 1 (76278)',subtitle='r=0.90, p<2.26e-16',title='Correlation of Two SNP model SNPS')+
  guides(color=guide_legend(title="Predicted\n2-SNP Genotype"),shape=guide_legend(title="Predicted\n2-SNP Genotype"))

Pub_4<-ggplot(us_states) +
  geom_polygon(aes(x = long, y = lat, group = group),
               fill = "grey90", color = "grey60") +
  geom_scatterpie(aes(x=Longitude, y=Latitude, group=City,r=log(Obs)/3), data=PieData,
                  cols=c('MIX','SUS','RES'), color='black',alpha=0.5)+
  labs(title='Distrubution of resistance via 2 SNP model',
       caption='Pie Size proprotional to # of observations',x='Longtiude',y='Latitude')+
  coord_sf(xlim = c(-100, -70),ylim = c(25, 45),expand = FALSE)+
  geom_label(aes(x=Longitude, y=Latitude, label=City),vjust=1.3,data=PieData %>% filter(Obs > 20))+
  scale_fill_manual(values=c("#619CFF","#00BA38","#F8766D"))+
  guides(fill=guide_legend(title="Predicted\n2-SNP Genotype"))

# Color original plots by SNP call
FreqExtraData <- full_data_long_pub %>% 
  left_join(freq_data %>% select(c('Label','Zoetis2SNP')),by='Label') %>%
  mutate(statsnp=factor(paste(Zoetis2SNP,Stat)))

Pub_X <- ggplot(FreqExtraData,aes(Stat,Value,color=Zoetis2SNP))+
  geom_beeswarm(alpha=0.75,cex=2)+
  facet_wrap(~FACTORX,scales='free',drop=TRUE)+
  theme_bw()+geom_boxplot(outlier.shape=NULL,alpha=0,color='black')+
  labs(title='SNPs Frequencies',subtitle='Alleles < 5% not shown',caption='BWA -> BCFTOOLS -> R',x='')+
  scale_color_viridis(option='viridis',discrete=TRUE)#+
#theme(legend.position='none')
Pub_Y <- ggplot(FreqExtraData,aes(statsnp,Value,color=Zoetis2SNP,fill=Zoetis2SNP))+
  geom_violin(alpha=0.75)+
  facet_wrap(~FACTORX,scales='free',drop=TRUE)+
  theme_bw()+geom_boxplot(outlier.shape=NULL,alpha=0,color='black')+
  labs(title='SNPs Frequencies',subtitle='Alleles < 5% not shown',caption='BWA -> BCFTOOLS -> R',x='')+
  scale_color_viridis(option='viridis',discrete=TRUE)+
  scale_fill_viridis(option='viridis',discrete=TRUE)#+
#theme(legend.position='none')
# ----
